# Supplementary material for: HLA‐dependent variation in SARS‐CoV‐2 CD8 + T cell cross‐reactivity with human coronaviruses
Source: Immunology. 2022 Mar 7;166(1):78–103. doi: 10.1111/imm.13451 (PMC9111820; doi:10.1111/imm.13451)
Supplement: Supplementary file 1 — Supinfo [file IMM-166-78-s001.zip]

Archive with 16 entries (16 files):
- imm13451-sup-0001-Supinfo.pdf
- imm13451-sup-0003-Data FileS2.txt
- imm13451-sup-0003-DataFileS2.txt
- imm13451-sup-0004-Data FileS3.txt
- imm13451-sup-0004-DataFileS3.txt
- imm13451-sup-0005-Data FileS6.txt
- imm13451-sup-0005-DataFileS6.txt
- imm13451-sup-0006-Data FileS7.txt
- imm13451-sup-0006-DataFileS7.txt
- imm13451-sup-0007-Data FileS8.txt
- imm13451-sup-0007-DataFileS8.txt
- imm13451-sup-0008-Data FileS9.txt
- imm13451-sup-0008-DataFileS9.txt
- imm13451-sup-0009-Data FileS10.txt
- imm13451-sup-0009-DataFileS10.txt
- imm13451-sup-0002-data_files1.txt
