# Supplementary material for: HLA‐dependent variation in SARS‐CoV‐2 CD8 + T cell cross‐reactivity with human coronaviruses
Source: Immunology. 2022 Mar 7;166(1):78–103. doi: 10.1111/imm.13451 (PMC9111820; doi:10.1111/imm.13451)
Supplement: Supplementary file 1 — Supinfo [file IMM-166-78-s001.zip › imm13451-sup-0003-Data FileS2.txt]

Peptide	Qualitative_Measure	HLA_Allele	HitSeq	MatchScore	HomologousEpitope	Length	SYMBOL	HitSeq_Binder	AASeq_Similarity	Hamming
RQLLFVVEV	Positive	HLA class I	RQLLFVVDI	0.892	TRUE	9	GTPBP10	TRUE	0.778	2
YIATNGPLK	Positive	HLA-A*11:01	YIATQGPLK	0.884	TRUE	9	PTPRG	TRUE	0.889	1
FLAFLLFLV	Positive	-N/A-	FLLFLLFLV	0.881	FALSE	9	MYCT1	TRUE	0.889	1
LLSAGIFGA	Positive	HLA class I	LITAGIFGA	0.871	TRUE	9	SLC12A3	FALSE	0.778	2
SVLYNSASF	Positive	-N/A-	SVLYNLASF	0.86	FALSE	9	SLC35E4	TRUE	0.889	1
ALNTLVKQL	Positive-Low	HLA-A*02:01	SLNTLLKQL	0.854	FALSE	9	CCDC169	TRUE	0.778	2
GLTVLPPLL	Positive,Positive	HLA-A*02:01,HLA-A*02:01	GLTVLPALL	0.851	FALSE	9	SLC2A4	TRUE	0.889	1
SSRGTSPAR	Positive	HLA class I	SSRDTSPAR	0.841	FALSE	9	CLASP1	TRUE	0.889	1
LLFNKVTLA	Positive,Positive	HLA class I,HLA-A*02:01	LLYNKMTLA	0.837	FALSE	9	MME	TRUE	0.778	2
LLLDDFVEI	Positive	-N/A-	IALDDFVEI	0.837	TRUE	9	WFS1	TRUE	0.778	2
QEILGTVSW	Positive,Positive	HLA-B*44:03,HLA-B*44:03	QEVLGSMSW	0.833	FALSE	9	NWD1	TRUE	0.667	3
SPRRARSVA	Positive	HLA-B*07:02	SPRRSRSIS	0.833	FALSE	9	SRSF7	TRUE	0.667	3
LLFLVLIML	Positive	-N/A-	LLFLLLVLL	0.831	FALSE	9	CDH3	TRUE	0.667	3
AIMTRCLAV	Positive	HLA class I	AVLTRCLVV	0.828	TRUE	9	LSM14B	TRUE	0.667	3
AFLLFLVLI	Positive	-N/A-	SFLVFLILI	0.825	TRUE	9	DCHS2	TRUE	0.667	3
AFLLFLVLI	Positive	-N/A-	AFLLFVVVV	0.825	TRUE	9	SLC6A2	FALSE	0.667	3
AFLLFLVLI	Positive	-N/A-	VFLLFLIII	0.825	TRUE	9	ACVR1B	FALSE	0.667	3
SVLLFLAFV	Positive	-N/A-	SVLLFLAWV	0.825	FALSE	9	PIGO	TRUE	0.889	1
LALLLLDRL	Positive,Positive	HLA-A*02:01,HLA-A*02:01	LALALLDRI	0.821	FALSE	9	NUP205	TRUE	0.778	2
DGVKHVYQL	Positive	-N/A-	DGIKHVYQN	0.82	FALSE	9	SORCS1	FALSE	0.778	2
FLLPSLATV	Positive,Positive,Positive	HLA-A*02:01,HLA-A*02:01,HLA-A*02:01	FLIPSLAAI	0.819	FALSE	9	OR2AG1	TRUE	0.667	3
RLFRKSNLK	Positive,Positive,Positive	HLA class I,HLA-A*31:01,HLA-A*03:01	RLFKKSNIR	0.818	FALSE	9	GPR87	TRUE	0.667	3
AIILASFSA	Positive	-N/A-	ALLLSSFSA	0.816	FALSE	9	SCN4A	TRUE	0.667	3
AIILASFSA	Positive	-N/A-	ALLLSSFSA	0.816	FALSE	9	SCN5A	TRUE	0.667	3
AIILASFSA	Positive	-N/A-	AIILASWSA	0.816	FALSE	9	PKD1L2	TRUE	0.889	1
AIILASFSA	Positive	-N/A-	ALLLSSFSA	0.816	FALSE	9	SCN8A	TRUE	0.667	3
AIILASFSA	Positive	-N/A-	ALLLSSFSA	0.816	FALSE	9	SCN1A	TRUE	0.667	3
NLNESLIDL	Positive,Positive-Low,Positive	HLA class I,HLA-A*02:01,HLA-A*02:01	NVNQSLLDL	0.814	FALSE	9	FTHL17	FALSE	0.667	3
SELLTPLGI	Positive	HLA-B*40:01	SELLKPLGL	0.814	FALSE	9	MBD4	TRUE	0.778	2
VGARKSAPL	Positive	-N/A-	VGLRKSSPL	0.814	FALSE	9	PIEZO2	TRUE	0.778	2
EAFEKMVSL	Positive-Low	HLA-B*08:01	EEFEKLVSL	0.81	FALSE	9	BHLHB9	TRUE	0.778	2
RLDKVEAEV	Positive	HLA class I	RLDSMEAEV	0.81	FALSE	9	CCDC151	TRUE	0.778	2
VMCGGSLYV	Positive	-N/A-	VLCGGDIYV	0.808	FALSE	9	ALDH9A1	TRUE	0.667	3
STAALGVLM	Positive	HLA-A*26:01	STAALAVLL	0.806	FALSE	9	CCL3	TRUE	0.778	2
STAALGVLM	Positive	HLA-A*26:01	STAALAVLL	0.806	FALSE	9	CCL3L1	TRUE	0.778	2
ILASFSAST	Positive	-N/A-	IVASFSASV	0.805	FALSE	9	GPR12	TRUE	0.778	2
VPHISRQRL	Positive	HLA-B*07:02	VPHVSKERI	0.804	FALSE	9	KNL1	TRUE	0.556	4
EYVSQPFLM	Positive	HLA-A*24:02	EYIEKPFLM	0.8	FALSE	9	TTLL7	TRUE	0.667	3
LLLDRLNQL	Positive,Positive-Low,Positive-Low,Positive-Low,Positive,Positive	HLA-A*02:01,HLA-A*02:01,HLA-A*02:01,HLA-A*02:01,HLA-A*02:01,HLA-A*02:01	LLLDRVNDL	0.8	FALSE	9	DNAH5	TRUE	0.778	2
STNVTIATY	Positive,Positive	HLA-A*01:01,HLA-A*32:01	STHVTISTY	0.8	FALSE	9	RIOX2	TRUE	0.778	2
LQSINFVRI	Positive	-N/A-	LQSLNFERI	0.8	FALSE	9	RRN3	TRUE	0.778	2
VGVALLAVF	Positive	-N/A-	LGVVLLAIF	0.8	FALSE	9	CD163	FALSE	0.667	3
VLKGVKLHY	Positive	HLA-A*29:02	VLKGSKLHF	0.796	FALSE	9	KIF14	TRUE	0.778	2
LKKRWQLAL	Positive	-N/A-	LRKRWVLAL	0.796	FALSE	9	SPRING1	TRUE	0.778	2
GMSRIGMEV	Positive-Low,Positive,Positive,Positive	HLA-A*02:01,HLA-A*02:01,HLA-A*02:01,HLA-A*02:01	GMSRLGEEV	0.795	FALSE	9	EXD2	TRUE	0.778	2
MASLVLARK	Positive	HLA-A*68:01	MASLIVARQ	0.795	TRUE	9	SLC24A3	FALSE	0.667	3
MASLVLARK	Positive	HLA-A*68:01	MASLIVARQ	0.795	TRUE	9	SLC24A4	FALSE	0.667	3
VLQAVGACV	Positive	HLA class I	VLEAVGSCL	0.795	TRUE	9	ATM	TRUE	0.667	3
FVVPGLPGT	Positive	HLA-A*02:06	ALVPGLPGT	0.792	FALSE	9	RFX7	TRUE	0.778	2
FLPFFSNVT	Positive	-N/A-	MLPFFSNTT	0.792	FALSE	9	LINC00477	FALSE	0.778	2
DLKGKYVQI	Positive,Positive-Low	HLA-B*08:01,HLA-B*08:01	DLEGKFVQL	0.791	FALSE	9	LMNB2	TRUE	0.667	3
FTISVTTEI	Positive	HLA-A*26:01	FTVSVTTPV	0.791	FALSE	9	PLEKHG2	TRUE	0.667	3
FVLAAVYRI	Positive,Positive	HLA-A*02:01,HLA-A*68:02	FILAAILRI	0.791	FALSE	9	OR5M11	TRUE	0.667	3
LVSDIDITF	Positive	HLA-B*35:01	MVSDVDLSF	0.791	FALSE	9	LRRC40	TRUE	0.556	4
RLNEVAKNL	Positive,Positive-Low,Positive,Positive-Low	HLA class I,HLA-A*02:01,HLA-A*02:01,HLA-A*02:01	KLNELSKNL	0.791	FALSE	9	DNAH3	TRUE	0.667	3
TISLAGSYK	Positive,Positive,Positive	HLA-A*68:01,HLA-A*03:01,HLA-A*11:01	TVSLIGAYK	0.791	FALSE	9	PCOLCE	TRUE	0.667	3
DSAEVAVKM	Positive	HLA-A*26:01	DSAEISIKI	0.79	FALSE	9	PIWIL2	TRUE	0.556	4
VLNDILSRL	Positive,Positive-Low,Positive	HLA-A*02:01,HLA-A*02:01,HLA-A*02:01	ILSDMLSRL	0.79	FALSE	9	CAND2	TRUE	0.667	3
SALNHTKKW	Positive	HLA-B*57:01	SLLNHTTKW	0.788	FALSE	9	TCP11	TRUE	0.778	2
KQEILGTVSW	Positive,Positive	HLA-B*44:02,HLA-B*44:03	KQEVLGSMSW	0.849	FALSE	10	NWD1	TRUE	0.7	3
SQASSRSSSR	Positive	HLA class I	SRSSSRSSSR	0.837	TRUE	10	CLASRP	TRUE	0.8	2
SQASSRSSSR	Positive	HLA class I	SRASSRASSR	0.837	TRUE	10	GJA1	TRUE	0.8	2
LIVNSVLLFL	Positive	-N/A-	LIVNSVILIL	0.837	FALSE	10	GLIPR1	FALSE	0.8	2
IVGVALLAVF	Positive	HLA class I	ILGVVLLAIF	0.818	FALSE	10	CD163	FALSE	0.7	3
TNVLEGSVAY	Positive	HLA-B*35:01	TNLLEGAVAF	0.804	FALSE	10	AUP1	TRUE	0.7	3
IEYPIIGDEL	Positive	HLA-B*40:01	VEYPLIEDEL	0.796	TRUE	10	DNAH11	TRUE	0.7	3
LQSINFVRII	Positive	-N/A-	LQSLNFERIV	0.796	FALSE	10	RRN3	FALSE	0.7	3
VENPDILRVY	Positive	HLA-B*44:02	VESPKILRVY	0.792	TRUE	10	F11	TRUE	0.8	2
GDAALALLLL	Positive	-N/A-	GSAALVLLLL	0.791	FALSE	10	CSPG5	FALSE	0.8	2
ILPDPSKPSK	Positive	HLA class I	ILPDPDDPSK	0.789	FALSE	10	ZNF592	TRUE	0.8	2
KVAGFAKFLK	Positive	HLA-A*11:01	SVAGFSRFLK	0.784	FALSE	10	FBXL4	TRUE	0.7	3
FTISVTTEIL	Positive	HLA class I	FTIRVTSEVL	0.783	FALSE	10	PNPT1	TRUE	0.7	3
AIAMACLVGL	Positive	-N/A-	AIALLCLLGL	0.779	FALSE	10	ADGRL3	FALSE	0.7	3
FLYIIKLVFL	Positive	-N/A-	FIYLVSLIFL	0.779	FALSE	10	NALCN	FALSE	0.5	5
LTAFGLVAEW	Positive	HLA-B*57:01	MTTFGAVAEW	0.778	FALSE	10	SMPD4	TRUE	0.7	3
TTDPSFLGRY	Positive-High,Positive-Low,Positive,Positive,Positive,Positive,Positive	HLA-A*01:01,HLA-A*01:01,HLA-A*01:01,HLA-A*01:01,HLA-A*01:01,HLA-A*01:01,HLA-A*01:01	STDPSVLGKY	0.767	FALSE	10	HES1	TRUE	0.7	3
LPFFSNVTWF	Positive	-N/A-	VPYFSNLVWF	0.763	FALSE	10	CLEC16A	TRUE	0.6	4
TQNVLYENQK	Positive	HLA class I	TYNIFYENQK	0.76	FALSE	10	RASSF6	FALSE	0.7	3
IMLIIFWFSL	Positive	HLA class I	ILLVVFWFLI	0.757	FALSE	10	GPR158	FALSE	0.5	5
LLFLAFVVFL	Positive	-N/A-	LLFLVFVIVL	0.756	FALSE	10	EMD	FALSE	0.7	3
QQQQGQTVTK	Positive	HLA class I	QQKQGQSVTS	0.755	FALSE	10	RBL2	FALSE	0.7	3
FLQSINFVRI	Positive	-N/A-	YLQSLNFERI	0.755	FALSE	10	RRN3	TRUE	0.7	3
NLSKSLTENK	Positive	-N/A-	NLKKKLTQNK	0.755	FALSE	10	PTCD2	TRUE	0.7	3
NGTITVEELK	Positive	HLA-A*68:01	NGEINIEELK	0.748	FALSE	10	PDE1B	FALSE	0.7	3
EELKKLLEQW	Positive	-N/A-	EKLKKLIEQY	0.746	FALSE	10	TXLNG	TRUE	0.7	3
AYVDNSSLTI	Positive	HLA-A*24:02	AFIKNSSLTV	0.745	FALSE	10	ZFP2	FALSE	0.6	4
TVATSRTLSY	Positive	HLA-A*01:01	TVATSRIIKY	0.745	FALSE	10	TEX261	TRUE	0.7	3
TVATSRTLSY	Positive	HLA-A*01:01	TVATSRIIKY	0.745	FALSE	10	NA	TRUE	0.7	3
