# Supplementary material for: HLA‐dependent variation in SARS‐CoV‐2 CD8 + T cell cross‐reactivity with human coronaviruses
Source: Immunology. 2022 Mar 7;166(1):78–103. doi: 10.1111/imm.13451 (PMC9111820; doi:10.1111/imm.13451)
Supplement: Supplementary file 1 — Supinfo [file IMM-166-78-s001.zip › imm13451-sup-0004-Data FileS3.txt]

CDR3.aa	EpitopeSpecies
CAISESYEQYF	CMV,SARS-CoV-2
CASGTEAFF	HomoSapiens,SARS-CoV-2
CASRDYEQYF	HIV-1,SARS-CoV-2
CASRDYNEQFF	CMV,SARS-CoV-2
CASSASYEQYF	CMV,SARS-CoV-2
CASSDSYEQYF	CMV,SARS-CoV-2
CASSEDGMNTEAFF	CMV,SARS-CoV-2
CASSEGDTEAFF	HCV,SARS-CoV-2
CASSEGDTQYF	CMV,SARS-CoV-2
CASSESYEQYF	EBV,SARS-CoV-2
CASSFGGNTIYF	CMV,SARS-CoV-2
CASSFGGYEQYF	CMV,SARS-CoV-2
CASSFGNNEQFF	CMV,SARS-CoV-2
CASSFGQGSYEQYF	InfluenzaA,SARS-CoV-2
CASSFGTDTQYF	CMV,SARS-CoV-2
CASSFGTGYEQYF	HomoSapiens,SARS-CoV-2
CASSFLAGGYNEQFF	EBV,CMV,InfluenzaA,SARS-CoV-2
CASSFPGELFF	CMV,SARS-CoV-2
CASSFSGANVLTF	EBV,CMV,SARS-CoV-2
CASSFSYEQYF	EBV,SARS-CoV-2
CASSFTDTQYF	CMV,SARS-CoV-2
CASSFYSNQPQHF	InfluenzaA,SARS-CoV-2
CASSGSYEQYF	CMV,SARS-CoV-2
CASSHGQGYEQYF	CMV,SARS-CoV-2
CASSIGVGEAFF	InfluenzaA,SARS-CoV-2
CASSIRSAYEQYF	InfluenzaA,EBV,SARS-CoV-2
CASSISYEQYF	HIV-1,SARS-CoV-2
CASSLAGAYEQFF	CMV,SARS-CoV-2
CASSLAGGTEAFF	CMV,SARS-CoV-2
CASSLAGGYEQYF	CMV,SARS-CoV-2
CASSLAGGYYNEQFF	HomoSapiens,SARS-CoV-2
CASSLAGNTEAFF	CMV,SARS-CoV-2
CASSLAGSYEQYF	EBV,SARS-CoV-2
CASSLAGTGELFF	EBV,SARS-CoV-2
CASSLAGVEQFF	YFV,SARS-CoV-2
CASSLAGVGELFF	CMV,SARS-CoV-2
CASSLAGYEQYF	CMV,SARS-CoV-2
CASSLAGYNEQFF	CMV,EBV,SARS-CoV-2
CASSLANTEAFF	CMV,SARS-CoV-2
CASSLDGSSYNEQFF	CMV,SARS-CoV-2
CASSLDQETQYF	CMV,SARS-CoV-2
CASSLDTSSYNEQFF	CMV,SARS-CoV-2
CASSLEGYSNQPQHF	CMV,SARS-CoV-2
CASSLEGYTEAFF	CMV,SARS-CoV-2
CASSLGEKLFF	HCV,SARS-CoV-2
CASSLGETQYF	CMV,HomoSapiens,SARS-CoV-2
CASSLGGAYEQYF	HomoSapiens,SARS-CoV-2
CASSLGGEAFF	CMV,SARS-CoV-2
CASSLGGEETQYF	CMV,EBV,SARS-CoV-2
CASSLGGELFF	HomoSapiens,SARS-CoV-2
CASSLGGETQYF	HomoSapiens,SARS-CoV-2
CASSLGGGTGELFF	HomoSapiens,CMV,SARS-CoV-2
CASSLGGNEQFF	CMV,EBV,HomoSapiens,SARS-CoV-2
CASSLGGNTGELFF	InfluenzaA,SARS-CoV-2
CASSLGGRTEAFF	CMV,SARS-CoV-2
CASSLGGSTEAFF	CMV,SARS-CoV-2
CASSLGGSYEQYF	HomoSapiens,SARS-CoV-2
CASSLGGTEAFF	CMV,SARS-CoV-2
CASSLGGTGELFF	CMV,SARS-CoV-2
CASSLGGYEQYF	EBV,SARS-CoV-2
CASSLGGYNEQFF	CMV,SARS-CoV-2
CASSLGNEQFF	CMV,InfluenzaA,SARS-CoV-2
CASSLGNQPQHF	EBV,SARS-CoV-2
CASSLGNTEAFF	EBV,CMV,SARS-CoV-2
CASSLGQGAYEQYF	DENV1,DENV3/4,SARS-CoV-2
CASSLGQGDTEAFF	CMV,SARS-CoV-2
CASSLGQGNTEAFF	CMV,InfluenzaA,SARS-CoV-2
CASSLGQGYEQYF	HomoSapiens,DENV3/4,CMV,SARS-CoV-2
CASSLGQPQHF	InfluenzaA,SARS-CoV-2
CASSLGSGELFF	CMV,SARS-CoV-2
CASSLGSSYEQYF	HomoSapiens,SARS-CoV-2
CASSLGSYEQYF	DENV1,CMV,SARS-CoV-2
CASSLGTEAFF	CMV,SARS-CoV-2
CASSLGTGELFF	CMV,SARS-CoV-2
CASSLGVNTEAFF	CMV,InfluenzaA,SARS-CoV-2
CASSLGYEQYF	HomoSapiens,CMV,EBV,SARS-CoV-2
CASSLGYGYTF	HIV-1,CMV,EBV,SARS-CoV-2
CASSLGYNEQFF	CMV,SARS-CoV-2
CASSLLGEQYF	HomoSapiens,SARS-CoV-2
CASSLLNTEAFF	CMV,SARS-CoV-2
CASSLNEQFF	CMV,SARS-CoV-2
CASSLQGNTEAFF	CMV,SARS-CoV-2
CASSLRDRVNEQFF	CMV,SARS-CoV-2
CASSLSGGTEAFF	CMV,SARS-CoV-2
CASSLSSYEQYF	CMV,SARS-CoV-2
CASSLSTDTQYF	CMV,EBV,SARS-CoV-2
CASSLTDTQYF	CMV,EBV,SARS-CoV-2
CASSLTGDTEAFF	CMV,SARS-CoV-2
CASSLTGGYEQYF	CMV,SARS-CoV-2
CASSLTGNTEAFF	CMV,HIV-1,SARS-CoV-2
CASSLTNEQFF	CMV,SARS-CoV-2
CASSLVGEQFF	CMV,SARS-CoV-2
CASSLVGGDEQYF	CMV,SARS-CoV-2
CASSLVNEQFF	CMV,SARS-CoV-2
CASSLVYEQYF	CMV,SARS-CoV-2
CASSLYNEQFF	CMV,SARS-CoV-2
CASSLYSNQPQHF	HomoSapiens,InfluenzaA,SARS-CoV-2
CASSLYTDTQYF	HomoSapiens,SARS-CoV-2
CASSMAANTEAFF	CMV,SARS-CoV-2
CASSNSYEQYF	HomoSapiens,SARS-CoV-2
CASSPGAGELFF	DENV1,SARS-CoV-2
CASSPGASYEQYF	CMV,HomoSapiens,SARS-CoV-2
CASSPGGELFF	HCV,SARS-CoV-2
CASSPGGYEQYF	CMV,SARS-CoV-2
CASSPGLAGGYEQFF	YFV,CMV,SARS-CoV-2
CASSPGNTEAFF	EBV,CMV,HIV-1,SARS-CoV-2
CASSPGQGYEQYF	CMV,HomoSapiens,SARS-CoV-2
CASSPGTGYEQYF	HomoSapiens,CMV,SARS-CoV-2
CASSPNYNEQFF	CMV,SARS-CoV-2
CASSPQGYEQYF	YFV,SARS-CoV-2
CASSPSNEQFF	CMV,SARS-CoV-2
CASSPSYEQYF	EBV,SARS-CoV-2
CASSPTGNTEAFF	CMV,SARS-CoV-2
CASSPTGTEAFF	EBV,HomoSapiens,SARS-CoV-2
CASSPYSNQPQHF	CMV,SARS-CoV-2
CASSQDPGLNTEAFF	DENV2,DENV3/4,SARS-CoV-2
CASSQDPGYEQYF	CMV,InfluenzaA,SARS-CoV-2
CASSQDYEQYF	CMV,SARS-CoV-2
CASSQGQGGYEQYF	EBV,SARS-CoV-2
CASSQGTYEQYF	CMV,SARS-CoV-2
CASSQGYEQYF	HomoSapiens,CMV,SARS-CoV-2
CASSRDRGYEQYF	CMV,SARS-CoV-2
CASSRLAGGNNEQFF	CMV,SARS-CoV-2
CASSRLAGSTDTQYF	CMV,SARS-CoV-2
CASSSDNEQFF	CMV,SARS-CoV-2
CASSSGFYEQYF	InfluenzaA,SARS-CoV-2
CASSSGGTEAFF	CMV,SARS-CoV-2
CASSSQGYEQYF	CMV,InfluenzaA,SARS-CoV-2
CASSSSDTQYF	CMV,SARS-CoV-2
CASSSSYEQYF	CMV,SARS-CoV-2
CASSSTGAGTDTQYF	EBV,SARS-CoV-2
CASSSTGNEQFF	CMV,SARS-CoV-2
CASSTYNEQFF	InfluenzaA,SARS-CoV-2
CASSVGGENTEAFF	CMV,SARS-CoV-2
CASSVGGEQFF	DENV3/4,SARS-CoV-2
CASSVGNEQFF	EBV,SARS-CoV-2
CASSVGTGELFF	HIV-1,SARS-CoV-2
CASSVGVEQFF	InfluenzaA,SARS-CoV-2
CASSVGVYNEQFF	HomoSapiens,SARS-CoV-2
CASSWGGGEQYF	HCV,SARS-CoV-2
CASSWGSYEQYF	CMV,SARS-CoV-2
CASSYGGGSYEQYF	InfluenzaA,SARS-CoV-2
CASSYGPEAFF	HomoSapiens,SARS-CoV-2
CASSYGTEAFF	EBV,CMV,SARS-CoV-2
CASSYPNTGELFF	EBV,CMV,SARS-CoV-2
CASSYSGNTEAFF	CMV,SARS-CoV-2
CASSYSQETQYF	CMV,SARS-CoV-2
CASSYSTGYEQYF	HomoSapiens,SARS-CoV-2
CASSYSYEQYF	InfluenzaA,CMV,EBV,SARS-CoV-2
CASSYYNEQFF	EBV,SARS-CoV-2
CASSYYSNQPQHF	InfluenzaA,SARS-CoV-2
CATSGGRTDTQYF	CMV,SARS-CoV-2
CATSTGDSNQPQHF	EBV,HIV-1,CMV,InfluenzaA,SARS-CoV-2
CSARVPSYNEQFF	CMV,SARS-CoV-2
CSVGNEQFF	CMV,SARS-CoV-2
