# Supplementary material for: HLA‐dependent variation in SARS‐CoV‐2 CD8 + T cell cross‐reactivity with human coronaviruses
Source: Immunology. 2022 Mar 7;166(1):78–103. doi: 10.1111/imm.13451 (PMC9111820; doi:10.1111/imm.13451)
Supplement: Supplementary file 1 — Supinfo [file IMM-166-78-s001.zip › imm13451-sup-0005-Data FileS6.txt]

Peptide	PubTCR_NonHomologous	PubTCR_Homologous	PubTCR_Healthy	HomologousEpitope
FNDGVYFASTEKSNIIRGW	1	0	0	FALSE
LFLPFFSNVTWFHAIHVSG	1	0	0	FALSE
RFDNPVLPFNDGVYFASTE	1	0	0	FALSE
STEKSNIIRGWIFGTTLDS	1	0	0	FALSE
VSGTNGTKRFDNPVLPFND	1	0	0	FALSE
VTWFHAIHVSGTNGTKRFD	1	0	0	FALSE
FEYVSQPFLMDLEGKQGNF	1	0	0	FALSE
FVFKNIDGYFKIYSKHTPI	1	0	0	FALSE
GNFKNLREFVFKNIDGYFK	1	0	0	FALSE
LMDLEGKQGNFKNLREFVF	1	0	0	FALSE
YFKIYSKHTPINLVRDLPQ	1	0	0	FALSE
YSSANNCTFEYVSQPFLMD	1	0	0	FALSE
HRSYLTPGDSSSGWTAGAA	1	0	0	FALSE
LPIGINITRFQTLLALHRS	1	0	0	FALSE
RFQTLLALHRSYLTPGDSS	1	0	0	FALSE
SALEPLVDLPIGINITRFQ	1	0	0	FALSE
VRDLPQGFSALEPLVDLPI	1	0	0	FALSE
ASFSTFKCYGVSPTKLNDL	1	0	0	FALSE
GDEVRQIAPGQTGKIADYN	1	0	0	FALSE
NDLCFTNVYADSFVIRGDE	1	0	0	FALSE
PGQTGKIADYNYKLPDDFT	1	0	0	FALSE
YADSFVIRGDEVRQIAPGQ	1	0	0	FALSE
YGVSPTKLNDLCFTNVYAD	1	0	0	FALSE
ERDISTEIYQAGSTPCNGV	1	0	0	FALSE
LDSKVGGNYNYLYRLFRKS	1	0	0	FALSE
LPDDFTGCVIAWNSNNLDS	1	0	0	FALSE
VIAWNSNNLDSKVGGNYNY	1	0	0	FALSE
YNYLYRLFRKSNLKPFERD	1	0	0	FALSE
AQVKQIYKTPPIKDFGGFN	1	0	0	FALSE
CGDSTECSNLLLQYGSFCT	1	0	0	FALSE
DKNTQEVFAQVKQIYKTPP	1	0	0	FALSE
FCTQLNRALTGIAVEQDKN	1	0	0	FALSE
LTGIAVEQDKNTQEVFAQV	1	0	0	FALSE
NLLLQYGSFCTQLNRALTG	1	0	0	FALSE
DFGGFNFSQILPDPSKPSK	1	0	0	FALSE
DLLFNKVTLADAGFIKQYG	1	0	0	FALSE
LADAGFIKQYGDCLGDIAA	1	0	0	FALSE
PSKRSFIEDLLFNKVTLAD	1	0	0	FALSE
QILPDPSKPSKRSFIEDLL	1	0	0	FALSE
QYGDCLGDIAARDLICAQK	1	0	0	FALSE
GAGAALQIPFAMQMAYRFN	1	0	0	FALSE
GLTVLPPLLTDEMIAQYTS	1	0	0	FALSE
LICAQKFNGLTVLPPLLTD	1	0	0	FALSE
LTDEMIAQYTSALLAGTIT	1	0	0	FALSE
TITSGWTFGAGAALQIPFA	1	0	0	FALSE
YTSALLAGTITSGWTFGAG	1	0	0	FALSE
DILSRLDKVEAEVQIDRLI	1	0	0	TRUE
GAISSVLNDILSRLDKVEA	1	0	0	FALSE
NAQALNTLVKQLSSNFGAI	1	0	0	FALSE
RLITGRLQSLQTYVTQQLI	1	0	0	FALSE
VEAEVQIDRLITGRLQSLQ	1	0	0	FALSE
VKQLSSNFGAISSVLNDIL	1	0	0	FALSE
AEIRASANLAATKMSECVL	1	0	0	FALSE
CVLGQSKRVDFCGKGYHLM	1	0	0	FALSE
HLMSFPQSAPHGVVFLHVT	1	0	0	FALSE
LAATKMSECVLGQSKRVDF	1	0	0	FALSE
VDFCGKGYHLMSFPQSAPH	1	0	0	FALSE
VTQQLIRAAEIRASANLAA	1	0	0	FALSE
GRCDIKDLPKEITVATSRT	1	0	0	FALSE
LRIAGHHLGRCDIKDLPKE	1	0	0	FALSE
PKEITVATSRTLSYYKLGA	1	0	0	FALSE
SRTLSYYKLGASQRVAGDS	1	0	0	FALSE
DYIINLIIKNLSKSLTENK	1	0	0	FALSE
ENKYSQLDEEQPMEID	1	0	0	FALSE
KNLSKSLTENKYSQLDEEQ	1	0	0	FALSE
EDLKFPRGQGVPINTNSSP	1	0	0	FALSE
PNNTASWFTALTQHGKEDL	1	0	0	FALSE
QGVPINTNSSPDDQIGYYR	1	0	0	FALSE
SSPDDQIGYYRRATRRIRG	1	0	0	FALSE
TALTQHGKEDLKFPRGQGV	1	0	0	FALSE
ANNAAIVLQLPQGTTLPKG	1	0	0	FALSE
DHIGTRNPANNAAIVLQLP	1	0	0	FALSE
EGALNTPKDHIGTRNPANN	1	0	0	FALSE
PKGFYAEGSRGGSQASSRS	1	0	0	FALSE
QLPQGTTLPKGFYAEGSRG	1	0	0	FALSE
NGGDAALALLLLDRLNQLE	1	0	0	FALSE
QASSRSSSRSRNSSRNSTP	1	0	0	FALSE
RSRNSSRNSTPGSSRGTSP	1	0	0	FALSE
STPGSSRGTSPARMAGNGG	1	0	0	FALSE
TSPARMAGNGGDAALALLL	1	0	0	FALSE
DDKDPNFKDQVILLNKHID	1	0	0	FALSE
DQVILLNKHIDAYKTFPPT	1	0	0	FALSE
GMSRIGMEVTPSGTWLTYT	1	0	0	FALSE
TYTGAIKLDDKDPNFKDQV	1	0	0	FALSE
VTPSGTWLTYTGAIKLDDK	1	0	0	FALSE
ALRKVPTDNYITTY	1	0	0	FALSE
KVPTDNYITTY	1	0	0	FALSE
HTTDPSFLGRY	1	0	1	FALSE
KVFRSSVLH	1	0	0	FALSE
KVFRSSVLH	1	0	0	FALSE
VYYPDKVFR	1	0	0	FALSE
YPDKVFRSS	1	0	0	FALSE
YPDKVFRSSV	1	0	0	FALSE
QYIKWPWYI	1	0	1	TRUE
YEQYIKWPW	1	0	1	TRUE
YEQYIKWPW	1	0	1	TRUE
YEQYIKWPWY	1	0	1	TRUE
FLQSINFVR	1	1	1	FALSE
FLQSINFVRI	1	1	1	FALSE
FLYLYALVYF	1	1	1	FALSE
GLEAPFLYLY	1	1	1	FALSE
INFVRIIMR	1	1	1	FALSE
LQSINFVRI	1	1	1	FALSE
LQSINFVRII	1	1	1	FALSE
QSINFVRII	1	1	1	FALSE
SINFVRIIMR	1	1	1	FALSE
VYFLQSINF	1	1	1	FALSE
VYFLQSINF	1	1	1	FALSE
VYFLQSINFV	1	1	1	FALSE
YFLQSINFVR	1	1	1	FALSE
YLYALVYFL	1	1	1	FALSE
YLYALVYFL	1	1	1	FALSE
SYFTSDYYQL	1	0	1	FALSE
VLHSYFTSDY	1	0	1	FALSE
YFTSDYYQLY	1	0	1	FALSE
FAYANRNRF	1	0	0	FALSE
LQFAYANRNR	1	0	0	FALSE
YANRNRFLY	1	0	0	FALSE
FLYIIKLIFL	1	0	1	FALSE
FLYIIKLVFL	1	0	1	FALSE
LYIIKLIFL	1	0	1	FALSE
LYIIKLIFLW	1	0	1	TRUE
RFLYIIKLIF	1	0	1	FALSE
YIIKLIFLW	1	0	1	TRUE
YIIKLIFLWL	1	0	1	FALSE
FKVSIWNLDY	1	1	1	FALSE
ILLIIMRTFK	1	1	1	FALSE
IMRTFKVSI	1	1	1	FALSE
KVSIWNLDY	1	1	1	FALSE
KVSIWNLDYI	1	1	1	FALSE
LIIMRTFKV	1	1	1	FALSE
RTFKVSIWNL	1	1	1	FALSE
SIWNLDYII	1	1	1	FALSE
TFKVSIWNL	1	1	1	FALSE
VSIWNLDYII	1	1	1	FALSE
NSSPDDQIGY	1	0	1	FALSE
NTNSSPDDQIGYY	1	0	1	FALSE
SSPDDQIGY	1	0	1	FALSE
SSPDDQIGYY	1	0	1	FALSE
KAYNVTQAF	1	0	0	FALSE
NATRFASVYAWNRKRISNC	1	0	0	FALSE
RVQPTESIVRFPNITNLCP	1	0	0	FALSE
SNCVADYSVLYNSASFSTF	1	0	0	FALSE
VRFPNITNLCPFGEVFNAT	1	0	0	FALSE
YAWNRKRISNCVADYSVLY	1	0	0	FALSE
GFLFLTWICLLQFAYANRN	1	0	0	FALSE
MADSNGTITVEELKKLLEQ	1	0	0	FALSE
TVEELKKLLEQWNLVIGFL	1	0	0	FALSE
FNPETNILLNVPLHGTILT	1	0	0	FALSE
ILTRPLLESELVIGAVILR	1	0	0	FALSE
LNVPLHGTILTRPLLESEL	1	0	0	FALSE
SELVIGAVILRGHLRIAGH	1	0	0	FALSE
ARKSAPLIELCVDEAGSKSP	1	0	0	FALSE
LCVDEAGSKSPIQYIDIGNY	1	0	0	FALSE
YSKWYIRVGARKSAPLIELC	1	0	0	FALSE
MSGKGQQQQGQTVTKKSAA	1	0	0	FALSE
PRQKRTATKAYNVTQAFGR	1	0	0	FALSE
QGQTVTKKSAAEASKKPRQ	1	0	0	FALSE
RLNQLESKMSGKGQQQQGQ	1	0	0	FALSE
SAAEASKKPRQKRTATKAY	1	0	0	FALSE
KVFRSSVLHSTQDLFLPFF	1	0	0	FALSE
MFVFLVLLPLVSSQCVNLT	1	0	0	FALSE
NLTTRTQLPPAYTNSFTRG	1	0	0	FALSE
PLVSSQCVNLTTRTQLPPA	1	0	0	FALSE
PPAYTNSFTRGVYYPDKVF	1	0	0	FALSE
TRGVYYPDKVFRSSVLHST	1	0	0	FALSE
ASALGKLQDVVNQNAQALN	1	0	0	FALSE
ENQKLIANQFNSAIGKIQD	1	0	0	FALSE
GVTQNVLYENQKLIANQFN	1	0	0	FALSE
IQDSLSSTASALGKLQDVV	1	0	0	FALSE
MAYRFNGIGVTQNVLYENQ	1	0	0	FALSE
QFNSAIGKIQDSLSSTASA	1	0	0	FALSE
GKAHFPREGVFVSNGTHWF	1	0	0	FALSE
GVFVSNGTHWFVTQRNFYE	1	0	0	FALSE
HWFVTQRNFYEPQIITTDN	1	0	0	FALSE
PAQEKNFTTAPAICHDGKA	1	0	0	FALSE
TAPAICHDGKAHFPREGVF	1	0	0	FALSE
VFLHVTYVPAQEKNFTTAP	1	0	0	FALSE
DLQELGKYEQYIKWPWYIW	1	0	0	FALSE
EQYIKWPWYIWLGFIAGLI	1	0	0	FALSE
GDISGINASVVNIQKEIDR	1	0	0	FALSE
IDRLNEVAKNLNESLIDLQ	1	0	0	FALSE
KNLNESLIDLQELGKYEQY	1	0	0	FALSE
SVVNIQKEIDRLNEVAKNL	1	0	0	FALSE
DGSSGVVNPVMEPIYDEPT	1	0	0	FALSE
EHVQIHTIDGSSGVVNPVM	1	0	0	FALSE
EHVTFFIYNKIVDEPEEHV	1	0	0	FALSE
NKIVDEPEEHVQIHTIDGS	1	0	0	FALSE
PVMEPIYDEPTTTTSVPL	1	0	0	FALSE
AMACLVGLMWLSYFIASFR	1	0	0	FALSE
MWLSYFIASFRLFARTRSM	1	0	0	FALSE
SFRLFARTRSMWSFNPETN	1	0	0	FALSE
ECSLQSCTQHQPYVVDDPCP	1	0	0	FALSE
HQPYVVDDPCPIHFYSKWYI	1	0	0	FALSE
ITTVAAFHQECSLQSCTQHQ	1	0	0	FALSE
GKMKDLSPRWYFYYLGTGP	1	0	0	FALSE
RWYFYYLGTGPEAGLPYGA	1	0	0	FALSE
TGPEAGLPYGANKDGIIWV	1	0	0	FALSE
TRRIRGGDGKMKDLSPRWY	1	0	0	FALSE
YGANKDGIIWVATEGALNT	1	0	0	FALSE
DTDFVNEFYAY	1	0	0	FALSE
NRDVDTDFVNEFY	1	0	0	FALSE
FGEVFNATRF	1	0	1	FALSE
FNATRFASVY	1	0	1	FALSE
GEVFNATRF	1	0	1	FALSE
NATRFASVY	1	0	1	FALSE
NYLYRLFRK	1	0	1	FALSE
NYNYLYRLF	1	0	1	FALSE
ASQSIIAYTM	1	0	1	FALSE
RSVASQSII	1	0	1	FALSE
SIIAYTMSL	1	0	1	FALSE
SIIAYTMSL	1	0	1	FALSE
SQSIIAYTM	1	0	1	FALSE
VASQSIIAY	1	0	1	FALSE
AEIRASANL	1	0	1	FALSE
AEIRASANLA	1	0	1	FALSE
ASANLAATK	1	0	1	FALSE
DLFMRIFTI	1	0	1	FALSE
MDLFMRIFTI	1	0	1	FALSE
TSPISEHDY	1	0	0	FALSE
TTSPISEHDY	1	0	0	FALSE
GVEHVTFFIY	1	1	1	FALSE
HVTFFIYNK	1	1	1	FALSE
STDTGVEHVTFFIY	1	1	1	FALSE
VEHVTFFIY	1	1	1	FALSE
AFLLFLVLI	1	1	1	TRUE
FLAFLLFLV	1	1	1	FALSE
FYLCFLAFL	1	1	1	FALSE
FYLCFLAFLL	1	1	1	FALSE
IDFYLCFLAF	1	1	1	FALSE
IELSLIDFYL	1	1	1	FALSE
LIDFYLCFL	1	1	1	FALSE
LLFLVLIML	1	1	1	FALSE
MIELSLIDFY	1	1	1	FALSE
SLIDFYLCFL	1	1	1	FALSE
YLCFLAFLL	1	1	1	FALSE
LSPRWYFYY	1	1	1	TRUE
SPRWYFYYL	1	1	1	TRUE
GMEVTPSGTWL	1	1	1	FALSE
MEVTPSGTWL	1	1	1	FALSE
MEVTPSGTWL	1	1	1	FALSE
TPSGTWLTY	1	1	1	FALSE
VTPSGTWLTY	1	1	1	FALSE
AFPFTIYSL	1	1	1	FALSE
GYINVFAFPF	1	1	1	FALSE
INVFAFPFTI	1	1	1	FALSE
MGYINVFAF	1	1	1	FALSE
NVFAFPFTI	1	1	1	FALSE
NVFAFPFTIY	1	1	1	FALSE
YINVFAFPF	1	1	1	FALSE
ILGTVSWNL	1	1	1	FALSE
SNEKQEILGTVSW	1	1	1	FALSE
ELIRQGTDY	1	0	1	FALSE
QELIRQGTDY	1	0	1	FALSE
QELIRQGTDYKHW	1	0	1	FALSE
IGAGICASY	1	0	0	FALSE
IPIGAGICASY	1	0	0	FALSE
ALNTPKDHI	1	1	0	FALSE
ATEGALNTPK	1	1	0	FALSE
ATEGALNTPK	1	1	0	FALSE
FPPTSFGPL	0	1	0	FALSE
CNDPFLGVY	0	1	0	FALSE
CNDPFLGVYY	0	1	0	FALSE
FCNDPFLGVY	0	1	0	FALSE
APHGVVFL	0	1	1	TRUE
APHGVVFLHV	0	1	1	FALSE
GVVFLHVTY	0	1	1	FALSE
VVFLHVTYV	0	1	1	FALSE
AIAMACLVGL	0	1	0	FALSE
IAMACLVGLM	0	1	0	FALSE
AYKTFPPTEPK	0	1	1	FALSE
KTFPPTEPK	0	1	1	FALSE
NQKLIANQF	0	1	1	TRUE
AEIPKEEVKPF	0	1	0	FALSE
ASKIITLKK	0	1	0	FALSE
SASKIITLK	0	1	0	FALSE
QLMCQPILL	0	1	1	FALSE
QLMCQPILLL	0	1	1	FALSE
QQQGQTVTK	0	1	0	FALSE
QQQQGQTVTK	0	1	0	FALSE
FTYASALWEI	0	1	0	FALSE
FFSNVTWFH	0	1	1	FALSE
FLPFFSNVT	0	1	1	FALSE
LPFFSNVTW	0	1	1	FALSE
LPFFSNVTWF	0	1	1	FALSE
PFFSNVTWF	0	1	1	FALSE
SNVTWFHAI	0	1	1	FALSE
YLQPRTFL	0	1	1	FALSE
YLQPRTFLL	0	1	1	FALSE
YLQPRTFLL	0	1	1	FALSE
YYVGYLQPRTF	0	1	1	FALSE
YYVGYLQPRTF	0	1	1	FALSE
FLWLLWPVT	0	1	1	TRUE
FLWLLWPVTL	0	1	1	FALSE
LWLLWPVTL	0	1	1	TRUE
LWPVTLACF	0	1	1	FALSE
TLACFVLAAV	0	1	1	FALSE
TLACFVLAAV	0	1	1	FALSE
WLLWPVTLA	0	1	1	TRUE
WLLWPVTLA	0	1	1	TRUE
WPVTLACFVL	0	1	1	FALSE
IMLIIFWFSL	0	1	1	FALSE
MLIIFWFSL	0	1	1	FALSE
RIRGGDGKM	0	1	0	FALSE
RIRGGDGKMK	0	1	0	FALSE
EELKKLLEQW	0	1	1	FALSE
KLLEQWNLV	0	1	1	FALSE
KLLEQWNLV	0	1	1	FALSE
QWNLVIGFLF	0	1	1	FALSE
ATSRTLSYY	0	1	1	FALSE
ATSRTLSYY	0	1	1	FALSE
ATSRTLSYYK	0	1	1	FALSE
TSRTLSYYK	0	1	1	FALSE
TVATSRTLSY	0	1	1	FALSE
AYILFTRFFYV	0	1	0	FALSE
GYQPYRVVVL	0	1	0	FALSE
PYRVVVLSF	0	1	0	FALSE
QPYRVVVL	0	1	0	FALSE
QPYRVVVL	0	1	0	FALSE
QPYRVVVLSF	0	1	0	FALSE
QTNSPRRAR	0	1	0	FALSE
SPRRARSVA	0	1	0	FALSE
SPRRARSVA	0	1	0	FALSE
SYQTQTNSPR	0	1	0	FALSE
TQTNSPRRAR	0	1	0	FALSE
CPDGVKHVY	0	1	1	FALSE
DGVKHVYQL	0	1	1	FALSE
FAFACPDGVKHVY	0	1	1	FALSE
FPRGQGVPI	0	1	0	FALSE
FPRGQGVPI	0	1	0	FALSE
KFPRGQGVPI	0	1	0	FALSE
KFPRGQGVPI	0	1	0	FALSE
CFTNVYADSF	0	1	1	FALSE
FTNVYADSF	0	1	1	FALSE
FTNVYADSFV	0	1	1	FALSE
KLNDLCFTNV	0	1	1	FALSE
LNDLCFTNVY	0	1	1	FALSE
NVYADSFVIR	0	1	1	FALSE
VYADSFVIR	0	1	1	FALSE
AIPTNFTISV	0	1	0	FALSE
AYSNNSIAIPTNF	0	1	0	FALSE
IPTNFTISV	0	1	0	FALSE
IPTNFTISV	0	1	0	FALSE
NSIAIPTNF	0	1	0	FALSE
LLLQYGSFC	0	1	0	FALSE
LLQYGSFCT	0	1	0	FALSE
FLCLFLLPSL	0	1	1	FALSE
FLLPSLATV	0	1	1	FALSE
FLLPSLATV	0	1	1	FALSE
CELYHYQECV	0	1	1	FALSE
ITLATCELY	0	1	1	FALSE
LITLATCELY	0	1	1	FALSE
TLATCELYHY	0	1	1	FALSE
SSNVANYQK	0	1	0	FALSE
SSNVANYQK	0	1	0	FALSE
DLPIGINITR	0	1	0	FALSE
INITRFQTL	0	1	0	FALSE
LPIGINITRF	0	1	0	FALSE
APKEIIFL	0	0	1	FALSE
KEIIFLEGETL	0	0	1	FALSE
KPLEFGATSAAL	0	0	1	FALSE
YIFFASFYY	0	0	1	FALSE
AEAELAKNVSL	0	0	1	FALSE
AELAKNVSLDNVL	0	0	1	FALSE
FLPRVFSAV	0	0	1	FALSE
FLPRVFSAV	0	0	1	FALSE
FLNGSCGSV	0	0	1	TRUE
VLAWLYAAV	0	0	1	FALSE
SEISMDNSPNL	0	0	1	FALSE
TVLSFCAFA	0	0	1	FALSE
VLSFCAFAV	0	0	1	TRUE
TMADLVYAL	0	0	1	TRUE
TMADLVYAL	0	0	1	TRUE
YTMADLVYA	0	0	1	FALSE
ILHCANFNV	0	0	1	FALSE
FVDGVPFVV	0	0	1	TRUE
RQLLFVVEV	0	0	1	TRUE
KLSYGIATV	0	0	1	FALSE
KLSYGIATV	0	0	1	FALSE
KLNVGDYFV	0	0	1	TRUE
VLWAHGFEL	0	0	1	FALSE
VLWAHGFEL	0	0	1	FALSE
YLDAYNMMI	0	0	1	FALSE
APAHISTI	0	0	1	FALSE
LIVNSVLLFL	0	0	1	FALSE
LLFLAFVVFL	0	0	1	FALSE
SVLLFLAFV	0	0	1	FALSE
LLDDFVEII	0	0	1	TRUE
LLLDDFVEI	0	0	1	TRUE
GVAMPNLYK	0	0	1	FALSE
GVAMPNLYK	0	0	1	FALSE
YLNTLTLAV	0	0	1	TRUE
YLNTLTLAV	0	0	1	TRUE
TLIGDCATV	0	0	1	TRUE
TLIGDCATV	0	0	1	TRUE
CTFEYVSQPF	0	0	1	FALSE
EYVSQPFLM	0	0	1	FALSE
EYVSQPFLM	0	0	1	FALSE
FEYVSQPFL	0	0	1	FALSE
LEPLVDLPI	0	0	1	FALSE
ALDPLSETK	0	0	1	FALSE
CALDPLSETK	0	0	1	FALSE
FPNITNLCPF	0	0	1	FALSE
QPTESIVRF	0	0	1	FALSE
RFPNITNLCPF	0	0	1	FALSE
RFPNITNLCPF	0	0	1	FALSE
TESIVRFPNI	0	0	1	FALSE
VQPTESIVRF	0	0	1	FALSE
VRFPNITNL	0	0	1	FALSE
FERDISTEI	0	0	1	FALSE
FERDISTEIY	0	0	1	FALSE
KPFERDISTEI	0	0	1	FALSE
KPFERDISTEI	0	0	1	FALSE
GPKKSTNLV	0	0	1	FALSE
GPKKSTNLV	0	0	1	FALSE
LLFNKVTLA	0	0	1	FALSE
LLFNKVTLA	0	0	1	FALSE
SVLNDILSR	0	0	1	FALSE
SVLNDILSR	0	0	1	FALSE
VLNDILSRL	0	0	1	FALSE
VLNDILSRL	0	0	1	FALSE
RLDKVEAEV	0	0	1	FALSE
RLDKVEAEV	0	0	1	FALSE
AEVQIDRLI	0	0	1	TRUE
AEVQIDRLIT	0	0	1	FALSE
VEAEVQIDRL	0	0	1	TRUE
VQIDRLITGR	0	0	1	TRUE
GRLQSLQTY	0	0	1	FALSE
LITGRLQSL	0	0	1	TRUE
LITGRLQSL	0	0	1	TRUE
RLQSLQTYV	0	0	1	FALSE
RLQSLQTYV	0	0	1	FALSE
NLNESLIDL	0	0	1	FALSE
NLNESLIDL	0	0	1	FALSE
CMTSCCSCLK	0	0	1	FALSE
MTSCCSCLK	0	0	1	FALSE
ALSKGVHFV	0	0	1	FALSE
ALSKGVHFV	0	0	1	FALSE
LLYDANYFL	0	0	1	FALSE
LLYDANYFL	0	0	1	FALSE
LLYDANYFLC	0	0	1	FALSE
LYDANYFLCW	0	0	1	FALSE
NPLLYDANY	0	0	1	FALSE
PLLYDANYFL	0	0	1	FALSE
YDANYFLCW	0	0	1	FALSE
MWSFNPETNI	0	0	1	FALSE
SFNPETNIL	0	0	1	TRUE
SMWSFNPET	0	0	1	FALSE
SELVIGAVI	0	0	1	FALSE
SELVIGAVIL	0	0	1	FALSE
SELVIGAVIL	0	0	1	FALSE
HLVDFQVTI	0	0	1	FALSE
HLVDFQVTI	0	0	1	FALSE
KLFIRQEEV	0	0	1	FALSE
KLFIRQEEV	0	0	1	FALSE
ELYSPIFLI	0	0	1	FALSE
LYSPIFLIV	0	0	1	FALSE
QELYSPIFL	0	0	1	FALSE
VQELYSPIF	0	0	1	FALSE
VQELYSPIFL	0	0	1	FALSE
VFITLCFTL	0	0	1	FALSE
VFITLCFTLK	0	0	1	FALSE
DFLEYHDVR	0	0	1	FALSE
EDFLEYHDVR	0	0	1	FALSE
LEYHDVRVV	0	0	1	FALSE
LEYHDVRVVL	0	0	1	FALSE
LEYHDVRVVL	0	0	1	FALSE
YEDFLEYHDVRVVL	0	0	1	FALSE
IPFAMQMAY	0	0	1	FALSE
LQIPFAMQM	0	0	1	FALSE
SEHDYQIGGYTEKW	0	0	1	FALSE
YQIGGYTEK	0	0	1	FALSE
YQIGGYTEKW	0	0	1	FALSE
IYSKHTPINL	0	0	1	FALSE
APGQTGKIA	0	0	1	FALSE
GQTGKIADY	0	0	1	FALSE
KIADYNYKL	0	0	1	FALSE
KIADYNYKL	0	0	1	FALSE
QTGKIADYNY	0	0	1	FALSE
RQIAPGQTGK	0	0	1	FALSE
FVCNLLLLFV	0	0	1	FALSE
LLFVTVYSHL	0	0	1	FALSE
TVYSHLLLV	0	0	1	FALSE
TVYSHLLLV	0	0	1	FALSE
MPASWVMRI	0	0	1	FALSE
KLWAQCVQL	0	0	1	FALSE
KLWAQCVQL	0	0	1	FALSE
MVMCGGSLYV	0	0	1	FALSE
VMCGGSLYV	0	0	1	FALSE
LVLSVNPYV	0	0	1	TRUE
TLVPQEHYV	0	0	1	TRUE
TLVPQEHYV	0	0	1	TRUE
GAEHVNNSY	0	0	1	FALSE
IGAEHVNNSY	0	0	1	FALSE
HLMSFPQSA	0	0	1	FALSE
HLMSFPQSA	0	0	1	FALSE
YHLMSFPQSA	0	0	1	FALSE
FPQSAPHGV	0	0	1	FALSE
FPQSAPHGVVF	0	0	1	FALSE
FIAGLIAIV	0	0	1	FALSE
FIAGLIAIV	0	0	1	FALSE
SLVKPSFYV	0	0	1	FALSE
SLVKPSFYV	0	0	1	FALSE
QECVRGTTVL	0	0	1	FALSE
YEGNSPFHPL	0	0	1	FALSE
YEGNSPFHPL	0	0	1	FALSE
GTTLPKGFY	0	0	1	TRUE
LQLPQGTTL	0	0	1	FALSE
QLPQGTTLPK	0	0	1	FALSE
TTLPKGFYA	0	0	1	FALSE
VLQLPQGTTL	0	0	1	FALSE
TEKSNIIRGW	0	0	1	FALSE
TEILPVSMTK	0	0	1	FALSE
TEILPVSMTK	0	0	1	FALSE
ALALLLLDR	0	0	1	FALSE
GDAALALLLL	0	0	1	FALSE
LALLLLDRL	0	0	1	FALSE
LALLLLDRL	0	0	1	FALSE
LLLDRLNQL	0	0	1	FALSE
LLLDRLNQL	0	0	1	FALSE
LLLLDRLNQ	0	0	1	FALSE
LLLLDRLNQL	0	0	1	FALSE
LLLLDRLNQL	0	0	1	FALSE
HLRIAGHHL	0	0	1	FALSE
RIAGHHLGR	0	0	1	FALSE
RIAGHHLGR	0	0	1	FALSE
LLMPILTLT	0	0	1	FALSE
KLPDDFTGCV	0	0	1	FALSE
KLPDDFTGCV	0	0	1	FALSE
KTSVDCTMYI	0	0	1	FALSE
AQVDVVNFNL	0	0	1	FALSE
NYIAQVDVV	0	0	1	FALSE
GEIPVAYRKVLL	0	0	1	FALSE
VPHVGEIPVAY	0	0	1	FALSE
TSDLATNNLVVMAY	0	0	1	FALSE
VVYRGTTTY	0	0	1	TRUE
IVDTVSALV	0	0	1	TRUE
ILGLPTQTV	0	0	1	TRUE
DGVYFASTEK	0	0	1	FALSE
GVYFASTEK	0	0	1	FALSE
LPFNDGVYF	0	0	1	FALSE
LPFNDGVYF	0	0	1	FALSE
LPFNDGVYFA	0	0	1	FALSE
VLPFNDGVY	0	0	1	FALSE
VLPFNDGVYF	0	0	1	FALSE
LLTDEMIAQY	0	0	1	FALSE
LTDEMIAQY	0	0	1	FALSE
LTDEMIAQY	0	0	1	FALSE
LTDEMIAQYT	0	0	1	FALSE
VLPPLLTDEMIAQY	0	0	1	FALSE
SEPVLKGVKL	0	0	1	FALSE
SEPVLKGVKL	0	0	1	FALSE
RIFTIGTVTLK	0	0	1	FALSE
RIFTIGTVTLK	0	0	1	FALSE
EEHVQIHTI	0	0	1	FALSE
SEETGTLIV	0	0	1	FALSE
VDDPCPIHFY	0	0	1	FALSE
VVDDPCPIHFY	0	0	1	FALSE
YVVDDPCPI	0	0	1	FALSE
GNYTVSCLPF	0	0	1	FALSE
NYTVSCLPF	0	0	1	FALSE
YTVSCLPFTI	0	0	1	FALSE
NPANNAAIV	0	0	1	FALSE
NPANNAAIVL	0	0	1	FALSE
NPANNAAIVL	0	0	1	FALSE
RNPANNAAIV	0	0	1	FALSE
