# Supplementary material for: HLA‐dependent variation in SARS‐CoV‐2 CD8 + T cell cross‐reactivity with human coronaviruses
Source: Immunology. 2022 Mar 7;166(1):78–103. doi: 10.1111/imm.13451 (PMC9111820; doi:10.1111/imm.13451)
Supplement: Supplementary file 1 — Supinfo [file IMM-166-78-s001.zip › imm13451-sup-0006-Data FileS7.txt]

Group	Peptide	HomologousEpitope	A0101	A0201	A0202	A0301	A1101	A2301	A2402	A2498	A2601	A2901	A2902	A3101	A3201	A6801	A6901	B0702	B0801	B1401	B1501	B1502	B1517	B1801	B2705	B3501	B3502	B3701	B4001	B4101	B4402	B4403	B4901	B5101	B5201	B5502	B5701	C0102	C0303	C0304	C0401	C0482	C0501	C0602	C0701	C0702	C0704	C0801	C0802
PubTCR_NonHomologous	FNDGVYFASTEKSNIIRGW	FALSE	1	1	0	1	0	0	0	0	0	0	0	0	0	1	0	2	0	0	0	0	0	0	0	0	0	1	1	0	0	0	0	0	0	0	0	0	0	1	0	0	0	1	0	2	0	0	0
PubTCR_NonHomologous	LFLPFFSNVTWFHAIHVSG	FALSE	1	1	0	1	0	0	0	0	0	0	0	0	0	1	0	2	0	0	0	0	0	0	0	0	0	1	1	0	0	0	0	0	0	0	0	0	0	1	0	0	0	1	0	2	0	0	0
PubTCR_NonHomologous	RFDNPVLPFNDGVYFASTE	FALSE	1	1	0	1	0	0	0	0	0	0	0	0	0	1	0	2	0	0	0	0	0	0	0	0	0	1	1	0	0	0	0	0	0	0	0	0	0	1	0	0	0	1	0	2	0	0	0
PubTCR_NonHomologous	STEKSNIIRGWIFGTTLDS	FALSE	1	1	0	1	0	0	0	0	0	0	0	0	0	1	0	2	0	0	0	0	0	0	0	0	0	1	1	0	0	0	0	0	0	0	0	0	0	1	0	0	0	1	0	2	0	0	0
PubTCR_NonHomologous	VSGTNGTKRFDNPVLPFND	FALSE	1	1	0	1	0	0	0	0	0	0	0	0	0	1	0	2	0	0	0	0	0	0	0	0	0	1	1	0	0	0	0	0	0	0	0	0	0	1	0	0	0	1	0	2	0	0	0
PubTCR_NonHomologous	VTWFHAIHVSGTNGTKRFD	FALSE	1	1	0	1	0	0	0	0	0	0	0	0	0	1	0	2	0	0	0	0	0	0	0	0	0	1	1	0	0	0	0	0	0	0	0	0	0	1	0	0	0	1	0	2	0	0	0
PubTCR_NonHomologous	FEYVSQPFLMDLEGKQGNF	FALSE	1	2	0	1	0	0	0	0	0	0	0	0	0	2	0	3	0	0	0	0	0	0	0	0	0	1	2	0	0	0	0	0	0	0	0	0	0	2	0	0	0	1	0	3	0	0	0
PubTCR_NonHomologous	FVFKNIDGYFKIYSKHTPI	FALSE	1	2	0	1	0	0	0	0	0	0	0	0	0	2	0	3	0	0	0	0	0	0	0	0	0	1	2	0	0	0	0	0	0	0	0	0	0	2	0	0	0	1	0	3	0	0	0
PubTCR_NonHomologous	GNFKNLREFVFKNIDGYFK	FALSE	1	2	0	1	0	0	0	0	0	0	0	0	0	2	0	3	0	0	0	0	0	0	0	0	0	1	2	0	0	0	0	0	0	0	0	0	0	2	0	0	0	1	0	3	0	0	0
PubTCR_NonHomologous	LMDLEGKQGNFKNLREFVF	FALSE	1	2	0	1	0	0	0	0	0	0	0	0	0	2	0	3	0	0	0	0	0	0	0	0	0	1	2	0	0	0	0	0	0	0	0	0	0	2	0	0	0	1	0	3	0	0	0
PubTCR_NonHomologous	YFKIYSKHTPINLVRDLPQ	FALSE	1	2	0	1	0	0	0	0	0	0	0	0	0	2	0	3	0	0	0	0	0	0	0	0	0	1	2	0	0	0	0	0	0	0	0	0	0	2	0	0	0	1	0	3	0	0	0
PubTCR_NonHomologous	YSSANNCTFEYVSQPFLMD	FALSE	1	2	0	1	0	0	0	0	0	0	0	0	0	2	0	3	0	0	0	0	0	0	0	0	0	1	2	0	0	0	0	0	0	0	0	0	0	2	0	0	0	1	0	3	0	0	0
PubTCR_NonHomologous	HRSYLTPGDSSSGWTAGAA	FALSE	3	3	0	1	0	0	0	0	0	0	0	0	0	1	0	2	0	0	0	0	0	0	0	0	0	1	3	0	0	0	0	0	2	0	0	0	0	3	0	0	0	1	0	2	0	0	0
PubTCR_NonHomologous	LPIGINITRFQTLLALHRS	FALSE	3	3	0	1	0	0	0	0	0	0	0	0	0	1	0	2	0	0	0	0	0	0	0	0	0	1	3	0	0	0	0	0	2	0	0	0	0	3	0	0	0	1	0	2	0	0	0
PubTCR_NonHomologous	RFQTLLALHRSYLTPGDSS	FALSE	3	3	0	1	0	0	0	0	0	0	0	0	0	1	0	2	0	0	0	0	0	0	0	0	0	1	3	0	0	0	0	0	2	0	0	0	0	3	0	0	0	1	0	2	0	0	0
PubTCR_NonHomologous	SALEPLVDLPIGINITRFQ	FALSE	3	3	0	1	0	0	0	0	0	0	0	0	0	1	0	2	0	0	0	0	0	0	0	0	0	1	3	0	0	0	0	0	2	0	0	0	0	3	0	0	0	1	0	2	0	0	0
PubTCR_NonHomologous	VRDLPQGFSALEPLVDLPI	FALSE	3	3	0	1	0	0	0	0	0	0	0	0	0	1	0	2	0	0	0	0	0	0	0	0	0	1	3	0	0	0	0	0	2	0	0	0	0	3	0	0	0	1	0	2	0	0	0
PubTCR_NonHomologous	ASFSTFKCYGVSPTKLNDL	FALSE	1	1	0	1	0	0	0	0	0	0	0	0	0	1	0	2	0	0	0	0	0	0	0	0	0	1	1	0	0	0	0	0	0	0	0	0	0	1	0	0	0	1	0	2	0	0	0
PubTCR_NonHomologous	GDEVRQIAPGQTGKIADYN	FALSE	1	1	0	1	0	0	0	0	0	0	0	0	0	1	0	2	0	0	0	0	0	0	0	0	0	1	1	0	0	0	0	0	0	0	0	0	0	1	0	0	0	1	0	2	0	0	0
PubTCR_NonHomologous	NDLCFTNVYADSFVIRGDE	FALSE	1	1	0	1	0	0	0	0	0	0	0	0	0	1	0	2	0	0	0	0	0	0	0	0	0	1	1	0	0	0	0	0	0	0	0	0	0	1	0	0	0	1	0	2	0	0	0
PubTCR_NonHomologous	PGQTGKIADYNYKLPDDFT	FALSE	1	1	0	1	0	0	0	0	0	0	0	0	0	1	0	2	0	0	0	0	0	0	0	0	0	1	1	0	0	0	0	0	0	0	0	0	0	1	0	0	0	1	0	2	0	0	0
PubTCR_NonHomologous	YADSFVIRGDEVRQIAPGQ	FALSE	1	1	0	1	0	0	0	0	0	0	0	0	0	1	0	2	0	0	0	0	0	0	0	0	0	1	1	0	0	0	0	0	0	0	0	0	0	1	0	0	0	1	0	2	0	0	0
PubTCR_NonHomologous	YGVSPTKLNDLCFTNVYAD	FALSE	1	1	0	1	0	0	0	0	0	0	0	0	0	1	0	2	0	0	0	0	0	0	0	0	0	1	1	0	0	0	0	0	0	0	0	0	0	1	0	0	0	1	0	2	0	0	0
PubTCR_NonHomologous	ERDISTEIYQAGSTPCNGV	FALSE	2	4	0	0	0	0	0	0	0	0	0	0	0	2	0	2	0	0	0	0	0	0	0	0	0	0	4	0	0	0	0	0	2	0	0	0	0	4	0	0	0	0	0	2	0	0	0
PubTCR_NonHomologous	LDSKVGGNYNYLYRLFRKS	FALSE	2	4	0	0	0	0	0	0	0	0	0	0	0	2	0	2	0	0	0	0	0	0	0	0	0	0	4	0	0	0	0	0	2	0	0	0	0	4	0	0	0	0	0	2	0	0	0
PubTCR_NonHomologous	LPDDFTGCVIAWNSNNLDS	FALSE	2	4	0	0	0	0	0	0	0	0	0	0	0	2	0	2	0	0	0	0	0	0	0	0	0	0	4	0	0	0	0	0	2	0	0	0	0	4	0	0	0	0	0	2	0	0	0
PubTCR_NonHomologous	VIAWNSNNLDSKVGGNYNY	FALSE	2	4	0	0	0	0	0	0	0	0	0	0	0	2	0	2	0	0	0	0	0	0	0	0	0	0	4	0	0	0	0	0	2	0	0	0	0	4	0	0	0	0	0	2	0	0	0
PubTCR_NonHomologous	YNYLYRLFRKSNLKPFERD	FALSE	2	4	0	0	0	0	0	0	0	0	0	0	0	2	0	2	0	0	0	0	0	0	0	0	0	0	4	0	0	0	0	0	2	0	0	0	0	4	0	0	0	0	0	2	0	0	0
PubTCR_NonHomologous	AQVKQIYKTPPIKDFGGFN	FALSE	2	3	0	1	0	0	0	0	0	0	0	0	0	2	0	3	0	0	0	0	0	0	0	0	0	1	3	0	0	0	0	0	1	0	0	0	0	3	0	0	0	1	0	3	0	0	0
PubTCR_NonHomologous	CGDSTECSNLLLQYGSFCT	FALSE	2	3	0	1	0	0	0	0	0	0	0	0	0	2	0	3	0	0	0	0	0	0	0	0	0	1	3	0	0	0	0	0	1	0	0	0	0	3	0	0	0	1	0	3	0	0	0
PubTCR_NonHomologous	DKNTQEVFAQVKQIYKTPP	FALSE	2	3	0	1	0	0	0	0	0	0	0	0	0	2	0	3	0	0	0	0	0	0	0	0	0	1	3	0	0	0	0	0	1	0	0	0	0	3	0	0	0	1	0	3	0	0	0
PubTCR_NonHomologous	FCTQLNRALTGIAVEQDKN	FALSE	2	3	0	1	0	0	0	0	0	0	0	0	0	2	0	3	0	0	0	0	0	0	0	0	0	1	3	0	0	0	0	0	1	0	0	0	0	3	0	0	0	1	0	3	0	0	0
PubTCR_NonHomologous	LTGIAVEQDKNTQEVFAQV	FALSE	2	3	0	1	0	0	0	0	0	0	0	0	0	2	0	3	0	0	0	0	0	0	0	0	0	1	3	0	0	0	0	0	1	0	0	0	0	3	0	0	0	1	0	3	0	0	0
PubTCR_NonHomologous	NLLLQYGSFCTQLNRALTG	FALSE	2	3	0	1	0	0	0	0	0	0	0	0	0	2	0	3	0	0	0	0	0	0	0	0	0	1	3	0	0	0	0	0	1	0	0	0	0	3	0	0	0	1	0	3	0	0	0
PubTCR_NonHomologous	DFGGFNFSQILPDPSKPSK	FALSE	3	4	0	1	0	0	0	0	0	0	0	0	0	2	0	3	0	0	0	0	0	0	0	0	0	1	4	0	0	0	0	0	2	0	0	0	0	4	0	0	0	1	0	3	0	0	0
PubTCR_NonHomologous	DLLFNKVTLADAGFIKQYG	FALSE	3	4	0	1	0	0	0	0	0	0	0	0	0	2	0	3	0	0	0	0	0	0	0	0	0	1	4	0	0	0	0	0	2	0	0	0	0	4	0	0	0	1	0	3	0	0	0
PubTCR_NonHomologous	LADAGFIKQYGDCLGDIAA	FALSE	3	4	0	1	0	0	0	0	0	0	0	0	0	2	0	3	0	0	0	0	0	0	0	0	0	1	4	0	0	0	0	0	2	0	0	0	0	4	0	0	0	1	0	3	0	0	0
PubTCR_NonHomologous	PSKRSFIEDLLFNKVTLAD	FALSE	3	4	0	1	0	0	0	0	0	0	0	0	0	2	0	3	0	0	0	0	0	0	0	0	0	1	4	0	0	0	0	0	2	0	0	0	0	4	0	0	0	1	0	3	0	0	0
PubTCR_NonHomologous	QILPDPSKPSKRSFIEDLL	FALSE	3	4	0	1	0	0	0	0	0	0	0	0	0	2	0	3	0	0	0	0	0	0	0	0	0	1	4	0	0	0	0	0	2	0	0	0	0	4	0	0	0	1	0	3	0	0	0
PubTCR_NonHomologous	QYGDCLGDIAARDLICAQK	FALSE	3	4	0	1	0	0	0	0	0	0	0	0	0	2	0	3	0	0	0	0	0	0	0	0	0	1	4	0	0	0	0	0	2	0	0	0	0	4	0	0	0	1	0	3	0	0	0
PubTCR_NonHomologous	GAGAALQIPFAMQMAYRFN	FALSE	3	4	0	1	0	0	0	0	0	0	0	0	0	2	0	3	0	0	0	0	0	0	0	0	0	1	4	0	0	0	0	0	2	0	0	0	0	4	0	0	0	1	0	3	0	0	0
PubTCR_NonHomologous	GLTVLPPLLTDEMIAQYTS	FALSE	3	4	0	1	0	0	0	0	0	0	0	0	0	2	0	3	0	0	0	0	0	0	0	0	0	1	4	0	0	0	0	0	2	0	0	0	0	4	0	0	0	1	0	3	0	0	0
PubTCR_NonHomologous	LICAQKFNGLTVLPPLLTD	FALSE	3	4	0	1	0	0	0	0	0	0	0	0	0	2	0	3	0	0	0	0	0	0	0	0	0	1	4	0	0	0	0	0	2	0	0	0	0	4	0	0	0	1	0	3	0	0	0
PubTCR_NonHomologous	LTDEMIAQYTSALLAGTIT	FALSE	3	4	0	1	0	0	0	0	0	0	0	0	0	2	0	3	0	0	0	0	0	0	0	0	0	1	4	0	0	0	0	0	2	0	0	0	0	4	0	0	0	1	0	3	0	0	0
PubTCR_NonHomologous	TITSGWTFGAGAALQIPFA	FALSE	3	4	0	1	0	0	0	0	0	0	0	0	0	2	0	3	0	0	0	0	0	0	0	0	0	1	4	0	0	0	0	0	2	0	0	0	0	4	0	0	0	1	0	3	0	0	0
PubTCR_NonHomologous	YTSALLAGTITSGWTFGAG	FALSE	3	4	0	1	0	0	0	0	0	0	0	0	0	2	0	3	0	0	0	0	0	0	0	0	0	1	4	0	0	0	0	0	2	0	0	0	0	4	0	0	0	1	0	3	0	0	0
PubTCR_NonHomologous	DILSRLDKVEAEVQIDRLI	TRUE	0	2	0	0	0	0	0	0	0	0	0	0	0	2	0	2	0	0	0	0	0	0	0	0	0	0	2	0	0	0	0	0	0	0	0	0	0	2	0	0	0	0	0	2	0	0	0
PubTCR_NonHomologous	GAISSVLNDILSRLDKVEA	FALSE	0	2	0	0	0	0	0	0	0	0	0	0	0	2	0	2	0	0	0	0	0	0	0	0	0	0	2	0	0	0	0	0	0	0	0	0	0	2	0	0	0	0	0	2	0	0	0
PubTCR_NonHomologous	NAQALNTLVKQLSSNFGAI	FALSE	0	2	0	0	0	0	0	0	0	0	0	0	0	2	0	2	0	0	0	0	0	0	0	0	0	0	2	0	0	0	0	0	0	0	0	0	0	2	0	0	0	0	0	2	0	0	0
PubTCR_NonHomologous	RLITGRLQSLQTYVTQQLI	FALSE	0	2	0	0	0	0	0	0	0	0	0	0	0	2	0	2	0	0	0	0	0	0	0	0	0	0	2	0	0	0	0	0	0	0	0	0	0	2	0	0	0	0	0	2	0	0	0
PubTCR_NonHomologous	VEAEVQIDRLITGRLQSLQ	FALSE	0	2	0	0	0	0	0	0	0	0	0	0	0	2	0	2	0	0	0	0	0	0	0	0	0	0	2	0	0	0	0	0	0	0	0	0	0	2	0	0	0	0	0	2	0	0	0
PubTCR_NonHomologous	VKQLSSNFGAISSVLNDIL	FALSE	0	2	0	0	0	0	0	0	0	0	0	0	0	2	0	2	0	0	0	0	0	0	0	0	0	0	2	0	0	0	0	0	0	0	0	0	0	2	0	0	0	0	0	2	0	0	0
PubTCR_NonHomologous	AEIRASANLAATKMSECVL	FALSE	3	4	0	1	0	0	0	0	0	0	0	0	0	2	0	3	0	0	0	0	0	0	0	0	0	1	4	0	0	0	0	0	2	0	0	0	0	4	0	0	0	1	0	3	0	0	0
PubTCR_NonHomologous	CVLGQSKRVDFCGKGYHLM	FALSE	3	4	0	1	0	0	0	0	0	0	0	0	0	2	0	3	0	0	0	0	0	0	0	0	0	1	4	0	0	0	0	0	2	0	0	0	0	4	0	0	0	1	0	3	0	0	0
PubTCR_NonHomologous	HLMSFPQSAPHGVVFLHVT	FALSE	3	4	0	1	0	0	0	0	0	0	0	0	0	2	0	3	0	0	0	0	0	0	0	0	0	1	4	0	0	0	0	0	2	0	0	0	0	4	0	0	0	1	0	3	0	0	0
PubTCR_NonHomologous	LAATKMSECVLGQSKRVDF	FALSE	3	4	0	1	0	0	0	0	0	0	0	0	0	2	0	3	0	0	0	0	0	0	0	0	0	1	4	0	0	0	0	0	2	0	0	0	0	4	0	0	0	1	0	3	0	0	0
PubTCR_NonHomologous	VDFCGKGYHLMSFPQSAPH	FALSE	3	4	0	1	0	0	0	0	0	0	0	0	0	2	0	3	0	0	0	0	0	0	0	0	0	1	4	0	0	0	0	0	2	0	0	0	0	4	0	0	0	1	0	3	0	0	0
PubTCR_NonHomologous	VTQQLIRAAEIRASANLAA	FALSE	3	4	0	1	0	0	0	0	0	0	0	0	0	2	0	3	0	0	0	0	0	0	0	0	0	1	4	0	0	0	0	0	2	0	0	0	0	4	0	0	0	1	0	3	0	0	0
PubTCR_NonHomologous	GRCDIKDLPKEITVATSRT	FALSE	3	4	0	1	0	0	0	0	0	0	0	0	0	2	0	3	0	0	0	0	0	0	0	0	0	1	4	0	0	0	0	0	2	0	0	0	0	4	0	0	0	1	0	3	0	0	0
PubTCR_NonHomologous	LRIAGHHLGRCDIKDLPKE	FALSE	3	4	0	1	0	0	0	0	0	0	0	0	0	2	0	3	0	0	0	0	0	0	0	0	0	1	4	0	0	0	0	0	2	0	0	0	0	4	0	0	0	1	0	3	0	0	0
PubTCR_NonHomologous	PKEITVATSRTLSYYKLGA	FALSE	3	4	0	1	0	0	0	0	0	0	0	0	0	2	0	3	0	0	0	0	0	0	0	0	0	1	4	0	0	0	0	0	2	0	0	0	0	4	0	0	0	1	0	3	0	0	0
PubTCR_NonHomologous	SRTLSYYKLGASQRVAGDS	FALSE	3	4	0	1	0	0	0	0	0	0	0	0	0	2	0	3	0	0	0	0	0	0	0	0	0	1	4	0	0	0	0	0	2	0	0	0	0	4	0	0	0	1	0	3	0	0	0
PubTCR_NonHomologous	DYIINLIIKNLSKSLTENK	FALSE	0	2	0	0	0	0	0	0	0	0	0	0	0	2	0	2	0	0	0	0	0	0	0	0	0	0	2	0	0	0	0	0	0	0	0	0	0	2	0	0	0	0	0	2	0	0	0
PubTCR_NonHomologous	ENKYSQLDEEQPMEID	FALSE	0	2	0	0	0	0	0	0	0	0	0	0	0	2	0	2	0	0	0	0	0	0	0	0	0	0	2	0	0	0	0	0	0	0	0	0	0	2	0	0	0	0	0	2	0	0	0
PubTCR_NonHomologous	KNLSKSLTENKYSQLDEEQ	FALSE	0	2	0	0	0	0	0	0	0	0	0	0	0	2	0	2	0	0	0	0	0	0	0	0	0	0	2	0	0	0	0	0	0	0	0	0	0	2	0	0	0	0	0	2	0	0	0
PubTCR_NonHomologous	EDLKFPRGQGVPINTNSSP	FALSE	3	4	0	1	0	0	0	0	0	0	0	0	0	2	0	3	0	0	0	0	0	0	0	0	0	1	4	0	0	0	0	0	2	0	0	0	0	4	0	0	0	1	0	3	0	0	0
PubTCR_NonHomologous	PNNTASWFTALTQHGKEDL	FALSE	3	4	0	1	0	0	0	0	0	0	0	0	0	2	0	3	0	0	0	0	0	0	0	0	0	1	4	0	0	0	0	0	2	0	0	0	0	4	0	0	0	1	0	3	0	0	0
PubTCR_NonHomologous	QGVPINTNSSPDDQIGYYR	FALSE	3	4	0	1	0	0	0	0	0	0	0	0	0	2	0	3	0	0	0	0	0	0	0	0	0	1	4	0	0	0	0	0	2	0	0	0	0	4	0	0	0	1	0	3	0	0	0
PubTCR_NonHomologous	SSPDDQIGYYRRATRRIRG	FALSE	3	4	0	1	0	0	0	0	0	0	0	0	0	2	0	3	0	0	0	0	0	0	0	0	0	1	4	0	0	0	0	0	2	0	0	0	0	4	0	0	0	1	0	3	0	0	0
PubTCR_NonHomologous	TALTQHGKEDLKFPRGQGV	FALSE	3	4	0	1	0	0	0	0	0	0	0	0	0	2	0	3	0	0	0	0	0	0	0	0	0	1	4	0	0	0	0	0	2	0	0	0	0	4	0	0	0	1	0	3	0	0	0
PubTCR_NonHomologous	ANNAAIVLQLPQGTTLPKG	FALSE	1	2	0	1	0	0	0	0	0	0	0	0	0	2	0	3	0	0	0	0	0	0	0	0	0	1	2	0	0	0	0	0	0	0	0	0	0	2	0	0	0	1	0	3	0	0	0
PubTCR_NonHomologous	DHIGTRNPANNAAIVLQLP	FALSE	1	2	0	1	0	0	0	0	0	0	0	0	0	2	0	3	0	0	0	0	0	0	0	0	0	1	2	0	0	0	0	0	0	0	0	0	0	2	0	0	0	1	0	3	0	0	0
PubTCR_NonHomologous	EGALNTPKDHIGTRNPANN	FALSE	1	2	0	1	0	0	0	0	0	0	0	0	0	2	0	3	0	0	0	0	0	0	0	0	0	1	2	0	0	0	0	0	0	0	0	0	0	2	0	0	0	1	0	3	0	0	0
PubTCR_NonHomologous	PKGFYAEGSRGGSQASSRS	FALSE	1	2	0	1	0	0	0	0	0	0	0	0	0	2	0	3	0	0	0	0	0	0	0	0	0	1	2	0	0	0	0	0	0	0	0	0	0	2	0	0	0	1	0	3	0	0	0
PubTCR_NonHomologous	QLPQGTTLPKGFYAEGSRG	FALSE	1	2	0	1	0	0	0	0	0	0	0	0	0	2	0	3	0	0	0	0	0	0	0	0	0	1	2	0	0	0	0	0	0	0	0	0	0	2	0	0	0	1	0	3	0	0	0
PubTCR_NonHomologous	NGGDAALALLLLDRLNQLE	FALSE	2	4	0	0	0	0	0	0	0	0	0	0	0	2	0	2	0	0	0	0	0	0	0	0	0	0	4	0	0	0	0	0	2	0	0	0	0	4	0	0	0	0	0	2	0	0	0
PubTCR_NonHomologous	QASSRSSSRSRNSSRNSTP	FALSE	2	4	0	0	0	0	0	0	0	0	0	0	0	2	0	2	0	0	0	0	0	0	0	0	0	0	4	0	0	0	0	0	2	0	0	0	0	4	0	0	0	0	0	2	0	0	0
PubTCR_NonHomologous	RSRNSSRNSTPGSSRGTSP	FALSE	2	4	0	0	0	0	0	0	0	0	0	0	0	2	0	2	0	0	0	0	0	0	0	0	0	0	4	0	0	0	0	0	2	0	0	0	0	4	0	0	0	0	0	2	0	0	0
PubTCR_NonHomologous	STPGSSRGTSPARMAGNGG	FALSE	2	4	0	0	0	0	0	0	0	0	0	0	0	2	0	2	0	0	0	0	0	0	0	0	0	0	4	0	0	0	0	0	2	0	0	0	0	4	0	0	0	0	0	2	0	0	0
PubTCR_NonHomologous	TSPARMAGNGGDAALALLL	FALSE	2	4	0	0	0	0	0	0	0	0	0	0	0	2	0	2	0	0	0	0	0	0	0	0	0	0	4	0	0	0	0	0	2	0	0	0	0	4	0	0	0	0	0	2	0	0	0
PubTCR_NonHomologous	DDKDPNFKDQVILLNKHID	FALSE	2	4	0	0	0	0	0	0	0	0	0	0	0	2	0	2	0	0	0	0	0	0	0	0	0	0	4	0	0	0	0	0	2	0	0	0	0	4	0	0	0	0	0	2	0	0	0
PubTCR_NonHomologous	DQVILLNKHIDAYKTFPPT	FALSE	2	4	0	0	0	0	0	0	0	0	0	0	0	2	0	2	0	0	0	0	0	0	0	0	0	0	4	0	0	0	0	0	2	0	0	0	0	4	0	0	0	0	0	2	0	0	0
PubTCR_NonHomologous	GMSRIGMEVTPSGTWLTYT	FALSE	2	4	0	0	0	0	0	0	0	0	0	0	0	2	0	2	0	0	0	0	0	0	0	0	0	0	4	0	0	0	0	0	2	0	0	0	0	4	0	0	0	0	0	2	0	0	0
PubTCR_NonHomologous	TYTGAIKLDDKDPNFKDQV	FALSE	2	4	0	0	0	0	0	0	0	0	0	0	0	2	0	2	0	0	0	0	0	0	0	0	0	0	4	0	0	0	0	0	2	0	0	0	0	4	0	0	0	0	0	2	0	0	0
PubTCR_NonHomologous	VTPSGTWLTYTGAIKLDDK	FALSE	2	4	0	0	0	0	0	0	0	0	0	0	0	2	0	2	0	0	0	0	0	0	0	0	0	0	4	0	0	0	0	0	2	0	0	0	0	4	0	0	0	0	0	2	0	0	0
PubTCR_NonHomologous	ALRKVPTDNYITTY	FALSE	7	0	0	0	2	0	4	0	0	0	0	1	0	0	0	0	3	0	0	1	0	1	0	0	0	0	2	1	1	0	1	0	0	1	3	1	0	2	0	0	2	2	5	0	0	1	0
PubTCR_NonHomologous	KVPTDNYITTY	FALSE	7	0	0	0	2	0	4	0	0	0	0	1	0	0	0	0	3	0	0	1	0	1	0	0	0	0	2	1	1	0	1	0	0	1	3	1	0	2	0	0	2	2	5	0	0	1	0
PubTCR_NonHomologous	HTTDPSFLGRY	FALSE	7	0	0	0	2	0	4	0	0	0	0	1	0	0	0	0	3	0	0	1	0	1	0	0	0	0	2	1	1	0	1	0	0	1	3	1	0	2	0	0	2	2	5	0	0	1	0
PubTCR_NonHomologous	KVFRSSVLH	FALSE	1	0	0	0	0	0	1	0	0	0	0	0	0	0	0	0	0	0	0	0	0	0	0	0	0	0	0	0	0	0	1	0	0	0	1	0	0	0	0	0	0	1	1	0	0	0	0
PubTCR_NonHomologous	VYYPDKVFR	FALSE	1	0	0	0	0	0	1	0	0	0	0	0	0	0	0	0	0	0	0	0	0	0	0	0	0	0	0	0	0	0	1	0	0	0	1	0	0	0	0	0	0	1	1	0	0	0	0
PubTCR_NonHomologous	YPDKVFRSS	FALSE	1	0	0	0	0	0	1	0	0	0	0	0	0	0	0	0	0	0	0	0	0	0	0	0	0	0	0	0	0	0	1	0	0	0	1	0	0	0	0	0	0	1	1	0	0	0	0
PubTCR_NonHomologous	YPDKVFRSSV	FALSE	1	0	0	0	0	0	1	0	0	0	0	0	0	0	0	0	0	0	0	0	0	0	0	0	0	0	0	0	0	0	1	0	0	0	1	0	0	0	0	0	0	1	1	0	0	0	0
PubTCR_NonHomologous	QYIKWPWYI	TRUE	1	0	0	0	0	0	1	0	0	0	0	0	0	0	0	0	0	0	0	0	0	0	0	0	0	0	0	0	0	0	1	0	0	0	1	0	0	0	0	0	0	1	1	0	0	0	0
PubTCR_NonHomologous	YEQYIKWPW	TRUE	1	0	0	0	0	0	1	0	0	0	0	0	0	0	0	0	0	0	0	0	0	0	0	0	0	0	0	0	0	0	1	0	0	0	1	0	0	0	0	0	0	1	1	0	0	0	0
PubTCR_NonHomologous	YEQYIKWPWY	TRUE	1	0	0	0	0	0	1	0	0	0	0	0	0	0	0	0	0	0	0	0	0	0	0	0	0	0	0	0	0	0	1	0	0	0	1	0	0	0	0	0	0	1	1	0	0	0	0
PubTCR_NonHomologous	FLQSINFVR	FALSE	3	0	0	0	0	0	2	0	0	0	0	1	0	0	0	0	2	0	0	0	0	0	0	0	0	0	2	0	0	0	1	0	0	0	1	0	0	2	0	0	0	1	3	0	0	0	0
PubTCR_NonHomologous	FLQSINFVRI	FALSE	3	0	0	0	0	0	2	0	0	0	0	1	0	0	0	0	2	0	0	0	0	0	0	0	0	0	2	0	0	0	1	0	0	0	1	0	0	2	0	0	0	1	3	0	0	0	0
PubTCR_NonHomologous	FLYLYALVYF	FALSE	3	0	0	0	0	0	2	0	0	0	0	1	0	0	0	0	2	0	0	0	0	0	0	0	0	0	2	0	0	0	1	0	0	0	1	0	0	2	0	0	0	1	3	0	0	0	0
PubTCR_NonHomologous	GLEAPFLYLY	FALSE	3	0	0	0	0	0	2	0	0	0	0	1	0	0	0	0	2	0	0	0	0	0	0	0	0	0	2	0	0	0	1	0	0	0	1	0	0	2	0	0	0	1	3	0	0	0	0
PubTCR_NonHomologous	INFVRIIMR	FALSE	3	0	0	0	0	0	2	0	0	0	0	1	0	0	0	0	2	0	0	0	0	0	0	0	0	0	2	0	0	0	1	0	0	0	1	0	0	2	0	0	0	1	3	0	0	0	0
PubTCR_NonHomologous	LQSINFVRI	FALSE	3	0	0	0	0	0	2	0	0	0	0	1	0	0	0	0	2	0	0	0	0	0	0	0	0	0	2	0	0	0	1	0	0	0	1	0	0	2	0	0	0	1	3	0	0	0	0
PubTCR_NonHomologous	LQSINFVRII	FALSE	3	0	0	0	0	0	2	0	0	0	0	1	0	0	0	0	2	0	0	0	0	0	0	0	0	0	2	0	0	0	1	0	0	0	1	0	0	2	0	0	0	1	3	0	0	0	0
PubTCR_NonHomologous	QSINFVRII	FALSE	3	0	0	0	0	0	2	0	0	0	0	1	0	0	0	0	2	0	0	0	0	0	0	0	0	0	2	0	0	0	1	0	0	0	1	0	0	2	0	0	0	1	3	0	0	0	0
PubTCR_NonHomologous	SINFVRIIMR	FALSE	3	0	0	0	0	0	2	0	0	0	0	1	0	0	0	0	2	0	0	0	0	0	0	0	0	0	2	0	0	0	1	0	0	0	1	0	0	2	0	0	0	1	3	0	0	0	0
PubTCR_NonHomologous	VYFLQSINF	FALSE	3	0	0	0	0	0	2	0	0	0	0	1	0	0	0	0	2	0	0	0	0	0	0	0	0	0	2	0	0	0	1	0	0	0	1	0	0	2	0	0	0	1	3	0	0	0	0
PubTCR_NonHomologous	VYFLQSINFV	FALSE	3	0	0	0	0	0	2	0	0	0	0	1	0	0	0	0	2	0	0	0	0	0	0	0	0	0	2	0	0	0	1	0	0	0	1	0	0	2	0	0	0	1	3	0	0	0	0
PubTCR_NonHomologous	YFLQSINFVR	FALSE	3	0	0	0	0	0	2	0	0	0	0	1	0	0	0	0	2	0	0	0	0	0	0	0	0	0	2	0	0	0	1	0	0	0	1	0	0	2	0	0	0	1	3	0	0	0	0
PubTCR_NonHomologous	YLYALVYFL	FALSE	3	0	0	0	0	0	2	0	0	0	0	1	0	0	0	0	2	0	0	0	0	0	0	0	0	0	2	0	0	0	1	0	0	0	1	0	0	2	0	0	0	1	3	0	0	0	0
PubTCR_NonHomologous	SYFTSDYYQL	FALSE	7	0	0	0	2	0	4	0	0	0	0	1	0	0	0	0	3	0	0	1	0	1	0	0	0	0	2	1	1	0	1	0	0	1	3	1	0	2	0	0	2	2	5	0	0	1	0
PubTCR_NonHomologous	VLHSYFTSDY	FALSE	7	0	0	0	2	0	4	0	0	0	0	1	0	0	0	0	3	0	0	1	0	1	0	0	0	0	2	1	1	0	1	0	0	1	3	1	0	2	0	0	2	2	5	0	0	1	0
PubTCR_NonHomologous	YFTSDYYQLY	FALSE	7	0	0	0	2	0	4	0	0	0	0	1	0	0	0	0	3	0	0	1	0	1	0	0	0	0	2	1	1	0	1	0	0	1	3	1	0	2	0	0	2	2	5	0	0	1	0
PubTCR_NonHomologous	FAYANRNRF	FALSE	2	0	0	0	1	0	1	0	0	0	0	0	0	0	0	0	0	0	0	0	0	0	0	0	0	0	0	0	1	0	1	0	0	0	2	0	0	0	0	0	1	2	1	0	0	0	0
PubTCR_NonHomologous	LQFAYANRNR	FALSE	2	0	0	0	1	0	1	0	0	0	0	0	0	0	0	0	0	0	0	0	0	0	0	0	0	0	0	0	1	0	1	0	0	0	2	0	0	0	0	0	1	2	1	0	0	0	0
PubTCR_NonHomologous	YANRNRFLY	FALSE	2	0	0	0	1	0	1	0	0	0	0	0	0	0	0	0	0	0	0	0	0	0	0	0	0	0	0	0	1	0	1	0	0	0	2	0	0	0	0	0	1	2	1	0	0	0	0
PubTCR_NonHomologous	FLYIIKLIFL	FALSE	4	0	0	0	1	0	3	0	0	0	0	0	0	0	0	0	1	0	0	0	0	1	0	0	0	0	1	0	1	0	1	0	0	0	3	0	0	1	0	0	2	2	3	0	0	0	0
PubTCR_NonHomologous	FLYIIKLVFL	FALSE	4	0	0	0	1	0	3	0	0	0	0	0	0	0	0	0	1	0	0	0	0	1	0	0	0	0	1	0	1	0	1	0	0	0	3	0	0	1	0	0	2	2	3	0	0	0	0
PubTCR_NonHomologous	LYIIKLIFL	FALSE	4	0	0	0	1	0	3	0	0	0	0	0	0	0	0	0	1	0	0	0	0	1	0	0	0	0	1	0	1	0	1	0	0	0	3	0	0	1	0	0	2	2	3	0	0	0	0
PubTCR_NonHomologous	LYIIKLIFLW	TRUE	4	0	0	0	1	0	3	0	0	0	0	0	0	0	0	0	1	0	0	0	0	1	0	0	0	0	1	0	1	0	1	0	0	0	3	0	0	1	0	0	2	2	3	0	0	0	0
PubTCR_NonHomologous	RFLYIIKLIF	FALSE	4	0	0	0	1	0	3	0	0	0	0	0	0	0	0	0	1	0	0	0	0	1	0	0	0	0	1	0	1	0	1	0	0	0	3	0	0	1	0	0	2	2	3	0	0	0	0
PubTCR_NonHomologous	YIIKLIFLW	TRUE	4	0	0	0	1	0	3	0	0	0	0	0	0	0	0	0	1	0	0	0	0	1	0	0	0	0	1	0	1	0	1	0	0	0	3	0	0	1	0	0	2	2	3	0	0	0	0
PubTCR_NonHomologous	YIIKLIFLWL	FALSE	4	0	0	0	1	0	3	0	0	0	0	0	0	0	0	0	1	0	0	0	0	1	0	0	0	0	1	0	1	0	1	0	0	0	3	0	0	1	0	0	2	2	3	0	0	0	0
PubTCR_NonHomologous	FKVSIWNLDY	FALSE	1	0	0	0	0	0	1	0	0	0	0	0	0	0	0	0	0	0	0	0	0	0	0	0	0	0	0	0	0	0	1	0	0	0	1	0	0	0	0	0	0	1	1	0	0	0	0
PubTCR_NonHomologous	ILLIIMRTFK	FALSE	1	0	0	0	0	0	1	0	0	0	0	0	0	0	0	0	0	0	0	0	0	0	0	0	0	0	0	0	0	0	1	0	0	0	1	0	0	0	0	0	0	1	1	0	0	0	0
PubTCR_NonHomologous	IMRTFKVSI	FALSE	1	0	0	0	0	0	1	0	0	0	0	0	0	0	0	0	0	0	0	0	0	0	0	0	0	0	0	0	0	0	1	0	0	0	1	0	0	0	0	0	0	1	1	0	0	0	0
PubTCR_NonHomologous	KVSIWNLDY	FALSE	1	0	0	0	0	0	1	0	0	0	0	0	0	0	0	0	0	0	0	0	0	0	0	0	0	0	0	0	0	0	1	0	0	0	1	0	0	0	0	0	0	1	1	0	0	0	0
PubTCR_NonHomologous	KVSIWNLDYI	FALSE	1	0	0	0	0	0	1	0	0	0	0	0	0	0	0	0	0	0	0	0	0	0	0	0	0	0	0	0	0	0	1	0	0	0	1	0	0	0	0	0	0	1	1	0	0	0	0
PubTCR_NonHomologous	LIIMRTFKV	FALSE	1	0	0	0	0	0	1	0	0	0	0	0	0	0	0	0	0	0	0	0	0	0	0	0	0	0	0	0	0	0	1	0	0	0	1	0	0	0	0	0	0	1	1	0	0	0	0
PubTCR_NonHomologous	RTFKVSIWNL	FALSE	1	0	0	0	0	0	1	0	0	0	0	0	0	0	0	0	0	0	0	0	0	0	0	0	0	0	0	0	0	0	1	0	0	0	1	0	0	0	0	0	0	1	1	0	0	0	0
PubTCR_NonHomologous	SIWNLDYII	FALSE	1	0	0	0	0	0	1	0	0	0	0	0	0	0	0	0	0	0	0	0	0	0	0	0	0	0	0	0	0	0	1	0	0	0	1	0	0	0	0	0	0	1	1	0	0	0	0
PubTCR_NonHomologous	TFKVSIWNL	FALSE	1	0	0	0	0	0	1	0	0	0	0	0	0	0	0	0	0	0	0	0	0	0	0	0	0	0	0	0	0	0	1	0	0	0	1	0	0	0	0	0	0	1	1	0	0	0	0
PubTCR_NonHomologous	VSIWNLDYII	FALSE	1	0	0	0	0	0	1	0	0	0	0	0	0	0	0	0	0	0	0	0	0	0	0	0	0	0	0	0	0	0	1	0	0	0	1	0	0	0	0	0	0	1	1	0	0	0	0
PubTCR_NonHomologous	NSSPDDQIGY	FALSE	2	0	0	0	0	0	2	0	0	0	0	0	0	0	0	0	1	0	0	0	0	0	0	0	0	0	1	0	0	0	1	0	0	0	1	0	0	1	0	0	0	1	2	0	0	0	0
PubTCR_NonHomologous	NTNSSPDDQIGYY	FALSE	2	0	0	0	0	0	2	0	0	0	0	0	0	0	0	0	1	0	0	0	0	0	0	0	0	0	1	0	0	0	1	0	0	0	1	0	0	1	0	0	0	1	2	0	0	0	0
PubTCR_NonHomologous	SSPDDQIGY	FALSE	2	0	0	0	0	0	2	0	0	0	0	0	0	0	0	0	1	0	0	0	0	0	0	0	0	0	1	0	0	0	1	0	0	0	1	0	0	1	0	0	0	1	2	0	0	0	0
PubTCR_NonHomologous	SSPDDQIGYY	FALSE	2	0	0	0	0	0	2	0	0	0	0	0	0	0	0	0	1	0	0	0	0	0	0	0	0	0	1	0	0	0	1	0	0	0	1	0	0	1	0	0	0	1	2	0	0	0	0
PubTCR_NonHomologous	KAYNVTQAF	FALSE	2	0	0	0	1	0	1	0	0	0	0	0	0	0	0	0	0	0	0	0	0	0	0	0	0	0	0	0	1	0	1	0	0	0	2	0	0	0	0	0	1	2	1	0	0	0	0
PubTCR_NonHomologous	NATRFASVYAWNRKRISNC	FALSE	1	0	0	1	0	0	0	0	0	0	0	0	0	0	0	1	0	0	0	0	0	0	0	0	0	1	0	0	0	0	0	0	0	0	0	0	0	0	0	0	0	1	0	1	0	0	0
PubTCR_NonHomologous	RVQPTESIVRFPNITNLCP	FALSE	1	0	0	1	0	0	0	0	0	0	0	0	0	0	0	1	0	0	0	0	0	0	0	0	0	1	0	0	0	0	0	0	0	0	0	0	0	0	0	0	0	1	0	1	0	0	0
PubTCR_NonHomologous	SNCVADYSVLYNSASFSTF	FALSE	1	0	0	1	0	0	0	0	0	0	0	0	0	0	0	1	0	0	0	0	0	0	0	0	0	1	0	0	0	0	0	0	0	0	0	0	0	0	0	0	0	1	0	1	0	0	0
PubTCR_NonHomologous	VRFPNITNLCPFGEVFNAT	FALSE	1	0	0	1	0	0	0	0	0	0	0	0	0	0	0	1	0	0	0	0	0	0	0	0	0	1	0	0	0	0	0	0	0	0	0	0	0	0	0	0	0	1	0	1	0	0	0
PubTCR_NonHomologous	YAWNRKRISNCVADYSVLY	FALSE	1	0	0	1	0	0	0	0	0	0	0	0	0	0	0	1	0	0	0	0	0	0	0	0	0	1	0	0	0	0	0	0	0	0	0	0	0	0	0	0	0	1	0	1	0	0	0
PubTCR_NonHomologous	GFLFLTWICLLQFAYANRN	FALSE	1	0	0	1	0	0	0	0	0	0	0	0	0	0	0	1	0	0	0	0	0	0	0	0	0	1	0	0	0	0	0	0	0	0	0	0	0	0	0	0	0	1	0	1	0	0	0
PubTCR_NonHomologous	MADSNGTITVEELKKLLEQ	FALSE	1	0	0	1	0	0	0	0	0	0	0	0	0	0	0	1	0	0	0	0	0	0	0	0	0	1	0	0	0	0	0	0	0	0	0	0	0	0	0	0	0	1	0	1	0	0	0
PubTCR_NonHomologous	TVEELKKLLEQWNLVIGFL	FALSE	1	0	0	1	0	0	0	0	0	0	0	0	0	0	0	1	0	0	0	0	0	0	0	0	0	1	0	0	0	0	0	0	0	0	0	0	0	0	0	0	0	1	0	1	0	0	0
PubTCR_NonHomologous	FNPETNILLNVPLHGTILT	FALSE	1	0	0	1	0	0	0	0	0	0	0	0	0	0	0	1	0	0	0	0	0	0	0	0	0	1	0	0	0	0	0	0	0	0	0	0	0	0	0	0	0	1	0	1	0	0	0
PubTCR_NonHomologous	ILTRPLLESELVIGAVILR	FALSE	1	0	0	1	0	0	0	0	0	0	0	0	0	0	0	1	0	0	0	0	0	0	0	0	0	1	0	0	0	0	0	0	0	0	0	0	0	0	0	0	0	1	0	1	0	0	0
PubTCR_NonHomologous	LNVPLHGTILTRPLLESEL	FALSE	1	0	0	1	0	0	0	0	0	0	0	0	0	0	0	1	0	0	0	0	0	0	0	0	0	1	0	0	0	0	0	0	0	0	0	0	0	0	0	0	0	1	0	1	0	0	0
PubTCR_NonHomologous	SELVIGAVILRGHLRIAGH	FALSE	1	0	0	1	0	0	0	0	0	0	0	0	0	0	0	1	0	0	0	0	0	0	0	0	0	1	0	0	0	0	0	0	0	0	0	0	0	0	0	0	0	1	0	1	0	0	0
PubTCR_NonHomologous	ARKSAPLIELCVDEAGSKSP	FALSE	1	0	0	1	0	0	0	0	0	0	0	0	0	0	0	1	0	0	0	0	0	0	0	0	0	1	0	0	0	0	0	0	0	0	0	0	0	0	0	0	0	1	0	1	0	0	0
PubTCR_NonHomologous	LCVDEAGSKSPIQYIDIGNY	FALSE	1	0	0	1	0	0	0	0	0	0	0	0	0	0	0	1	0	0	0	0	0	0	0	0	0	1	0	0	0	0	0	0	0	0	0	0	0	0	0	0	0	1	0	1	0	0	0
PubTCR_NonHomologous	YSKWYIRVGARKSAPLIELC	FALSE	1	0	0	1	0	0	0	0	0	0	0	0	0	0	0	1	0	0	0	0	0	0	0	0	0	1	0	0	0	0	0	0	0	0	0	0	0	0	0	0	0	1	0	1	0	0	0
PubTCR_NonHomologous	MSGKGQQQQGQTVTKKSAA	FALSE	1	0	0	1	0	0	0	0	0	0	0	0	0	0	0	1	0	0	0	0	0	0	0	0	0	1	0	0	0	0	0	0	0	0	0	0	0	0	0	0	0	1	0	1	0	0	0
PubTCR_NonHomologous	PRQKRTATKAYNVTQAFGR	FALSE	1	0	0	1	0	0	0	0	0	0	0	0	0	0	0	1	0	0	0	0	0	0	0	0	0	1	0	0	0	0	0	0	0	0	0	0	0	0	0	0	0	1	0	1	0	0	0
PubTCR_NonHomologous	QGQTVTKKSAAEASKKPRQ	FALSE	1	0	0	1	0	0	0	0	0	0	0	0	0	0	0	1	0	0	0	0	0	0	0	0	0	1	0	0	0	0	0	0	0	0	0	0	0	0	0	0	0	1	0	1	0	0	0
PubTCR_NonHomologous	RLNQLESKMSGKGQQQQGQ	FALSE	1	0	0	1	0	0	0	0	0	0	0	0	0	0	0	1	0	0	0	0	0	0	0	0	0	1	0	0	0	0	0	0	0	0	0	0	0	0	0	0	0	1	0	1	0	0	0
PubTCR_NonHomologous	SAAEASKKPRQKRTATKAY	FALSE	1	0	0	1	0	0	0	0	0	0	0	0	0	0	0	1	0	0	0	0	0	0	0	0	0	1	0	0	0	0	0	0	0	0	0	0	0	0	0	0	0	1	0	1	0	0	0
PubTCR_NonHomologous	KVFRSSVLHSTQDLFLPFF	FALSE	2	2	0	0	0	0	0	0	0	0	0	0	0	0	0	0	0	0	0	0	0	0	0	0	0	0	2	0	0	0	0	0	2	0	0	0	0	2	0	0	0	0	0	0	0	0	0
PubTCR_NonHomologous	MFVFLVLLPLVSSQCVNLT	FALSE	2	2	0	0	0	0	0	0	0	0	0	0	0	0	0	0	0	0	0	0	0	0	0	0	0	0	2	0	0	0	0	0	2	0	0	0	0	2	0	0	0	0	0	0	0	0	0
PubTCR_NonHomologous	NLTTRTQLPPAYTNSFTRG	FALSE	2	2	0	0	0	0	0	0	0	0	0	0	0	0	0	0	0	0	0	0	0	0	0	0	0	0	2	0	0	0	0	0	2	0	0	0	0	2	0	0	0	0	0	0	0	0	0
PubTCR_NonHomologous	PLVSSQCVNLTTRTQLPPA	FALSE	2	2	0	0	0	0	0	0	0	0	0	0	0	0	0	0	0	0	0	0	0	0	0	0	0	0	2	0	0	0	0	0	2	0	0	0	0	2	0	0	0	0	0	0	0	0	0
PubTCR_NonHomologous	PPAYTNSFTRGVYYPDKVF	FALSE	2	2	0	0	0	0	0	0	0	0	0	0	0	0	0	0	0	0	0	0	0	0	0	0	0	0	2	0	0	0	0	0	2	0	0	0	0	2	0	0	0	0	0	0	0	0	0
PubTCR_NonHomologous	TRGVYYPDKVFRSSVLHST	FALSE	2	2	0	0	0	0	0	0	0	0	0	0	0	0	0	0	0	0	0	0	0	0	0	0	0	0	2	0	0	0	0	0	2	0	0	0	0	2	0	0	0	0	0	0	0	0	0
PubTCR_NonHomologous	ASALGKLQDVVNQNAQALN	FALSE	2	2	0	0	0	0	0	0	0	0	0	0	0	0	0	0	0	0	0	0	0	0	0	0	0	0	2	0	0	0	0	0	2	0	0	0	0	2	0	0	0	0	0	0	0	0	0
PubTCR_NonHomologous	ENQKLIANQFNSAIGKIQD	FALSE	2	2	0	0	0	0	0	0	0	0	0	0	0	0	0	0	0	0	0	0	0	0	0	0	0	0	2	0	0	0	0	0	2	0	0	0	0	2	0	0	0	0	0	0	0	0	0
PubTCR_NonHomologous	GVTQNVLYENQKLIANQFN	FALSE	2	2	0	0	0	0	0	0	0	0	0	0	0	0	0	0	0	0	0	0	0	0	0	0	0	0	2	0	0	0	0	0	2	0	0	0	0	2	0	0	0	0	0	0	0	0	0
PubTCR_NonHomologous	IQDSLSSTASALGKLQDVV	FALSE	2	2	0	0	0	0	0	0	0	0	0	0	0	0	0	0	0	0	0	0	0	0	0	0	0	0	2	0	0	0	0	0	2	0	0	0	0	2	0	0	0	0	0	0	0	0	0
PubTCR_NonHomologous	MAYRFNGIGVTQNVLYENQ	FALSE	2	2	0	0	0	0	0	0	0	0	0	0	0	0	0	0	0	0	0	0	0	0	0	0	0	0	2	0	0	0	0	0	2	0	0	0	0	2	0	0	0	0	0	0	0	0	0
PubTCR_NonHomologous	QFNSAIGKIQDSLSSTASA	FALSE	2	2	0	0	0	0	0	0	0	0	0	0	0	0	0	0	0	0	0	0	0	0	0	0	0	0	2	0	0	0	0	0	2	0	0	0	0	2	0	0	0	0	0	0	0	0	0
PubTCR_NonHomologous	GKAHFPREGVFVSNGTHWF	FALSE	2	2	0	0	0	0	0	0	0	0	0	0	0	0	0	0	0	0	0	0	0	0	0	0	0	0	2	0	0	0	0	0	2	0	0	0	0	2	0	0	0	0	0	0	0	0	0
PubTCR_NonHomologous	GVFVSNGTHWFVTQRNFYE	FALSE	2	2	0	0	0	0	0	0	0	0	0	0	0	0	0	0	0	0	0	0	0	0	0	0	0	0	2	0	0	0	0	0	2	0	0	0	0	2	0	0	0	0	0	0	0	0	0
PubTCR_NonHomologous	HWFVTQRNFYEPQIITTDN	FALSE	2	2	0	0	0	0	0	0	0	0	0	0	0	0	0	0	0	0	0	0	0	0	0	0	0	0	2	0	0	0	0	0	2	0	0	0	0	2	0	0	0	0	0	0	0	0	0
PubTCR_NonHomologous	PAQEKNFTTAPAICHDGKA	FALSE	2	2	0	0	0	0	0	0	0	0	0	0	0	0	0	0	0	0	0	0	0	0	0	0	0	0	2	0	0	0	0	0	2	0	0	0	0	2	0	0	0	0	0	0	0	0	0
PubTCR_NonHomologous	TAPAICHDGKAHFPREGVF	FALSE	2	2	0	0	0	0	0	0	0	0	0	0	0	0	0	0	0	0	0	0	0	0	0	0	0	0	2	0	0	0	0	0	2	0	0	0	0	2	0	0	0	0	0	0	0	0	0
PubTCR_NonHomologous	VFLHVTYVPAQEKNFTTAP	FALSE	2	2	0	0	0	0	0	0	0	0	0	0	0	0	0	0	0	0	0	0	0	0	0	0	0	0	2	0	0	0	0	0	2	0	0	0	0	2	0	0	0	0	0	0	0	0	0
PubTCR_NonHomologous	DLQELGKYEQYIKWPWYIW	FALSE	2	2	0	0	0	0	0	0	0	0	0	0	0	0	0	0	0	0	0	0	0	0	0	0	0	0	2	0	0	0	0	0	2	0	0	0	0	2	0	0	0	0	0	0	0	0	0
PubTCR_NonHomologous	EQYIKWPWYIWLGFIAGLI	FALSE	2	2	0	0	0	0	0	0	0	0	0	0	0	0	0	0	0	0	0	0	0	0	0	0	0	0	2	0	0	0	0	0	2	0	0	0	0	2	0	0	0	0	0	0	0	0	0
PubTCR_NonHomologous	GDISGINASVVNIQKEIDR	FALSE	2	2	0	0	0	0	0	0	0	0	0	0	0	0	0	0	0	0	0	0	0	0	0	0	0	0	2	0	0	0	0	0	2	0	0	0	0	2	0	0	0	0	0	0	0	0	0
PubTCR_NonHomologous	IDRLNEVAKNLNESLIDLQ	FALSE	2	2	0	0	0	0	0	0	0	0	0	0	0	0	0	0	0	0	0	0	0	0	0	0	0	0	2	0	0	0	0	0	2	0	0	0	0	2	0	0	0	0	0	0	0	0	0
PubTCR_NonHomologous	KNLNESLIDLQELGKYEQY	FALSE	2	2	0	0	0	0	0	0	0	0	0	0	0	0	0	0	0	0	0	0	0	0	0	0	0	0	2	0	0	0	0	0	2	0	0	0	0	2	0	0	0	0	0	0	0	0	0
PubTCR_NonHomologous	SVVNIQKEIDRLNEVAKNL	FALSE	2	2	0	0	0	0	0	0	0	0	0	0	0	0	0	0	0	0	0	0	0	0	0	0	0	0	2	0	0	0	0	0	2	0	0	0	0	2	0	0	0	0	0	0	0	0	0
PubTCR_NonHomologous	DGSSGVVNPVMEPIYDEPT	FALSE	2	2	0	0	0	0	0	0	0	0	0	0	0	0	0	0	0	0	0	0	0	0	0	0	0	0	2	0	0	0	0	0	2	0	0	0	0	2	0	0	0	0	0	0	0	0	0
PubTCR_NonHomologous	EHVQIHTIDGSSGVVNPVM	FALSE	2	2	0	0	0	0	0	0	0	0	0	0	0	0	0	0	0	0	0	0	0	0	0	0	0	0	2	0	0	0	0	0	2	0	0	0	0	2	0	0	0	0	0	0	0	0	0
PubTCR_NonHomologous	EHVTFFIYNKIVDEPEEHV	FALSE	2	2	0	0	0	0	0	0	0	0	0	0	0	0	0	0	0	0	0	0	0	0	0	0	0	0	2	0	0	0	0	0	2	0	0	0	0	2	0	0	0	0	0	0	0	0	0
PubTCR_NonHomologous	NKIVDEPEEHVQIHTIDGS	FALSE	2	2	0	0	0	0	0	0	0	0	0	0	0	0	0	0	0	0	0	0	0	0	0	0	0	0	2	0	0	0	0	0	2	0	0	0	0	2	0	0	0	0	0	0	0	0	0
PubTCR_NonHomologous	PVMEPIYDEPTTTTSVPL	FALSE	2	2	0	0	0	0	0	0	0	0	0	0	0	0	0	0	0	0	0	0	0	0	0	0	0	0	2	0	0	0	0	0	2	0	0	0	0	2	0	0	0	0	0	0	0	0	0
PubTCR_NonHomologous	AMACLVGLMWLSYFIASFR	FALSE	2	2	0	0	0	0	0	0	0	0	0	0	0	0	0	0	0	0	0	0	0	0	0	0	0	0	2	0	0	0	0	0	2	0	0	0	0	2	0	0	0	0	0	0	0	0	0
PubTCR_NonHomologous	MWLSYFIASFRLFARTRSM	FALSE	2	2	0	0	0	0	0	0	0	0	0	0	0	0	0	0	0	0	0	0	0	0	0	0	0	0	2	0	0	0	0	0	2	0	0	0	0	2	0	0	0	0	0	0	0	0	0
PubTCR_NonHomologous	SFRLFARTRSMWSFNPETN	FALSE	2	2	0	0	0	0	0	0	0	0	0	0	0	0	0	0	0	0	0	0	0	0	0	0	0	0	2	0	0	0	0	0	2	0	0	0	0	2	0	0	0	0	0	0	0	0	0
PubTCR_NonHomologous	ECSLQSCTQHQPYVVDDPCP	FALSE	2	2	0	0	0	0	0	0	0	0	0	0	0	0	0	0	0	0	0	0	0	0	0	0	0	0	2	0	0	0	0	0	2	0	0	0	0	2	0	0	0	0	0	0	0	0	0
PubTCR_NonHomologous	HQPYVVDDPCPIHFYSKWYI	FALSE	2	2	0	0	0	0	0	0	0	0	0	0	0	0	0	0	0	0	0	0	0	0	0	0	0	0	2	0	0	0	0	0	2	0	0	0	0	2	0	0	0	0	0	0	0	0	0
PubTCR_NonHomologous	ITTVAAFHQECSLQSCTQHQ	FALSE	2	2	0	0	0	0	0	0	0	0	0	0	0	0	0	0	0	0	0	0	0	0	0	0	0	0	2	0	0	0	0	0	2	0	0	0	0	2	0	0	0	0	0	0	0	0	0
PubTCR_NonHomologous	GKMKDLSPRWYFYYLGTGP	FALSE	2	2	0	0	0	0	0	0	0	0	0	0	0	0	0	0	0	0	0	0	0	0	0	0	0	0	2	0	0	0	0	0	2	0	0	0	0	2	0	0	0	0	0	0	0	0	0
PubTCR_NonHomologous	RWYFYYLGTGPEAGLPYGA	FALSE	2	2	0	0	0	0	0	0	0	0	0	0	0	0	0	0	0	0	0	0	0	0	0	0	0	0	2	0	0	0	0	0	2	0	0	0	0	2	0	0	0	0	0	0	0	0	0
PubTCR_NonHomologous	TGPEAGLPYGANKDGIIWV	FALSE	2	2	0	0	0	0	0	0	0	0	0	0	0	0	0	0	0	0	0	0	0	0	0	0	0	0	2	0	0	0	0	0	2	0	0	0	0	2	0	0	0	0	0	0	0	0	0
PubTCR_NonHomologous	TRRIRGGDGKMKDLSPRWY	FALSE	2	2	0	0	0	0	0	0	0	0	0	0	0	0	0	0	0	0	0	0	0	0	0	0	0	0	2	0	0	0	0	0	2	0	0	0	0	2	0	0	0	0	0	0	0	0	0
PubTCR_NonHomologous	YGANKDGIIWVATEGALNT	FALSE	2	2	0	0	0	0	0	0	0	0	0	0	0	0	0	0	0	0	0	0	0	0	0	0	0	0	2	0	0	0	0	0	2	0	0	0	0	2	0	0	0	0	0	0	0	0	0
PubTCR_NonHomologous	DTDFVNEFYAY	FALSE	1	0	0	0	0	0	1	0	0	0	0	0	0	0	0	0	1	0	0	0	0	0	0	0	0	0	1	0	0	0	0	0	0	0	0	0	0	1	0	0	0	0	1	0	0	0	0
PubTCR_NonHomologous	NRDVDTDFVNEFY	FALSE	1	0	0	0	0	0	1	0	0	0	0	0	0	0	0	0	1	0	0	0	0	0	0	0	0	0	1	0	0	0	0	0	0	0	0	0	0	1	0	0	0	0	1	0	0	0	0
PubTCR_NonHomologous	FGEVFNATRF	FALSE	1	0	0	0	0	0	1	0	0	0	0	0	0	0	0	0	1	0	0	0	0	0	0	0	0	0	1	0	0	0	0	0	0	0	0	0	0	1	0	0	0	0	1	0	0	0	0
PubTCR_NonHomologous	FNATRFASVY	FALSE	1	0	0	0	0	0	1	0	0	0	0	0	0	0	0	0	1	0	0	0	0	0	0	0	0	0	1	0	0	0	0	0	0	0	0	0	0	1	0	0	0	0	1	0	0	0	0
PubTCR_NonHomologous	GEVFNATRF	FALSE	1	0	0	0	0	0	1	0	0	0	0	0	0	0	0	0	1	0	0	0	0	0	0	0	0	0	1	0	0	0	0	0	0	0	0	0	0	1	0	0	0	0	1	0	0	0	0
PubTCR_NonHomologous	NATRFASVY	FALSE	1	0	0	0	0	0	1	0	0	0	0	0	0	0	0	0	1	0	0	0	0	0	0	0	0	0	1	0	0	0	0	0	0	0	0	0	0	1	0	0	0	0	1	0	0	0	0
PubTCR_NonHomologous	NYLYRLFRK	FALSE	2	0	0	0	0	0	2	0	0	0	0	0	0	0	0	0	2	0	0	0	0	0	0	0	0	0	1	1	0	0	0	0	0	0	0	0	0	1	0	0	0	0	2	0	0	0	0
PubTCR_NonHomologous	NYNYLYRLF	FALSE	2	0	0	0	0	0	2	0	0	0	0	0	0	0	0	0	2	0	0	0	0	0	0	0	0	0	1	1	0	0	0	0	0	0	0	0	0	1	0	0	0	0	2	0	0	0	0
PubTCR_NonHomologous	ASQSIIAYTM	FALSE	1	0	0	0	0	0	1	0	0	0	0	0	0	0	0	0	1	0	0	0	0	0	0	0	0	0	1	0	0	0	0	0	0	0	0	0	0	1	0	0	0	0	1	0	0	0	0
PubTCR_NonHomologous	RSVASQSII	FALSE	1	0	0	0	0	0	1	0	0	0	0	0	0	0	0	0	1	0	0	0	0	0	0	0	0	0	1	0	0	0	0	0	0	0	0	0	0	1	0	0	0	0	1	0	0	0	0
PubTCR_NonHomologous	SIIAYTMSL	FALSE	1	0	0	0	0	0	1	0	0	0	0	0	0	0	0	0	1	0	0	0	0	0	0	0	0	0	1	0	0	0	0	0	0	0	0	0	0	1	0	0	0	0	1	0	0	0	0
PubTCR_NonHomologous	SQSIIAYTM	FALSE	1	0	0	0	0	0	1	0	0	0	0	0	0	0	0	0	1	0	0	0	0	0	0	0	0	0	1	0	0	0	0	0	0	0	0	0	0	1	0	0	0	0	1	0	0	0	0
PubTCR_NonHomologous	VASQSIIAY	FALSE	1	0	0	0	0	0	1	0	0	0	0	0	0	0	0	0	1	0	0	0	0	0	0	0	0	0	1	0	0	0	0	0	0	0	0	0	0	1	0	0	0	0	1	0	0	0	0
PubTCR_NonHomologous	AEIRASANL	FALSE	1	0	0	0	0	0	1	0	0	0	0	0	0	0	0	0	1	0	0	0	0	0	0	0	0	0	1	0	0	0	0	0	0	0	0	0	0	1	0	0	0	0	1	0	0	0	0
PubTCR_NonHomologous	AEIRASANLA	FALSE	1	0	0	0	0	0	1	0	0	0	0	0	0	0	0	0	1	0	0	0	0	0	0	0	0	0	1	0	0	0	0	0	0	0	0	0	0	1	0	0	0	0	1	0	0	0	0
PubTCR_NonHomologous	ASANLAATK	FALSE	1	0	0	0	0	0	1	0	0	0	0	0	0	0	0	0	1	0	0	0	0	0	0	0	0	0	1	0	0	0	0	0	0	0	0	0	0	1	0	0	0	0	1	0	0	0	0
PubTCR_NonHomologous	DLFMRIFTI	FALSE	1	0	0	0	0	0	1	0	0	0	0	0	0	0	0	0	1	0	0	0	0	0	0	0	0	0	1	0	0	0	0	0	0	0	0	0	0	1	0	0	0	0	1	0	0	0	0
PubTCR_NonHomologous	MDLFMRIFTI	FALSE	1	0	0	0	0	0	1	0	0	0	0	0	0	0	0	0	1	0	0	0	0	0	0	0	0	0	1	0	0	0	0	0	0	0	0	0	0	1	0	0	0	0	1	0	0	0	0
PubTCR_NonHomologous	TSPISEHDY	FALSE	1	0	0	0	0	0	1	0	0	0	0	0	0	0	0	0	1	0	0	0	0	0	0	0	0	0	1	0	0	0	0	0	0	0	0	0	0	1	0	0	0	0	1	0	0	0	0
PubTCR_NonHomologous	TTSPISEHDY	FALSE	1	0	0	0	0	0	1	0	0	0	0	0	0	0	0	0	1	0	0	0	0	0	0	0	0	0	1	0	0	0	0	0	0	0	0	0	0	1	0	0	0	0	1	0	0	0	0
PubTCR_NonHomologous	GVEHVTFFIY	FALSE	1	0	0	0	0	0	1	0	0	0	0	0	0	0	0	0	1	0	0	0	0	0	0	0	0	0	1	0	0	0	0	0	0	0	0	0	0	1	0	0	0	0	1	0	0	0	0
PubTCR_NonHomologous	HVTFFIYNK	FALSE	1	0	0	0	0	0	1	0	0	0	0	0	0	0	0	0	1	0	0	0	0	0	0	0	0	0	1	0	0	0	0	0	0	0	0	0	0	1	0	0	0	0	1	0	0	0	0
PubTCR_NonHomologous	STDTGVEHVTFFIY	FALSE	1	0	0	0	0	0	1	0	0	0	0	0	0	0	0	0	1	0	0	0	0	0	0	0	0	0	1	0	0	0	0	0	0	0	0	0	0	1	0	0	0	0	1	0	0	0	0
PubTCR_NonHomologous	VEHVTFFIY	FALSE	1	0	0	0	0	0	1	0	0	0	0	0	0	0	0	0	1	0	0	0	0	0	0	0	0	0	1	0	0	0	0	0	0	0	0	0	0	1	0	0	0	0	1	0	0	0	0
PubTCR_NonHomologous	AFLLFLVLI	TRUE	1	0	0	0	0	0	1	0	0	0	0	0	0	0	0	0	1	0	0	0	0	0	0	0	0	0	1	0	0	0	0	0	0	0	0	0	0	1	0	0	0	0	1	0	0	0	0
PubTCR_NonHomologous	FLAFLLFLV	FALSE	1	0	0	0	0	0	1	0	0	0	0	0	0	0	0	0	1	0	0	0	0	0	0	0	0	0	1	0	0	0	0	0	0	0	0	0	0	1	0	0	0	0	1	0	0	0	0
PubTCR_NonHomologous	FYLCFLAFL	FALSE	1	0	0	0	0	0	1	0	0	0	0	0	0	0	0	0	1	0	0	0	0	0	0	0	0	0	1	0	0	0	0	0	0	0	0	0	0	1	0	0	0	0	1	0	0	0	0
PubTCR_NonHomologous	FYLCFLAFLL	FALSE	1	0	0	0	0	0	1	0	0	0	0	0	0	0	0	0	1	0	0	0	0	0	0	0	0	0	1	0	0	0	0	0	0	0	0	0	0	1	0	0	0	0	1	0	0	0	0
PubTCR_NonHomologous	IDFYLCFLAF	FALSE	1	0	0	0	0	0	1	0	0	0	0	0	0	0	0	0	1	0	0	0	0	0	0	0	0	0	1	0	0	0	0	0	0	0	0	0	0	1	0	0	0	0	1	0	0	0	0
PubTCR_NonHomologous	IELSLIDFYL	FALSE	1	0	0	0	0	0	1	0	0	0	0	0	0	0	0	0	1	0	0	0	0	0	0	0	0	0	1	0	0	0	0	0	0	0	0	0	0	1	0	0	0	0	1	0	0	0	0
PubTCR_NonHomologous	LIDFYLCFL	FALSE	1	0	0	0	0	0	1	0	0	0	0	0	0	0	0	0	1	0	0	0	0	0	0	0	0	0	1	0	0	0	0	0	0	0	0	0	0	1	0	0	0	0	1	0	0	0	0
PubTCR_NonHomologous	LLFLVLIML	FALSE	1	0	0	0	0	0	1	0	0	0	0	0	0	0	0	0	1	0	0	0	0	0	0	0	0	0	1	0	0	0	0	0	0	0	0	0	0	1	0	0	0	0	1	0	0	0	0
PubTCR_NonHomologous	MIELSLIDFY	FALSE	1	0	0	0	0	0	1	0	0	0	0	0	0	0	0	0	1	0	0	0	0	0	0	0	0	0	1	0	0	0	0	0	0	0	0	0	0	1	0	0	0	0	1	0	0	0	0
PubTCR_NonHomologous	SLIDFYLCFL	FALSE	1	0	0	0	0	0	1	0	0	0	0	0	0	0	0	0	1	0	0	0	0	0	0	0	0	0	1	0	0	0	0	0	0	0	0	0	0	1	0	0	0	0	1	0	0	0	0
PubTCR_NonHomologous	YLCFLAFLL	FALSE	1	0	0	0	0	0	1	0	0	0	0	0	0	0	0	0	1	0	0	0	0	0	0	0	0	0	1	0	0	0	0	0	0	0	0	0	0	1	0	0	0	0	1	0	0	0	0
PubTCR_NonHomologous	LSPRWYFYY	TRUE	1	0	0	0	0	0	1	0	0	0	0	0	0	0	0	0	1	0	0	0	0	0	0	0	0	0	1	0	0	0	0	0	0	0	0	0	0	1	0	0	0	0	1	0	0	0	0
PubTCR_NonHomologous	SPRWYFYYL	TRUE	1	0	0	0	0	0	1	0	0	0	0	0	0	0	0	0	1	0	0	0	0	0	0	0	0	0	1	0	0	0	0	0	0	0	0	0	0	1	0	0	0	0	1	0	0	0	0
PubTCR_NonHomologous	GMEVTPSGTWL	FALSE	1	0	0	0	0	0	1	0	0	0	0	0	0	0	0	0	1	0	0	0	0	0	0	0	0	0	1	0	0	0	0	0	0	0	0	0	0	1	0	0	0	0	1	0	0	0	0
PubTCR_NonHomologous	MEVTPSGTWL	FALSE	1	0	0	0	0	0	1	0	0	0	0	0	0	0	0	0	1	0	0	0	0	0	0	0	0	0	1	0	0	0	0	0	0	0	0	0	0	1	0	0	0	0	1	0	0	0	0
PubTCR_NonHomologous	TPSGTWLTY	FALSE	1	0	0	0	0	0	1	0	0	0	0	0	0	0	0	0	1	0	0	0	0	0	0	0	0	0	1	0	0	0	0	0	0	0	0	0	0	1	0	0	0	0	1	0	0	0	0
PubTCR_NonHomologous	VTPSGTWLTY	FALSE	1	0	0	0	0	0	1	0	0	0	0	0	0	0	0	0	1	0	0	0	0	0	0	0	0	0	1	0	0	0	0	0	0	0	0	0	0	1	0	0	0	0	1	0	0	0	0
PubTCR_NonHomologous	AFPFTIYSL	FALSE	1	0	0	0	0	0	1	0	0	0	0	0	0	0	0	0	1	0	0	0	0	0	0	0	0	0	1	0	0	0	0	0	0	0	0	0	0	1	0	0	0	0	1	0	0	0	0
PubTCR_NonHomologous	GYINVFAFPF	FALSE	1	0	0	0	0	0	1	0	0	0	0	0	0	0	0	0	1	0	0	0	0	0	0	0	0	0	1	0	0	0	0	0	0	0	0	0	0	1	0	0	0	0	1	0	0	0	0
PubTCR_NonHomologous	INVFAFPFTI	FALSE	1	0	0	0	0	0	1	0	0	0	0	0	0	0	0	0	1	0	0	0	0	0	0	0	0	0	1	0	0	0	0	0	0	0	0	0	0	1	0	0	0	0	1	0	0	0	0
PubTCR_NonHomologous	MGYINVFAF	FALSE	1	0	0	0	0	0	1	0	0	0	0	0	0	0	0	0	1	0	0	0	0	0	0	0	0	0	1	0	0	0	0	0	0	0	0	0	0	1	0	0	0	0	1	0	0	0	0
PubTCR_NonHomologous	NVFAFPFTI	FALSE	1	0	0	0	0	0	1	0	0	0	0	0	0	0	0	0	1	0	0	0	0	0	0	0	0	0	1	0	0	0	0	0	0	0	0	0	0	1	0	0	0	0	1	0	0	0	0
PubTCR_NonHomologous	NVFAFPFTIY	FALSE	1	0	0	0	0	0	1	0	0	0	0	0	0	0	0	0	1	0	0	0	0	0	0	0	0	0	1	0	0	0	0	0	0	0	0	0	0	1	0	0	0	0	1	0	0	0	0
PubTCR_NonHomologous	YINVFAFPF	FALSE	1	0	0	0	0	0	1	0	0	0	0	0	0	0	0	0	1	0	0	0	0	0	0	0	0	0	1	0	0	0	0	0	0	0	0	0	0	1	0	0	0	0	1	0	0	0	0
PubTCR_NonHomologous	ILGTVSWNL	FALSE	1	0	0	0	1	0	0	0	0	0	0	0	0	0	0	0	0	0	0	0	0	0	0	0	0	0	0	0	1	0	0	0	0	0	1	0	0	0	0	0	1	1	0	0	0	0	0
PubTCR_NonHomologous	SNEKQEILGTVSW	FALSE	1	0	0	0	1	0	0	0	0	0	0	0	0	0	0	0	0	0	0	0	0	0	0	0	0	0	0	0	1	0	0	0	0	0	1	0	0	0	0	0	1	1	0	0	0	0	0
PubTCR_NonHomologous	ELIRQGTDY	FALSE	1	0	0	0	1	0	0	0	0	0	0	0	0	0	0	0	0	0	0	0	0	0	0	0	0	0	0	0	1	0	0	0	0	0	1	0	0	0	0	0	1	1	0	0	0	0	0
PubTCR_NonHomologous	QELIRQGTDY	FALSE	1	0	0	0	1	0	0	0	0	0	0	0	0	0	0	0	0	0	0	0	0	0	0	0	0	0	0	0	1	0	0	0	0	0	1	0	0	0	0	0	1	1	0	0	0	0	0
PubTCR_NonHomologous	QELIRQGTDYKHW	FALSE	1	0	0	0	1	0	0	0	0	0	0	0	0	0	0	0	0	0	0	0	0	0	0	0	0	0	0	0	1	0	0	0	0	0	1	0	0	0	0	0	1	1	0	0	0	0	0
PubTCR_NonHomologous	IGAGICASY	FALSE	1	0	0	0	1	0	0	0	0	0	0	0	0	0	0	0	0	0	0	1	0	0	0	0	0	0	0	0	0	0	0	0	0	1	0	1	0	0	0	0	0	0	0	0	0	1	0
PubTCR_NonHomologous	IPIGAGICASY	FALSE	1	0	0	0	1	0	0	0	0	0	0	0	0	0	0	0	0	0	0	1	0	0	0	0	0	0	0	0	0	0	0	0	0	1	0	1	0	0	0	0	0	0	0	0	0	1	0
PubTCR_NonHomologous	ALNTPKDHI	FALSE	1	0	0	0	1	0	0	0	0	0	0	0	0	0	0	0	0	0	0	1	0	0	0	0	0	0	0	0	0	0	0	0	0	1	0	1	0	0	0	0	0	0	0	0	0	1	0
PubTCR_NonHomologous	ATEGALNTPK	FALSE	1	0	0	0	1	0	0	0	0	0	0	0	0	0	0	0	0	0	0	1	0	0	0	0	0	0	0	0	0	0	0	0	0	1	0	1	0	0	0	0	0	0	0	0	0	1	0
PubTCR_Homologous	FPPTSFGPL	FALSE	0	0	0	1	0	0	0	0	0	0	0	1	0	0	0	1	0	0	0	0	0	0	0	1	0	0	0	0	0	0	0	0	0	0	0	0	0	0	1	0	0	0	0	1	0	0	0
PubTCR_Homologous	CNDPFLGVY	FALSE	0	0	0	2	0	0	0	0	0	0	0	1	0	0	1	3	0	0	0	0	0	0	0	1	0	0	0	0	0	0	0	0	0	0	0	0	0	0	1	0	0	0	0	3	0	0	0
PubTCR_Homologous	CNDPFLGVYY	FALSE	0	0	0	2	0	0	0	0	0	0	0	1	0	0	1	3	0	0	0	0	0	0	0	1	0	0	0	0	0	0	0	0	0	0	0	0	0	0	1	0	0	0	0	3	0	0	0
PubTCR_Homologous	FCNDPFLGVY	FALSE	0	0	0	2	0	0	0	0	0	0	0	1	0	0	1	3	0	0	0	0	0	0	0	1	0	0	0	0	0	0	0	0	0	0	0	0	0	0	1	0	0	0	0	3	0	0	0
PubTCR_Homologous	APHGVVFL	TRUE	0	3	1	5	1	1	1	0	0	0	1	1	1	0	1	10	0	0	1	0	0	1	0	1	1	0	0	1	0	0	0	1	0	0	0	0	0	1	3	0	0	0	0	10	0	0	0
PubTCR_Homologous	APHGVVFLHV	FALSE	0	3	1	5	1	1	1	0	0	0	1	1	1	0	1	10	0	0	1	0	0	1	0	1	1	0	0	1	0	0	0	1	0	0	0	0	0	1	3	0	0	0	0	10	0	0	0
PubTCR_Homologous	GVVFLHVTY	FALSE	0	3	1	5	1	1	1	0	0	0	1	1	1	0	1	10	0	0	1	0	0	1	0	1	1	0	0	1	0	0	0	1	0	0	0	0	0	1	3	0	0	0	0	10	0	0	0
PubTCR_Homologous	VVFLHVTYV	FALSE	0	3	1	5	1	1	1	0	0	0	1	1	1	0	1	10	0	0	1	0	0	1	0	1	1	0	0	1	0	0	0	1	0	0	0	0	0	1	3	0	0	0	0	10	0	0	0
PubTCR_Homologous	AIAMACLVGL	FALSE	0	0	0	1	0	0	0	0	0	0	0	1	0	0	0	1	0	0	0	0	0	0	0	1	0	0	0	0	0	0	0	0	0	0	0	0	0	0	1	0	0	0	0	1	0	0	0
PubTCR_Homologous	IAMACLVGLM	FALSE	0	0	0	1	0	0	0	0	0	0	0	1	0	0	0	1	0	0	0	0	0	0	0	1	0	0	0	0	0	0	0	0	0	0	0	0	0	0	1	0	0	0	0	1	0	0	0
PubTCR_Homologous	LSPRWYFYY	TRUE	0	3	1	7	3	1	1	1	0	0	2	1	1	0	1	13	1	0	1	0	0	2	0	1	1	0	0	1	0	1	0	1	0	0	0	0	0	1	3	0	0	0	2	13	0	0	0
PubTCR_Homologous	SPRWYFYYL	TRUE	0	3	1	7	3	1	1	1	0	0	2	1	1	0	1	13	1	0	1	0	0	2	0	1	1	0	0	1	0	1	0	1	0	0	0	0	0	1	3	0	0	0	2	13	0	0	0
PubTCR_Homologous	GMEVTPSGTWL	FALSE	0	0	0	1	0	0	0	0	0	0	0	1	0	0	0	1	0	0	0	0	0	0	0	1	0	0	0	0	0	0	0	0	0	0	0	0	0	0	1	0	0	0	0	1	0	0	0
PubTCR_Homologous	MEVTPSGTWL	FALSE	0	0	0	1	0	0	0	0	0	0	0	1	0	0	0	1	0	0	0	0	0	0	0	1	0	0	0	0	0	0	0	0	0	0	0	0	0	0	1	0	0	0	0	1	0	0	0
PubTCR_Homologous	TPSGTWLTY	FALSE	0	0	0	1	0	0	0	0	0	0	0	1	0	0	0	1	0	0	0	0	0	0	0	1	0	0	0	0	0	0	0	0	0	0	0	0	0	0	1	0	0	0	0	1	0	0	0
PubTCR_Homologous	VTPSGTWLTY	FALSE	0	0	0	1	0	0	0	0	0	0	0	1	0	0	0	1	0	0	0	0	0	0	0	1	0	0	0	0	0	0	0	0	0	0	0	0	0	0	1	0	0	0	0	1	0	0	0
PubTCR_Homologous	AYKTFPPTEPK	FALSE	0	1	0	6	3	0	0	1	0	0	0	1	1	0	1	9	1	0	1	0	0	1	0	1	0	0	0	0	0	0	0	1	0	0	0	0	0	1	1	0	0	0	2	9	0	0	0
PubTCR_Homologous	KTFPPTEPK	FALSE	0	1	0	6	3	0	0	1	0	0	0	1	1	0	1	9	1	0	1	0	0	1	0	1	0	0	0	0	0	0	0	1	0	0	0	0	0	1	1	0	0	0	2	9	0	0	0
PubTCR_Homologous	AFPFTIYSL	FALSE	0	0	0	2	2	0	1	0	0	0	1	1	1	0	0	5	0	0	0	0	0	1	0	1	1	0	0	0	0	0	0	0	0	0	0	0	0	0	2	0	0	0	1	5	0	0	0
PubTCR_Homologous	GYINVFAFPF	FALSE	0	0	0	2	2	0	1	0	0	0	1	1	1	0	0	5	0	0	0	0	0	1	0	1	1	0	0	0	0	0	0	0	0	0	0	0	0	0	2	0	0	0	1	5	0	0	0
PubTCR_Homologous	INVFAFPFTI	FALSE	0	0	0	2	2	0	1	0	0	0	1	1	1	0	0	5	0	0	0	0	0	1	0	1	1	0	0	0	0	0	0	0	0	0	0	0	0	0	2	0	0	0	1	5	0	0	0
PubTCR_Homologous	MGYINVFAF	FALSE	0	0	0	2	2	0	1	0	0	0	1	1	1	0	0	5	0	0	0	0	0	1	0	1	1	0	0	0	0	0	0	0	0	0	0	0	0	0	2	0	0	0	1	5	0	0	0
PubTCR_Homologous	NVFAFPFTI	FALSE	0	0	0	2	2	0	1	0	0	0	1	1	1	0	0	5	0	0	0	0	0	1	0	1	1	0	0	0	0	0	0	0	0	0	0	0	0	0	2	0	0	0	1	5	0	0	0
PubTCR_Homologous	NVFAFPFTIY	FALSE	0	0	0	2	2	0	1	0	0	0	1	1	1	0	0	5	0	0	0	0	0	1	0	1	1	0	0	0	0	0	0	0	0	0	0	0	0	0	2	0	0	0	1	5	0	0	0
PubTCR_Homologous	YINVFAFPF	FALSE	0	0	0	2	2	0	1	0	0	0	1	1	1	0	0	5	0	0	0	0	0	1	0	1	1	0	0	0	0	0	0	0	0	0	0	0	0	0	2	0	0	0	1	5	0	0	0
PubTCR_Homologous	NQKLIANQF	TRUE	0	0	0	1	1	0	0	0	0	0	0	0	0	0	0	1	0	0	1	0	0	0	0	0	0	0	0	0	0	0	0	0	0	0	0	0	0	1	0	0	0	0	0	1	0	0	0
PubTCR_Homologous	AEIPKEEVKPF	FALSE	0	0	0	0	2	0	0	0	0	0	0	0	0	0	0	1	0	0	0	0	0	1	0	0	0	0	0	0	0	0	0	0	0	0	0	0	0	0	0	0	0	0	1	1	0	0	0
PubTCR_Homologous	ASKIITLKK	FALSE	0	0	0	0	2	0	0	0	0	0	0	0	0	0	0	1	0	0	0	0	0	1	0	0	0	0	0	0	0	0	0	0	0	0	0	0	0	0	0	0	0	0	1	1	0	0	0
PubTCR_Homologous	SASKIITLK	FALSE	0	0	0	0	2	0	0	0	0	0	0	0	0	0	0	1	0	0	0	0	0	1	0	0	0	0	0	0	0	0	0	0	0	0	0	0	0	0	0	0	0	0	1	1	0	0	0
PubTCR_Homologous	QLMCQPILL	FALSE	0	0	0	0	2	0	0	0	0	0	0	0	0	0	0	1	0	0	0	0	0	1	0	0	0	0	0	0	0	0	0	0	0	0	0	0	0	0	0	0	0	0	1	1	0	0	0
PubTCR_Homologous	QLMCQPILLL	FALSE	0	0	0	0	2	0	0	0	0	0	0	0	0	0	0	1	0	0	0	0	0	1	0	0	0	0	0	0	0	0	0	0	0	0	0	0	0	0	0	0	0	0	1	1	0	0	0
PubTCR_Homologous	QQQGQTVTK	FALSE	0	0	0	0	2	0	0	0	0	0	0	0	0	0	0	1	0	0	0	0	0	1	0	0	0	0	0	0	0	0	0	0	0	0	0	0	0	0	0	0	0	0	1	1	0	0	0
PubTCR_Homologous	QQQQGQTVTK	FALSE	0	0	0	0	2	0	0	0	0	0	0	0	0	0	0	1	0	0	0	0	0	1	0	0	0	0	0	0	0	0	0	0	0	0	0	0	0	0	0	0	0	0	1	1	0	0	0
PubTCR_Homologous	FTYASALWEI	FALSE	0	1	0	0	0	1	0	0	0	0	0	0	0	0	0	1	0	0	0	0	0	1	0	0	0	0	0	0	0	0	0	0	0	0	0	0	0	0	1	0	0	0	0	1	0	0	0
PubTCR_Homologous	FFSNVTWFH	FALSE	0	1	0	0	0	1	0	0	0	0	0	0	0	0	0	1	0	0	0	0	0	1	0	0	0	0	0	0	0	0	0	0	0	0	0	0	0	0	1	0	0	0	0	1	0	0	0
PubTCR_Homologous	FLPFFSNVT	FALSE	0	1	0	0	0	1	0	0	0	0	0	0	0	0	0	1	0	0	0	0	0	1	0	0	0	0	0	0	0	0	0	0	0	0	0	0	0	0	1	0	0	0	0	1	0	0	0
PubTCR_Homologous	LPFFSNVTW	FALSE	0	1	0	0	0	1	0	0	0	0	0	0	0	0	0	1	0	0	0	0	0	1	0	0	0	0	0	0	0	0	0	0	0	0	0	0	0	0	1	0	0	0	0	1	0	0	0
PubTCR_Homologous	LPFFSNVTWF	FALSE	0	1	0	0	0	1	0	0	0	0	0	0	0	0	0	1	0	0	0	0	0	1	0	0	0	0	0	0	0	0	0	0	0	0	0	0	0	0	1	0	0	0	0	1	0	0	0
PubTCR_Homologous	PFFSNVTWF	FALSE	0	1	0	0	0	1	0	0	0	0	0	0	0	0	0	1	0	0	0	0	0	1	0	0	0	0	0	0	0	0	0	0	0	0	0	0	0	0	1	0	0	0	0	1	0	0	0
PubTCR_Homologous	SNVTWFHAI	FALSE	0	1	0	0	0	1	0	0	0	0	0	0	0	0	0	1	0	0	0	0	0	1	0	0	0	0	0	0	0	0	0	0	0	0	0	0	0	0	1	0	0	0	0	1	0	0	0
PubTCR_Homologous	YLQPRTFL	FALSE	0	2	1	0	0	1	0	0	0	0	0	0	0	0	0	2	0	0	0	0	0	1	0	0	0	0	0	1	0	0	0	0	0	0	0	0	0	0	1	0	0	0	0	2	0	0	0
PubTCR_Homologous	YLQPRTFLL	FALSE	0	2	1	0	0	1	0	0	0	0	0	0	0	0	0	2	0	0	0	0	0	1	0	0	0	0	0	1	0	0	0	0	0	0	0	0	0	0	1	0	0	0	0	2	0	0	0
PubTCR_Homologous	YYVGYLQPRTF	FALSE	0	2	1	0	0	1	0	0	0	0	0	0	0	0	0	2	0	0	0	0	0	1	0	0	0	0	0	1	0	0	0	0	0	0	0	0	0	0	1	0	0	0	0	2	0	0	0
PubTCR_Homologous	FLQSINFVR	FALSE	0	2	1	0	0	1	0	0	0	0	0	0	0	0	0	2	0	0	0	0	0	1	0	0	0	0	0	1	0	0	0	0	0	0	0	0	0	0	1	0	0	0	0	2	0	0	0
PubTCR_Homologous	FLQSINFVRI	FALSE	0	2	1	0	0	1	0	0	0	0	0	0	0	0	0	2	0	0	0	0	0	1	0	0	0	0	0	1	0	0	0	0	0	0	0	0	0	0	1	0	0	0	0	2	0	0	0
PubTCR_Homologous	FLYLYALVYF	FALSE	0	2	1	0	0	1	0	0	0	0	0	0	0	0	0	2	0	0	0	0	0	1	0	0	0	0	0	1	0	0	0	0	0	0	0	0	0	0	1	0	0	0	0	2	0	0	0
PubTCR_Homologous	GLEAPFLYLY	FALSE	0	2	1	0	0	1	0	0	0	0	0	0	0	0	0	2	0	0	0	0	0	1	0	0	0	0	0	1	0	0	0	0	0	0	0	0	0	0	1	0	0	0	0	2	0	0	0
PubTCR_Homologous	INFVRIIMR	FALSE	0	2	1	0	0	1	0	0	0	0	0	0	0	0	0	2	0	0	0	0	0	1	0	0	0	0	0	1	0	0	0	0	0	0	0	0	0	0	1	0	0	0	0	2	0	0	0
PubTCR_Homologous	LQSINFVRI	FALSE	0	2	1	0	0	1	0	0	0	0	0	0	0	0	0	2	0	0	0	0	0	1	0	0	0	0	0	1	0	0	0	0	0	0	0	0	0	0	1	0	0	0	0	2	0	0	0
PubTCR_Homologous	LQSINFVRII	FALSE	0	2	1	0	0	1	0	0	0	0	0	0	0	0	0	2	0	0	0	0	0	1	0	0	0	0	0	1	0	0	0	0	0	0	0	0	0	0	1	0	0	0	0	2	0	0	0
PubTCR_Homologous	QSINFVRII	FALSE	0	2	1	0	0	1	0	0	0	0	0	0	0	0	0	2	0	0	0	0	0	1	0	0	0	0	0	1	0	0	0	0	0	0	0	0	0	0	1	0	0	0	0	2	0	0	0
PubTCR_Homologous	SINFVRIIMR	FALSE	0	2	1	0	0	1	0	0	0	0	0	0	0	0	0	2	0	0	0	0	0	1	0	0	0	0	0	1	0	0	0	0	0	0	0	0	0	0	1	0	0	0	0	2	0	0	0
PubTCR_Homologous	VYFLQSINF	FALSE	0	2	1	0	0	1	0	0	0	0	0	0	0	0	0	2	0	0	0	0	0	1	0	0	0	0	0	1	0	0	0	0	0	0	0	0	0	0	1	0	0	0	0	2	0	0	0
PubTCR_Homologous	VYFLQSINFV	FALSE	0	2	1	0	0	1	0	0	0	0	0	0	0	0	0	2	0	0	0	0	0	1	0	0	0	0	0	1	0	0	0	0	0	0	0	0	0	0	1	0	0	0	0	2	0	0	0
PubTCR_Homologous	YFLQSINFVR	FALSE	0	2	1	0	0	1	0	0	0	0	0	0	0	0	0	2	0	0	0	0	0	1	0	0	0	0	0	1	0	0	0	0	0	0	0	0	0	0	1	0	0	0	0	2	0	0	0
PubTCR_Homologous	YLYALVYFL	FALSE	0	2	1	0	0	1	0	0	0	0	0	0	0	0	0	2	0	0	0	0	0	1	0	0	0	0	0	1	0	0	0	0	0	0	0	0	0	0	1	0	0	0	0	2	0	0	0
PubTCR_Homologous	GVEHVTFFIY	FALSE	0	1	0	0	0	1	0	0	0	0	0	0	0	0	0	1	0	0	0	0	0	1	0	0	0	0	0	0	0	0	0	0	0	0	0	0	0	0	1	0	0	0	0	1	0	0	0
PubTCR_Homologous	HVTFFIYNK	FALSE	0	1	0	0	0	1	0	0	0	0	0	0	0	0	0	1	0	0	0	0	0	1	0	0	0	0	0	0	0	0	0	0	0	0	0	0	0	0	1	0	0	0	0	1	0	0	0
PubTCR_Homologous	STDTGVEHVTFFIY	FALSE	0	1	0	0	0	1	0	0	0	0	0	0	0	0	0	1	0	0	0	0	0	1	0	0	0	0	0	0	0	0	0	0	0	0	0	0	0	0	1	0	0	0	0	1	0	0	0
PubTCR_Homologous	VEHVTFFIY	FALSE	0	1	0	0	0	1	0	0	0	0	0	0	0	0	0	1	0	0	0	0	0	1	0	0	0	0	0	0	0	0	0	0	0	0	0	0	0	0	1	0	0	0	0	1	0	0	0
PubTCR_Homologous	FLWLLWPVT	TRUE	0	1	0	0	0	1	0	0	0	0	0	0	0	0	0	1	0	0	0	0	0	1	0	0	0	0	0	0	0	0	0	0	0	0	0	0	0	0	1	0	0	0	0	1	0	0	0
PubTCR_Homologous	FLWLLWPVTL	FALSE	0	1	0	0	0	1	0	0	0	0	0	0	0	0	0	1	0	0	0	0	0	1	0	0	0	0	0	0	0	0	0	0	0	0	0	0	0	0	1	0	0	0	0	1	0	0	0
PubTCR_Homologous	LWLLWPVTL	TRUE	0	1	0	0	0	1	0	0	0	0	0	0	0	0	0	1	0	0	0	0	0	1	0	0	0	0	0	0	0	0	0	0	0	0	0	0	0	0	1	0	0	0	0	1	0	0	0
PubTCR_Homologous	LWPVTLACF	FALSE	0	1	0	0	0	1	0	0	0	0	0	0	0	0	0	1	0	0	0	0	0	1	0	0	0	0	0	0	0	0	0	0	0	0	0	0	0	0	1	0	0	0	0	1	0	0	0
PubTCR_Homologous	TLACFVLAAV	FALSE	0	1	0	0	0	1	0	0	0	0	0	0	0	0	0	1	0	0	0	0	0	1	0	0	0	0	0	0	0	0	0	0	0	0	0	0	0	0	1	0	0	0	0	1	0	0	0
PubTCR_Homologous	WLLWPVTLA	TRUE	0	1	0	0	0	1	0	0	0	0	0	0	0	0	0	1	0	0	0	0	0	1	0	0	0	0	0	0	0	0	0	0	0	0	0	0	0	0	1	0	0	0	0	1	0	0	0
PubTCR_Homologous	WPVTLACFVL	FALSE	0	1	0	0	0	1	0	0	0	0	0	0	0	0	0	1	0	0	0	0	0	1	0	0	0	0	0	0	0	0	0	0	0	0	0	0	0	0	1	0	0	0	0	1	0	0	0
PubTCR_Homologous	FKVSIWNLDY	FALSE	0	1	0	0	0	1	0	0	0	0	0	0	0	0	0	1	0	0	0	0	0	1	0	0	0	0	0	0	0	0	0	0	0	0	0	0	0	0	1	0	0	0	0	1	0	0	0
PubTCR_Homologous	ILLIIMRTFK	FALSE	0	1	0	0	0	1	0	0	0	0	0	0	0	0	0	1	0	0	0	0	0	1	0	0	0	0	0	0	0	0	0	0	0	0	0	0	0	0	1	0	0	0	0	1	0	0	0
PubTCR_Homologous	IMRTFKVSI	FALSE	0	1	0	0	0	1	0	0	0	0	0	0	0	0	0	1	0	0	0	0	0	1	0	0	0	0	0	0	0	0	0	0	0	0	0	0	0	0	1	0	0	0	0	1	0	0	0
PubTCR_Homologous	KVSIWNLDY	FALSE	0	1	0	0	0	1	0	0	0	0	0	0	0	0	0	1	0	0	0	0	0	1	0	0	0	0	0	0	0	0	0	0	0	0	0	0	0	0	1	0	0	0	0	1	0	0	0
PubTCR_Homologous	KVSIWNLDYI	FALSE	0	1	0	0	0	1	0	0	0	0	0	0	0	0	0	1	0	0	0	0	0	1	0	0	0	0	0	0	0	0	0	0	0	0	0	0	0	0	1	0	0	0	0	1	0	0	0
PubTCR_Homologous	LIIMRTFKV	FALSE	0	1	0	0	0	1	0	0	0	0	0	0	0	0	0	1	0	0	0	0	0	1	0	0	0	0	0	0	0	0	0	0	0	0	0	0	0	0	1	0	0	0	0	1	0	0	0
PubTCR_Homologous	RTFKVSIWNL	FALSE	0	1	0	0	0	1	0	0	0	0	0	0	0	0	0	1	0	0	0	0	0	1	0	0	0	0	0	0	0	0	0	0	0	0	0	0	0	0	1	0	0	0	0	1	0	0	0
PubTCR_Homologous	SIWNLDYII	FALSE	0	1	0	0	0	1	0	0	0	0	0	0	0	0	0	1	0	0	0	0	0	1	0	0	0	0	0	0	0	0	0	0	0	0	0	0	0	0	1	0	0	0	0	1	0	0	0
PubTCR_Homologous	TFKVSIWNL	FALSE	0	1	0	0	0	1	0	0	0	0	0	0	0	0	0	1	0	0	0	0	0	1	0	0	0	0	0	0	0	0	0	0	0	0	0	0	0	0	1	0	0	0	0	1	0	0	0
PubTCR_Homologous	VSIWNLDYII	FALSE	0	1	0	0	0	1	0	0	0	0	0	0	0	0	0	1	0	0	0	0	0	1	0	0	0	0	0	0	0	0	0	0	0	0	0	0	0	0	1	0	0	0	0	1	0	0	0
PubTCR_Homologous	IMLIIFWFSL	FALSE	0	1	0	0	0	1	0	0	0	0	0	0	0	0	0	1	0	0	0	0	0	1	0	0	0	0	0	0	0	0	0	0	0	0	0	0	0	0	1	0	0	0	0	1	0	0	0
PubTCR_Homologous	MLIIFWFSL	FALSE	0	1	0	0	0	1	0	0	0	0	0	0	0	0	0	1	0	0	0	0	0	1	0	0	0	0	0	0	0	0	0	0	0	0	0	0	0	0	1	0	0	0	0	1	0	0	0
PubTCR_Homologous	RIRGGDGKM	FALSE	0	1	0	3	0	0	0	1	0	0	0	0	1	0	0	4	1	0	0	0	0	0	0	0	0	0	0	0	0	0	0	1	0	0	0	0	0	0	0	0	0	0	1	4	0	0	0
PubTCR_Homologous	RIRGGDGKMK	FALSE	0	1	0	3	0	0	0	1	0	0	0	0	1	0	0	4	1	0	0	0	0	0	0	0	0	0	0	0	0	0	0	1	0	0	0	0	0	0	0	0	0	0	1	4	0	0	0
PubTCR_Homologous	ILGTVSWNL	FALSE	0	0	0	1	0	0	0	0	0	0	1	0	0	0	0	1	0	0	0	0	0	0	0	0	0	0	0	0	0	1	0	0	0	0	0	0	0	0	0	0	0	0	0	1	0	0	0
PubTCR_Homologous	SNEKQEILGTVSW	FALSE	0	0	0	1	0	0	0	0	0	0	1	0	0	0	0	1	0	0	0	0	0	0	0	0	0	0	0	0	0	1	0	0	0	0	0	0	0	0	0	0	0	0	0	1	0	0	0
PubTCR_Homologous	EELKKLLEQW	FALSE	0	0	0	1	0	0	0	0	0	0	1	0	0	0	0	1	0	0	0	0	0	0	0	0	0	0	0	0	0	1	0	0	0	0	0	0	0	0	0	0	0	0	0	1	0	0	0
PubTCR_Homologous	KLLEQWNLV	FALSE	0	0	0	1	0	0	0	0	0	0	1	0	0	0	0	1	0	0	0	0	0	0	0	0	0	0	0	0	0	1	0	0	0	0	0	0	0	0	0	0	0	0	0	1	0	0	0
PubTCR_Homologous	QWNLVIGFLF	FALSE	0	0	0	1	0	0	0	0	0	0	1	0	0	0	0	1	0	0	0	0	0	0	0	0	0	0	0	0	0	1	0	0	0	0	0	0	0	0	0	0	0	0	0	1	0	0	0
PubTCR_Homologous	ATSRTLSYY	FALSE	0	0	0	1	0	0	0	0	0	0	1	0	0	0	0	1	0	0	0	0	0	0	0	0	0	0	0	0	0	1	0	0	0	0	0	0	0	0	0	0	0	0	0	1	0	0	0
PubTCR_Homologous	ATSRTLSYYK	FALSE	0	0	0	1	0	0	0	0	0	0	1	0	0	0	0	1	0	0	0	0	0	0	0	0	0	0	0	0	0	1	0	0	0	0	0	0	0	0	0	0	0	0	0	1	0	0	0
PubTCR_Homologous	TSRTLSYYK	FALSE	0	0	0	1	0	0	0	0	0	0	1	0	0	0	0	1	0	0	0	0	0	0	0	0	0	0	0	0	0	1	0	0	0	0	0	0	0	0	0	0	0	0	0	1	0	0	0
PubTCR_Homologous	TVATSRTLSY	FALSE	0	0	0	1	0	0	0	0	0	0	1	0	0	0	0	1	0	0	0	0	0	0	0	0	0	0	0	0	0	1	0	0	0	0	0	0	0	0	0	0	0	0	0	1	0	0	0
PubTCR_Homologous	AYILFTRFFYV	FALSE	0	0	0	2	0	0	0	0	0	0	0	0	1	0	1	4	0	0	0	0	0	0	0	0	0	0	0	0	0	0	0	0	0	0	0	0	0	0	0	0	0	0	0	4	0	0	0
PubTCR_Homologous	GYQPYRVVVL	FALSE	0	0	0	1	0	0	0	0	0	0	0	0	1	0	0	2	0	0	0	0	0	0	0	0	0	0	0	0	0	0	0	0	0	0	0	0	0	0	0	0	0	0	0	2	0	0	0
PubTCR_Homologous	PYRVVVLSF	FALSE	0	0	0	1	0	0	0	0	0	0	0	0	1	0	0	2	0	0	0	0	0	0	0	0	0	0	0	0	0	0	0	0	0	0	0	0	0	0	0	0	0	0	0	2	0	0	0
PubTCR_Homologous	QPYRVVVL	FALSE	0	0	0	1	0	0	0	0	0	0	0	0	1	0	0	2	0	0	0	0	0	0	0	0	0	0	0	0	0	0	0	0	0	0	0	0	0	0	0	0	0	0	0	2	0	0	0
PubTCR_Homologous	QPYRVVVLSF	FALSE	0	0	0	1	0	0	0	0	0	0	0	0	1	0	0	2	0	0	0	0	0	0	0	0	0	0	0	0	0	0	0	0	0	0	0	0	0	0	0	0	0	0	0	2	0	0	0
PubTCR_Homologous	QTNSPRRAR	FALSE	0	0	0	1	0	0	0	0	0	0	0	0	1	0	0	2	0	0	0	0	0	0	0	0	0	0	0	0	0	0	0	0	0	0	0	0	0	0	0	0	0	0	0	2	0	0	0
PubTCR_Homologous	SPRRARSVA	FALSE	0	0	0	1	0	0	0	0	0	0	0	0	1	0	0	2	0	0	0	0	0	0	0	0	0	0	0	0	0	0	0	0	0	0	0	0	0	0	0	0	0	0	0	2	0	0	0
PubTCR_Homologous	SYQTQTNSPR	FALSE	0	0	0	1	0	0	0	0	0	0	0	0	1	0	0	2	0	0	0	0	0	0	0	0	0	0	0	0	0	0	0	0	0	0	0	0	0	0	0	0	0	0	0	2	0	0	0
PubTCR_Homologous	TQTNSPRRAR	FALSE	0	0	0	1	0	0	0	0	0	0	0	0	1	0	0	2	0	0	0	0	0	0	0	0	0	0	0	0	0	0	0	0	0	0	0	0	0	0	0	0	0	0	0	2	0	0	0
PubTCR_Homologous	CPDGVKHVY	FALSE	0	0	0	1	0	0	0	0	0	0	0	0	1	0	0	2	0	0	0	0	0	0	0	0	0	0	0	0	0	0	0	0	0	0	0	0	0	0	0	0	0	0	0	2	0	0	0
PubTCR_Homologous	DGVKHVYQL	FALSE	0	0	0	1	0	0	0	0	0	0	0	0	1	0	0	2	0	0	0	0	0	0	0	0	0	0	0	0	0	0	0	0	0	0	0	0	0	0	0	0	0	0	0	2	0	0	0
PubTCR_Homologous	FAFACPDGVKHVY	FALSE	0	0	0	1	0	0	0	0	0	0	0	0	1	0	0	2	0	0	0	0	0	0	0	0	0	0	0	0	0	0	0	0	0	0	0	0	0	0	0	0	0	0	0	2	0	0	0
PubTCR_Homologous	AFLLFLVLI	TRUE	0	0	0	1	0	0	0	0	0	0	0	0	1	0	0	2	0	0	0	0	0	0	0	0	0	0	0	0	0	0	0	0	0	0	0	0	0	0	0	0	0	0	0	2	0	0	0
PubTCR_Homologous	FLAFLLFLV	FALSE	0	0	0	1	0	0	0	0	0	0	0	0	1	0	0	2	0	0	0	0	0	0	0	0	0	0	0	0	0	0	0	0	0	0	0	0	0	0	0	0	0	0	0	2	0	0	0
PubTCR_Homologous	FYLCFLAFL	FALSE	0	0	0	1	0	0	0	0	0	0	0	0	1	0	0	2	0	0	0	0	0	0	0	0	0	0	0	0	0	0	0	0	0	0	0	0	0	0	0	0	0	0	0	2	0	0	0
PubTCR_Homologous	FYLCFLAFLL	FALSE	0	0	0	1	0	0	0	0	0	0	0	0	1	0	0	2	0	0	0	0	0	0	0	0	0	0	0	0	0	0	0	0	0	0	0	0	0	0	0	0	0	0	0	2	0	0	0
PubTCR_Homologous	IDFYLCFLAF	FALSE	0	0	0	1	0	0	0	0	0	0	0	0	1	0	0	2	0	0	0	0	0	0	0	0	0	0	0	0	0	0	0	0	0	0	0	0	0	0	0	0	0	0	0	2	0	0	0
PubTCR_Homologous	IELSLIDFYL	FALSE	0	0	0	1	0	0	0	0	0	0	0	0	1	0	0	2	0	0	0	0	0	0	0	0	0	0	0	0	0	0	0	0	0	0	0	0	0	0	0	0	0	0	0	2	0	0	0
PubTCR_Homologous	LIDFYLCFL	FALSE	0	0	0	1	0	0	0	0	0	0	0	0	1	0	0	2	0	0	0	0	0	0	0	0	0	0	0	0	0	0	0	0	0	0	0	0	0	0	0	0	0	0	0	2	0	0	0
PubTCR_Homologous	LLFLVLIML	FALSE	0	0	0	1	0	0	0	0	0	0	0	0	1	0	0	2	0	0	0	0	0	0	0	0	0	0	0	0	0	0	0	0	0	0	0	0	0	0	0	0	0	0	0	2	0	0	0
PubTCR_Homologous	MIELSLIDFY	FALSE	0	0	0	1	0	0	0	0	0	0	0	0	1	0	0	2	0	0	0	0	0	0	0	0	0	0	0	0	0	0	0	0	0	0	0	0	0	0	0	0	0	0	0	2	0	0	0
PubTCR_Homologous	SLIDFYLCFL	FALSE	0	0	0	1	0	0	0	0	0	0	0	0	1	0	0	2	0	0	0	0	0	0	0	0	0	0	0	0	0	0	0	0	0	0	0	0	0	0	0	0	0	0	0	2	0	0	0
PubTCR_Homologous	YLCFLAFLL	FALSE	0	0	0	1	0	0	0	0	0	0	0	0	1	0	0	2	0	0	0	0	0	0	0	0	0	0	0	0	0	0	0	0	0	0	0	0	0	0	0	0	0	0	0	2	0	0	0
PubTCR_Homologous	FPRGQGVPI	FALSE	0	0	0	1	0	0	0	0	0	0	0	0	1	0	0	2	0	0	0	0	0	0	0	0	0	0	0	0	0	0	0	0	0	0	0	0	0	0	0	0	0	0	0	2	0	0	0
PubTCR_Homologous	KFPRGQGVPI	FALSE	0	0	0	1	0	0	0	0	0	0	0	0	1	0	0	2	0	0	0	0	0	0	0	0	0	0	0	0	0	0	0	0	0	0	0	0	0	0	0	0	0	0	0	2	0	0	0
PubTCR_Homologous	ALNTPKDHI	FALSE	0	0	0	1	0	0	0	0	0	0	0	0	0	0	1	2	0	0	0	0	0	0	0	0	0	0	0	0	0	0	0	0	0	0	0	0	0	0	0	0	0	0	0	2	0	0	0
PubTCR_Homologous	ATEGALNTPK	FALSE	0	0	0	1	0	0	0	0	0	0	0	0	0	0	1	2	0	0	0	0	0	0	0	0	0	0	0	0	0	0	0	0	0	0	0	0	0	0	0	0	0	0	0	2	0	0	0
PubTCR_Homologous	CFTNVYADSF	FALSE	0	1	1	0	0	0	0	0	0	0	0	0	0	0	0	1	0	0	0	0	0	0	0	0	0	0	0	1	0	0	0	0	0	0	0	0	0	0	0	0	0	0	0	1	0	0	0
PubTCR_Homologous	FTNVYADSF	FALSE	0	1	1	0	0	0	0	0	0	0	0	0	0	0	0	1	0	0	0	0	0	0	0	0	0	0	0	1	0	0	0	0	0	0	0	0	0	0	0	0	0	0	0	1	0	0	0
PubTCR_Homologous	FTNVYADSFV	FALSE	0	1	1	0	0	0	0	0	0	0	0	0	0	0	0	1	0	0	0	0	0	0	0	0	0	0	0	1	0	0	0	0	0	0	0	0	0	0	0	0	0	0	0	1	0	0	0
PubTCR_Homologous	KLNDLCFTNV	FALSE	0	1	1	0	0	0	0	0	0	0	0	0	0	0	0	1	0	0	0	0	0	0	0	0	0	0	0	1	0	0	0	0	0	0	0	0	0	0	0	0	0	0	0	1	0	0	0
PubTCR_Homologous	LNDLCFTNVY	FALSE	0	1	1	0	0	0	0	0	0	0	0	0	0	0	0	1	0	0	0	0	0	0	0	0	0	0	0	1	0	0	0	0	0	0	0	0	0	0	0	0	0	0	0	1	0	0	0
PubTCR_Homologous	NVYADSFVIR	FALSE	0	1	1	0	0	0	0	0	0	0	0	0	0	0	0	1	0	0	0	0	0	0	0	0	0	0	0	1	0	0	0	0	0	0	0	0	0	0	0	0	0	0	0	1	0	0	0
PubTCR_Homologous	VYADSFVIR	FALSE	0	1	1	0	0	0	0	0	0	0	0	0	0	0	0	1	0	0	0	0	0	0	0	0	0	0	0	1	0	0	0	0	0	0	0	0	0	0	0	0	0	0	0	1	0	0	0
PubTCR_Homologous	AIPTNFTISV	FALSE	0	1	1	0	0	0	1	0	0	0	1	0	0	0	0	2	0	0	0	0	0	0	0	0	1	0	0	1	0	0	0	0	0	0	0	0	0	0	1	0	0	0	0	2	0	0	0
PubTCR_Homologous	AYSNNSIAIPTNF	FALSE	0	1	1	0	0	0	1	0	0	0	1	0	0	0	0	2	0	0	0	0	0	0	0	0	1	0	0	1	0	0	0	0	0	0	0	0	0	0	1	0	0	0	0	2	0	0	0
PubTCR_Homologous	IPTNFTISV	FALSE	0	1	1	0	0	0	1	0	0	0	1	0	0	0	0	2	0	0	0	0	0	0	0	0	1	0	0	1	0	0	0	0	0	0	0	0	0	0	1	0	0	0	0	2	0	0	0
PubTCR_Homologous	NSIAIPTNF	FALSE	0	1	1	0	0	0	1	0	0	0	1	0	0	0	0	2	0	0	0	0	0	0	0	0	1	0	0	1	0	0	0	0	0	0	0	0	0	0	1	0	0	0	0	2	0	0	0
PubTCR_Homologous	LLLQYGSFC	FALSE	0	1	1	0	0	0	1	0	0	0	1	0	0	0	0	2	0	0	0	0	0	0	0	0	1	0	0	1	0	0	0	0	0	0	0	0	0	0	1	0	0	0	0	2	0	0	0
PubTCR_Homologous	LLQYGSFCT	FALSE	0	1	1	0	0	0	1	0	0	0	1	0	0	0	0	2	0	0	0	0	0	0	0	0	1	0	0	1	0	0	0	0	0	0	0	0	0	0	1	0	0	0	0	2	0	0	0
PubTCR_Homologous	FLCLFLLPSL	FALSE	0	0	0	1	0	0	0	0	0	0	0	0	0	0	1	2	0	0	0	0	0	0	0	0	0	0	0	0	0	0	0	0	0	0	0	0	0	0	0	0	0	0	0	2	0	0	0
PubTCR_Homologous	FLLPSLATV	FALSE	0	0	0	1	0	0	0	0	0	0	0	0	0	0	1	2	0	0	0	0	0	0	0	0	0	0	0	0	0	0	0	0	0	0	0	0	0	0	0	0	0	0	0	2	0	0	0
PubTCR_Homologous	CELYHYQECV	FALSE	0	0	0	1	0	0	0	0	0	0	0	0	0	0	1	2	0	0	0	0	0	0	0	0	0	0	0	0	0	0	0	0	0	0	0	0	0	0	0	0	0	0	0	2	0	0	0
PubTCR_Homologous	ITLATCELY	FALSE	0	0	0	1	0	0	0	0	0	0	0	0	0	0	1	2	0	0	0	0	0	0	0	0	0	0	0	0	0	0	0	0	0	0	0	0	0	0	0	0	0	0	0	2	0	0	0
PubTCR_Homologous	LITLATCELY	FALSE	0	0	0	1	0	0	0	0	0	0	0	0	0	0	1	2	0	0	0	0	0	0	0	0	0	0	0	0	0	0	0	0	0	0	0	0	0	0	0	0	0	0	0	2	0	0	0
PubTCR_Homologous	TLATCELYHY	FALSE	0	0	0	1	0	0	0	0	0	0	0	0	0	0	1	2	0	0	0	0	0	0	0	0	0	0	0	0	0	0	0	0	0	0	0	0	0	0	0	0	0	0	0	2	0	0	0
PubTCR_Homologous	SSNVANYQK	FALSE	0	0	0	0	0	0	1	0	0	0	1	0	0	0	0	1	0	0	0	0	0	0	0	0	1	0	0	0	0	0	0	0	0	0	0	0	0	0	1	0	0	0	0	1	0	0	0
PubTCR_Homologous	DLPIGINITR	FALSE	0	0	0	0	0	0	1	0	0	0	1	0	0	0	0	1	0	0	0	0	0	0	0	0	1	0	0	0	0	0	0	0	0	0	0	0	0	0	1	0	0	0	0	1	0	0	0
PubTCR_Homologous	INITRFQTL	FALSE	0	0	0	0	0	0	1	0	0	0	1	0	0	0	0	1	0	0	0	0	0	0	0	0	1	0	0	0	0	0	0	0	0	0	0	0	0	0	1	0	0	0	0	1	0	0	0
PubTCR_Homologous	LPIGINITRF	FALSE	0	0	0	0	0	0	1	0	0	0	1	0	0	0	0	1	0	0	0	0	0	0	0	0	1	0	0	0	0	0	0	0	0	0	0	0	0	0	1	0	0	0	0	1	0	0	0
PubTCR_Healthy	APKEIIFL	FALSE	0	5	0	2	0	0	1	0	0	0	0	0	0	0	0	0	0	0	0	0	1	0	2	0	0	0	4	0	0	0	0	0	0	0	1	0	0	3	0	1	0	1	1	0	2	0	0
PubTCR_Healthy	KEIIFLEGETL	FALSE	0	5	0	2	0	0	1	0	0	0	0	0	0	0	0	0	0	0	0	0	1	0	2	0	0	0	4	0	0	0	0	0	0	0	1	0	0	3	0	1	0	1	1	0	2	0	0
PubTCR_Healthy	KPLEFGATSAAL	FALSE	0	5	0	2	0	0	1	0	0	0	0	0	0	0	0	0	0	0	0	0	1	0	2	0	0	0	4	0	0	0	0	0	0	0	1	0	0	3	0	1	0	1	1	0	2	0	0
PubTCR_Healthy	YIFFASFYY	FALSE	0	2	0	2	0	0	0	0	0	0	0	0	0	0	0	0	0	0	0	0	0	0	2	0	0	0	2	0	0	0	0	0	0	0	0	0	0	2	0	0	0	0	0	0	2	0	0
PubTCR_Healthy	QLMCQPILL	FALSE	0	4	0	3	0	0	0	0	1	0	0	0	0	0	0	1	1	0	0	0	0	0	2	0	0	0	2	0	1	0	0	0	1	0	0	0	1	2	0	0	1	0	1	1	2	0	0
PubTCR_Healthy	QLMCQPILLL	FALSE	0	4	0	3	0	0	0	0	1	0	0	0	0	0	0	1	1	0	0	0	0	0	2	0	0	0	2	0	1	0	0	0	1	0	0	0	1	2	0	0	1	0	1	1	2	0	0
PubTCR_Healthy	AEAELAKNVSL	FALSE	0	5	0	2	0	0	1	0	0	0	0	0	0	0	0	0	0	0	0	0	1	0	2	0	0	0	4	0	0	0	0	0	0	0	1	0	0	3	0	1	0	1	1	0	2	0	0
PubTCR_Healthy	AELAKNVSLDNVL	FALSE	0	5	0	2	0	0	1	0	0	0	0	0	0	0	0	0	0	0	0	0	1	0	2	0	0	0	4	0	0	0	0	0	0	0	1	0	0	3	0	1	0	1	1	0	2	0	0
PubTCR_Healthy	FLPRVFSAV	FALSE	0	6	0	2	0	0	1	0	1	0	0	0	0	0	0	0	0	0	0	0	1	0	2	0	0	0	4	0	1	0	0	0	1	0	1	0	1	3	0	1	1	1	1	0	2	0	0
PubTCR_Healthy	FLNGSCGSV	TRUE	0	8	0	4	0	0	1	0	1	0	0	0	0	0	0	1	1	0	0	0	1	0	2	1	0	0	4	0	2	0	0	0	1	0	1	0	1	3	1	1	2	1	2	1	2	0	0
PubTCR_Healthy	VLAWLYAAV	FALSE	0	3	0	1	0	0	0	0	0	0	0	0	0	0	0	0	0	0	0	0	0	0	1	0	0	0	2	0	0	0	0	0	0	0	1	0	0	2	0	0	0	1	0	0	1	0	0
PubTCR_Healthy	SEISMDNSPNL	FALSE	0	5	0	2	0	0	1	0	0	0	0	0	0	0	0	0	0	0	0	0	1	0	2	0	0	0	4	0	0	0	0	0	0	0	1	0	0	3	0	1	0	1	1	0	2	0	0
PubTCR_Healthy	TVLSFCAFA	FALSE	0	4	0	2	0	0	1	0	1	0	0	0	0	0	0	0	0	0	0	0	1	0	2	0	0	0	3	0	1	0	0	0	1	0	0	0	1	2	0	1	1	0	1	0	2	0	0
PubTCR_Healthy	VLSFCAFAV	TRUE	0	4	0	2	0	0	1	0	1	0	0	0	0	0	0	0	0	0	0	0	1	0	2	0	0	0	3	0	1	0	0	0	1	0	0	0	1	2	0	1	1	0	1	0	2	0	0
PubTCR_Healthy	TMADLVYAL	TRUE	0	7	0	2	0	0	1	0	1	1	0	0	0	0	0	0	0	0	1	0	1	0	1	1	0	0	3	0	2	0	0	0	1	0	2	0	2	2	1	1	2	1	2	0	1	0	0
PubTCR_Healthy	YTMADLVYA	FALSE	0	7	0	2	0	0	1	0	1	1	0	0	0	0	0	0	0	0	1	0	1	0	1	1	0	0	3	0	2	0	0	0	1	0	2	0	2	2	1	1	2	1	2	0	1	0	0
PubTCR_Healthy	ILHCANFNV	FALSE	0	7	0	2	0	0	1	0	1	1	0	0	0	0	0	0	0	0	1	0	1	0	2	0	0	0	4	0	1	0	0	0	1	0	2	0	2	3	0	1	1	1	2	0	2	0	0
PubTCR_Healthy	FVDGVPFVV	TRUE	0	7	0	2	0	0	1	0	1	0	1	0	0	0	0	0	0	0	0	0	1	1	2	0	0	0	4	0	1	1	0	0	1	0	1	0	1	3	0	1	1	1	2	0	2	0	0
PubTCR_Healthy	RQLLFVVEV	TRUE	0	8	0	3	0	0	1	0	1	1	0	0	0	0	0	1	1	0	1	0	1	0	2	0	0	0	4	0	1	0	0	0	1	0	2	0	2	3	0	1	1	1	3	1	2	0	0
PubTCR_Healthy	KLSYGIATV	FALSE	0	8	0	4	0	0	1	0	1	0	0	0	0	0	0	1	1	0	0	0	1	0	2	1	0	0	4	0	2	0	0	0	1	0	1	0	1	3	1	1	2	1	2	1	2	0	0
PubTCR_Healthy	KLNVGDYFV	TRUE	0	4	0	2	0	0	0	0	0	0	0	0	0	0	0	0	0	0	0	0	0	0	2	0	0	0	3	0	0	0	0	0	0	0	1	0	0	3	0	0	0	1	0	0	2	0	0
PubTCR_Healthy	VLWAHGFEL	FALSE	0	7	0	3	0	0	1	0	1	0	0	0	0	0	0	0	0	0	0	0	1	0	2	1	0	0	4	0	2	0	0	0	1	0	1	0	1	3	1	1	2	1	1	0	2	0	0
PubTCR_Healthy	YLDAYNMMI	FALSE	0	6	0	2	0	0	1	0	1	0	0	0	0	0	0	0	0	0	0	0	1	0	2	0	0	0	4	0	1	0	0	0	1	0	1	0	1	3	0	1	1	1	1	0	2	0	0
PubTCR_Healthy	APAHISTI	FALSE	0	6	0	3	0	0	0	0	1	0	0	0	0	0	0	1	1	0	0	0	0	0	2	0	0	0	3	0	1	0	0	0	1	0	1	0	1	3	0	0	1	1	1	1	2	0	0
PubTCR_Healthy	LIVNSVLLFL	FALSE	0	6	0	3	0	0	0	0	1	0	0	0	0	0	0	1	1	0	0	0	0	0	2	0	0	0	3	0	1	0	0	0	1	0	1	0	1	3	0	0	1	1	1	1	2	0	0
PubTCR_Healthy	LLFLAFVVFL	FALSE	0	6	0	3	0	0	0	0	1	0	0	0	0	0	0	1	1	0	0	0	0	0	2	0	0	0	3	0	1	0	0	0	1	0	1	0	1	3	0	0	1	1	1	1	2	0	0
PubTCR_Healthy	SVLLFLAFV	FALSE	0	6	0	3	0	0	0	0	1	0	0	0	0	0	0	1	1	0	0	0	0	0	2	0	0	0	3	0	1	0	0	0	1	0	1	0	1	3	0	0	1	1	1	1	2	0	0
PubTCR_Healthy	LLDDFVEII	TRUE	0	7	0	2	0	0	1	0	1	0	1	0	0	0	0	0	0	0	0	0	1	1	2	0	0	0	4	0	1	1	0	0	1	0	1	0	1	3	0	1	1	1	2	0	2	0	0
PubTCR_Healthy	LLLDDFVEI	TRUE	0	7	0	2	0	0	1	0	1	0	1	0	0	0	0	0	0	0	0	0	1	1	2	0	0	0	4	0	1	1	0	0	1	0	1	0	1	3	0	1	1	1	2	0	2	0	0
PubTCR_Healthy	GVAMPNLYK	FALSE	0	1	0	1	0	0	0	0	0	0	0	0	0	0	0	0	0	0	0	0	0	0	1	0	0	0	1	0	0	0	0	0	0	0	0	0	0	1	0	0	0	0	0	0	1	0	0
PubTCR_Healthy	YLNTLTLAV	TRUE	0	6	0	2	0	0	1	0	1	0	0	0	0	0	0	0	0	0	0	0	1	0	2	0	0	0	4	0	1	0	0	0	1	0	1	0	1	3	0	1	1	1	1	0	2	0	0
PubTCR_Healthy	TLIGDCATV	TRUE	0	7	0	3	0	0	1	0	1	0	0	0	0	0	0	1	1	0	0	0	1	0	2	0	0	0	4	0	1	0	0	0	1	0	1	0	1	3	0	1	1	1	2	1	2	0	0
PubTCR_Healthy	CTFEYVSQPF	FALSE	0	3	0	2	0	0	1	0	0	0	0	0	0	0	0	0	0	0	0	0	1	0	2	0	0	0	3	0	0	0	0	0	0	0	0	0	0	2	0	1	0	0	1	0	2	0	0
PubTCR_Healthy	EYVSQPFLM	FALSE	0	3	0	2	0	0	1	0	0	0	0	0	0	0	0	0	0	0	0	0	1	0	2	0	0	0	3	0	0	0	0	0	0	0	0	0	0	2	0	1	0	0	1	0	2	0	0
PubTCR_Healthy	FEYVSQPFL	FALSE	0	3	0	2	0	0	1	0	0	0	0	0	0	0	0	0	0	0	0	0	1	0	2	0	0	0	3	0	0	0	0	0	0	0	0	0	0	2	0	1	0	0	1	0	2	0	0
PubTCR_Healthy	LEPLVDLPI	FALSE	0	3	0	2	0	0	1	0	0	0	0	0	0	0	0	0	0	0	0	0	1	0	2	0	0	0	3	0	0	0	0	0	0	0	0	0	0	2	0	1	0	0	1	0	2	0	0
PubTCR_Healthy	ALDPLSETK	FALSE	0	1	0	1	0	0	0	0	0	0	0	0	0	0	0	0	0	0	0	0	0	0	1	0	0	0	1	0	0	0	0	0	0	0	0	0	0	1	0	0	0	0	0	0	1	0	0
PubTCR_Healthy	CALDPLSETK	FALSE	0	1	0	1	0	0	0	0	0	0	0	0	0	0	0	0	0	0	0	0	0	0	1	0	0	0	1	0	0	0	0	0	0	0	0	0	0	1	0	0	0	0	0	0	1	0	0
PubTCR_Healthy	FPNITNLCPF	FALSE	0	3	0	2	0	0	1	0	0	0	0	0	0	0	0	0	0	0	0	0	1	0	2	0	0	0	3	0	0	0	0	0	0	0	0	0	0	2	0	1	0	0	1	0	2	0	0
PubTCR_Healthy	QPTESIVRF	FALSE	0	3	0	2	0	0	1	0	0	0	0	0	0	0	0	0	0	0	0	0	1	0	2	0	0	0	3	0	0	0	0	0	0	0	0	0	0	2	0	1	0	0	1	0	2	0	0
PubTCR_Healthy	RFPNITNLCPF	FALSE	0	3	0	2	0	0	1	0	0	0	0	0	0	0	0	0	0	0	0	0	1	0	2	0	0	0	3	0	0	0	0	0	0	0	0	0	0	2	0	1	0	0	1	0	2	0	0
PubTCR_Healthy	TESIVRFPNI	FALSE	0	3	0	2	0	0	1	0	0	0	0	0	0	0	0	0	0	0	0	0	1	0	2	0	0	0	3	0	0	0	0	0	0	0	0	0	0	2	0	1	0	0	1	0	2	0	0
PubTCR_Healthy	VQPTESIVRF	FALSE	0	3	0	2	0	0	1	0	0	0	0	0	0	0	0	0	0	0	0	0	1	0	2	0	0	0	3	0	0	0	0	0	0	0	0	0	0	2	0	1	0	0	1	0	2	0	0
PubTCR_Healthy	VRFPNITNL	FALSE	0	3	0	2	0	0	1	0	0	0	0	0	0	0	0	0	0	0	0	0	1	0	2	0	0	0	3	0	0	0	0	0	0	0	0	0	0	2	0	1	0	0	1	0	2	0	0
PubTCR_Healthy	FGEVFNATRF	FALSE	0	3	0	2	0	0	1	0	0	0	0	0	0	0	0	0	0	0	0	0	1	0	2	0	0	0	3	0	0	0	0	0	0	0	0	0	0	2	0	1	0	0	1	0	2	0	0
PubTCR_Healthy	FNATRFASVY	FALSE	0	3	0	2	0	0	1	0	0	0	0	0	0	0	0	0	0	0	0	0	1	0	2	0	0	0	3	0	0	0	0	0	0	0	0	0	0	2	0	1	0	0	1	0	2	0	0
PubTCR_Healthy	GEVFNATRF	FALSE	0	3	0	2	0	0	1	0	0	0	0	0	0	0	0	0	0	0	0	0	1	0	2	0	0	0	3	0	0	0	0	0	0	0	0	0	0	2	0	1	0	0	1	0	2	0	0
PubTCR_Healthy	NATRFASVY	FALSE	0	3	0	2	0	0	1	0	0	0	0	0	0	0	0	0	0	0	0	0	1	0	2	0	0	0	3	0	0	0	0	0	0	0	0	0	0	2	0	1	0	0	1	0	2	0	0
PubTCR_Healthy	FERDISTEI	FALSE	0	2	0	1	0	0	1	0	0	0	0	0	0	0	0	0	0	0	0	0	1	0	1	0	0	0	2	0	0	0	0	0	0	0	0	0	0	1	0	1	0	0	1	0	1	0	0
PubTCR_Healthy	FERDISTEIY	FALSE	0	2	0	1	0	0	1	0	0	0	0	0	0	0	0	0	0	0	0	0	1	0	1	0	0	0	2	0	0	0	0	0	0	0	0	0	0	1	0	1	0	0	1	0	1	0	0
PubTCR_Healthy	KPFERDISTEI	FALSE	0	2	0	1	0	0	1	0	0	0	0	0	0	0	0	0	0	0	0	0	1	0	1	0	0	0	2	0	0	0	0	0	0	0	0	0	0	1	0	1	0	0	1	0	1	0	0
PubTCR_Healthy	GPKKSTNLV	FALSE	0	1	0	1	0	0	0	0	0	0	0	0	0	0	0	0	0	0	0	0	0	0	1	0	0	0	1	0	0	0	0	0	0	0	0	0	0	1	0	0	0	0	0	0	1	0	0
PubTCR_Healthy	LLFNKVTLA	FALSE	1	3	0	2	0	0	0	0	0	0	0	0	0	0	0	0	0	0	1	0	0	0	2	0	0	0	3	0	0	0	0	0	0	0	0	0	0	3	1	0	0	0	0	0	2	0	0
PubTCR_Healthy	SVLNDILSR	FALSE	0	1	0	1	0	0	0	0	0	0	0	0	0	0	0	0	0	0	0	0	0	0	1	0	0	0	1	0	0	0	0	0	0	0	0	0	0	1	0	0	0	0	0	0	1	0	0
PubTCR_Healthy	VLNDILSRL	FALSE	0	1	0	1	0	0	0	0	0	0	0	0	0	0	0	0	0	0	0	0	0	0	1	0	0	0	1	0	0	0	0	0	0	0	0	0	0	1	0	0	0	0	0	0	1	0	0
PubTCR_Healthy	RLDKVEAEV	FALSE	0	1	0	1	0	0	0	0	0	0	0	0	0	0	0	0	0	0	0	0	0	0	1	0	0	0	1	0	0	0	0	0	0	0	0	0	0	1	0	0	0	0	0	0	1	0	0
PubTCR_Healthy	AEVQIDRLI	TRUE	0	5	0	2	0	0	1	0	0	0	0	0	0	0	0	0	0	0	0	0	1	0	2	0	0	0	4	0	0	0	0	0	0	0	1	0	0	3	0	1	0	1	1	0	2	0	0
PubTCR_Healthy	AEVQIDRLIT	FALSE	0	5	0	2	0	0	1	0	0	0	0	0	0	0	0	0	0	0	0	0	1	0	2	0	0	0	4	0	0	0	0	0	0	0	1	0	0	3	0	1	0	1	1	0	2	0	0
PubTCR_Healthy	VEAEVQIDRL	TRUE	0	5	0	2	0	0	1	0	0	0	0	0	0	0	0	0	0	0	0	0	1	0	2	0	0	0	4	0	0	0	0	0	0	0	1	0	0	3	0	1	0	1	1	0	2	0	0
PubTCR_Healthy	VQIDRLITGR	TRUE	0	5	0	2	0	0	1	0	0	0	0	0	0	0	0	0	0	0	0	0	1	0	2	0	0	0	4	0	0	0	0	0	0	0	1	0	0	3	0	1	0	1	1	0	2	0	0
PubTCR_Healthy	GRLQSLQTY	FALSE	0	6	0	2	0	0	1	0	1	0	0	0	0	0	0	0	0	0	0	0	1	0	2	0	0	0	4	0	1	0	0	0	1	0	1	0	1	3	0	1	1	1	1	0	2	0	0
PubTCR_Healthy	LITGRLQSL	TRUE	0	6	0	2	0	0	1	0	1	0	0	0	0	0	0	0	0	0	0	0	1	0	2	0	0	0	4	0	1	0	0	0	1	0	1	0	1	3	0	1	1	1	1	0	2	0	0
PubTCR_Healthy	RLQSLQTYV	FALSE	0	6	0	2	0	0	1	0	1	0	0	0	0	0	0	0	0	0	0	0	1	0	2	0	0	0	4	0	1	0	0	0	1	0	1	0	1	3	0	1	1	1	1	0	2	0	0
PubTCR_Healthy	AEIRASANL	FALSE	0	5	0	2	0	0	1	0	0	0	0	0	0	0	0	0	0	0	0	0	1	0	2	0	0	0	4	0	0	0	0	0	0	0	1	0	0	3	0	1	0	1	1	0	2	0	0
PubTCR_Healthy	AEIRASANLA	FALSE	0	5	0	2	0	0	1	0	0	0	0	0	0	0	0	0	0	0	0	0	1	0	2	0	0	0	4	0	0	0	0	0	0	0	1	0	0	3	0	1	0	1	1	0	2	0	0
PubTCR_Healthy	ASANLAATK	FALSE	0	5	0	2	0	0	1	0	0	0	0	0	0	0	0	0	0	0	0	0	1	0	2	0	0	0	4	0	0	0	0	0	0	0	1	0	0	3	0	1	0	1	1	0	2	0	0
PubTCR_Healthy	APHGVVFL	TRUE	1	8	0	3	0	0	0	0	0	1	1	0	0	0	0	1	1	0	2	0	0	1	2	0	0	0	4	0	0	1	0	0	0	0	2	0	1	4	1	0	0	1	3	1	2	0	0
PubTCR_Healthy	APHGVVFLHV	FALSE	1	8	0	3	0	0	0	0	0	1	1	0	0	0	0	1	1	0	2	0	0	1	2	0	0	0	4	0	0	1	0	0	0	0	2	0	1	4	1	0	0	1	3	1	2	0	0
PubTCR_Healthy	GVVFLHVTY	FALSE	1	8	0	3	0	0	0	0	0	1	1	0	0	0	0	1	1	0	2	0	0	1	2	0	0	0	4	0	0	1	0	0	0	0	2	0	1	4	1	0	0	1	3	1	2	0	0
PubTCR_Healthy	VVFLHVTYV	FALSE	1	8	0	3	0	0	0	0	0	1	1	0	0	0	0	1	1	0	2	0	0	1	2	0	0	0	4	0	0	1	0	0	0	0	2	0	1	4	1	0	0	1	3	1	2	0	0
PubTCR_Healthy	NLNESLIDL	FALSE	0	4	0	2	0	0	0	0	0	0	0	0	0	0	0	0	0	0	0	0	0	0	2	0	0	0	3	0	0	0	0	0	0	0	1	0	0	3	0	0	0	1	0	0	2	0	0
PubTCR_Healthy	CMTSCCSCLK	FALSE	0	1	0	1	0	0	0	0	0	0	0	0	0	0	0	0	0	0	0	0	0	0	1	0	0	0	1	0	0	0	0	0	0	0	0	0	0	1	0	0	0	0	0	0	1	0	0
PubTCR_Healthy	MTSCCSCLK	FALSE	0	1	0	1	0	0	0	0	0	0	0	0	0	0	0	0	0	0	0	0	0	0	1	0	0	0	1	0	0	0	0	0	0	0	0	0	0	1	0	0	0	0	0	0	1	0	0
PubTCR_Healthy	ALSKGVHFV	FALSE	0	5	0	1	0	0	1	0	1	0	0	0	0	0	0	0	0	0	0	0	1	0	1	0	0	0	3	0	1	0	0	0	1	0	1	0	1	2	0	1	1	1	1	0	1	0	0
PubTCR_Healthy	FLQSINFVR	FALSE	1	11	0	4	0	0	1	0	1	1	1	0	0	0	0	1	1	0	2	0	1	1	2	1	0	0	5	0	2	1	0	0	1	0	2	0	2	4	2	1	2	1	4	1	2	0	0
PubTCR_Healthy	FLQSINFVRI	FALSE	1	11	0	4	0	0	1	0	1	1	1	0	0	0	0	1	1	0	2	0	1	1	2	1	0	0	5	0	2	1	0	0	1	0	2	0	2	4	2	1	2	1	4	1	2	0	0
PubTCR_Healthy	FLYLYALVYF	FALSE	1	11	0	4	0	0	1	0	1	1	1	0	0	0	0	1	1	0	2	0	1	1	2	1	0	0	5	0	2	1	0	0	1	0	2	0	2	4	2	1	2	1	4	1	2	0	0
PubTCR_Healthy	GLEAPFLYLY	FALSE	1	11	0	4	0	0	1	0	1	1	1	0	0	0	0	1	1	0	2	0	1	1	2	1	0	0	5	0	2	1	0	0	1	0	2	0	2	4	2	1	2	1	4	1	2	0	0
PubTCR_Healthy	INFVRIIMR	FALSE	1	11	0	4	0	0	1	0	1	1	1	0	0	0	0	1	1	0	2	0	1	1	2	1	0	0	5	0	2	1	0	0	1	0	2	0	2	4	2	1	2	1	4	1	2	0	0
PubTCR_Healthy	LQSINFVRI	FALSE	1	11	0	4	0	0	1	0	1	1	1	0	0	0	0	1	1	0	2	0	1	1	2	1	0	0	5	0	2	1	0	0	1	0	2	0	2	4	2	1	2	1	4	1	2	0	0
PubTCR_Healthy	LQSINFVRII	FALSE	1	11	0	4	0	0	1	0	1	1	1	0	0	0	0	1	1	0	2	0	1	1	2	1	0	0	5	0	2	1	0	0	1	0	2	0	2	4	2	1	2	1	4	1	2	0	0
PubTCR_Healthy	QSINFVRII	FALSE	1	11	0	4	0	0	1	0	1	1	1	0	0	0	0	1	1	0	2	0	1	1	2	1	0	0	5	0	2	1	0	0	1	0	2	0	2	4	2	1	2	1	4	1	2	0	0
PubTCR_Healthy	SINFVRIIMR	FALSE	1	11	0	4	0	0	1	0	1	1	1	0	0	0	0	1	1	0	2	0	1	1	2	1	0	0	5	0	2	1	0	0	1	0	2	0	2	4	2	1	2	1	4	1	2	0	0
PubTCR_Healthy	VYFLQSINF	FALSE	1	11	0	4	0	0	1	0	1	1	1	0	0	0	0	1	1	0	2	0	1	1	2	1	0	0	5	0	2	1	0	0	1	0	2	0	2	4	2	1	2	1	4	1	2	0	0
PubTCR_Healthy	VYFLQSINFV	FALSE	1	11	0	4	0	0	1	0	1	1	1	0	0	0	0	1	1	0	2	0	1	1	2	1	0	0	5	0	2	1	0	0	1	0	2	0	2	4	2	1	2	1	4	1	2	0	0
PubTCR_Healthy	YFLQSINFVR	FALSE	1	11	0	4	0	0	1	0	1	1	1	0	0	0	0	1	1	0	2	0	1	1	2	1	0	0	5	0	2	1	0	0	1	0	2	0	2	4	2	1	2	1	4	1	2	0	0
PubTCR_Healthy	YLYALVYFL	FALSE	1	11	0	4	0	0	1	0	1	1	1	0	0	0	0	1	1	0	2	0	1	1	2	1	0	0	5	0	2	1	0	0	1	0	2	0	2	4	2	1	2	1	4	1	2	0	0
PubTCR_Healthy	LLYDANYFL	FALSE	0	7	0	3	0	0	1	0	1	0	0	0	0	0	0	0	0	0	0	0	1	0	2	1	0	0	4	0	2	0	0	0	1	0	1	0	1	3	1	1	2	1	1	0	2	0	0
PubTCR_Healthy	LLYDANYFLC	FALSE	0	7	0	3	0	0	1	0	1	0	0	0	0	0	0	0	0	0	0	0	1	0	2	1	0	0	4	0	2	0	0	0	1	0	1	0	1	3	1	1	2	1	1	0	2	0	0
PubTCR_Healthy	LYDANYFLCW	FALSE	0	7	0	3	0	0	1	0	1	0	0	0	0	0	0	0	0	0	0	0	1	0	2	1	0	0	4	0	2	0	0	0	1	0	1	0	1	3	1	1	2	1	1	0	2	0	0
PubTCR_Healthy	NPLLYDANY	FALSE	0	7	0	3	0	0	1	0	1	0	0	0	0	0	0	0	0	0	0	0	1	0	2	1	0	0	4	0	2	0	0	0	1	0	1	0	1	3	1	1	2	1	1	0	2	0	0
PubTCR_Healthy	PLLYDANYFL	FALSE	0	7	0	3	0	0	1	0	1	0	0	0	0	0	0	0	0	0	0	0	1	0	2	1	0	0	4	0	2	0	0	0	1	0	1	0	1	3	1	1	2	1	1	0	2	0	0
PubTCR_Healthy	YDANYFLCW	FALSE	0	7	0	3	0	0	1	0	1	0	0	0	0	0	0	0	0	0	0	0	1	0	2	1	0	0	4	0	2	0	0	0	1	0	1	0	1	3	1	1	2	1	1	0	2	0	0
PubTCR_Healthy	FLWLLWPVT	TRUE	1	9	0	3	0	0	1	0	1	0	1	0	0	0	0	1	1	0	1	0	1	1	2	0	0	0	5	0	1	1	0	0	1	0	1	0	1	4	1	1	1	1	3	1	2	0	0
PubTCR_Healthy	FLWLLWPVTL	FALSE	1	9	0	3	0	0	1	0	1	0	1	0	0	0	0	1	1	0	1	0	1	1	2	0	0	0	5	0	1	1	0	0	1	0	1	0	1	4	1	1	1	1	3	1	2	0	0
PubTCR_Healthy	LWLLWPVTL	TRUE	1	9	0	3	0	0	1	0	1	0	1	0	0	0	0	1	1	0	1	0	1	1	2	0	0	0	5	0	1	1	0	0	1	0	1	0	1	4	1	1	1	1	3	1	2	0	0
PubTCR_Healthy	LWPVTLACF	FALSE	1	9	0	3	0	0	1	0	1	0	1	0	0	0	0	1	1	0	1	0	1	1	2	0	0	0	5	0	1	1	0	0	1	0	1	0	1	4	1	1	1	1	3	1	2	0	0
PubTCR_Healthy	TLACFVLAAV	FALSE	1	9	0	3	0	0	1	0	1	0	1	0	0	0	0	1	1	0	1	0	1	1	2	0	0	0	5	0	1	1	0	0	1	0	1	0	1	4	1	1	1	1	3	1	2	0	0
PubTCR_Healthy	WLLWPVTLA	TRUE	1	9	0	3	0	0	1	0	1	0	1	0	0	0	0	1	1	0	1	0	1	1	2	0	0	0	5	0	1	1	0	0	1	0	1	0	1	4	1	1	1	1	3	1	2	0	0
PubTCR_Healthy	WPVTLACFVL	FALSE	1	9	0	3	0	0	1	0	1	0	1	0	0	0	0	1	1	0	1	0	1	1	2	0	0	0	5	0	1	1	0	0	1	0	1	0	1	4	1	1	1	1	3	1	2	0	0
PubTCR_Healthy	MWSFNPETNI	FALSE	0	7	0	3	0	0	1	0	1	0	0	0	0	0	0	1	1	0	0	0	1	0	2	0	0	0	4	0	1	0	0	0	1	0	1	0	1	3	0	1	1	1	2	1	2	0	0
PubTCR_Healthy	SFNPETNIL	TRUE	0	7	0	3	0	0	1	0	1	0	0	0	0	0	0	1	1	0	0	0	1	0	2	0	0	0	4	0	1	0	0	0	1	0	1	0	1	3	0	1	1	1	2	1	2	0	0
PubTCR_Healthy	SMWSFNPET	FALSE	0	7	0	3	0	0	1	0	1	0	0	0	0	0	0	1	1	0	0	0	1	0	2	0	0	0	4	0	1	0	0	0	1	0	1	0	1	3	0	1	1	1	2	1	2	0	0
PubTCR_Healthy	SELVIGAVI	FALSE	0	5	0	2	0	0	1	0	0	0	0	0	0	0	0	0	0	0	0	0	1	0	2	0	0	0	4	0	0	0	0	0	0	0	1	0	0	3	0	1	0	1	1	0	2	0	0
PubTCR_Healthy	SELVIGAVIL	FALSE	0	5	0	2	0	0	1	0	0	0	0	0	0	0	0	0	0	0	0	0	1	0	2	0	0	0	4	0	0	0	0	0	0	0	1	0	0	3	0	1	0	1	1	0	2	0	0
PubTCR_Healthy	ATSRTLSYY	FALSE	0	2	0	2	0	0	0	0	0	0	0	0	0	0	0	0	0	0	0	0	0	0	2	0	0	0	2	0	0	0	0	0	0	0	0	0	0	2	0	0	0	0	0	0	2	0	0
PubTCR_Healthy	ATSRTLSYYK	FALSE	0	2	0	2	0	0	0	0	0	0	0	0	0	0	0	0	0	0	0	0	0	0	2	0	0	0	2	0	0	0	0	0	0	0	0	0	0	2	0	0	0	0	0	0	2	0	0
PubTCR_Healthy	TSRTLSYYK	FALSE	0	2	0	2	0	0	0	0	0	0	0	0	0	0	0	0	0	0	0	0	0	0	2	0	0	0	2	0	0	0	0	0	0	0	0	0	0	2	0	0	0	0	0	0	2	0	0
PubTCR_Healthy	TVATSRTLSY	FALSE	0	2	0	2	0	0	0	0	0	0	0	0	0	0	0	0	0	0	0	0	0	0	2	0	0	0	2	0	0	0	0	0	0	0	0	0	0	2	0	0	0	0	0	0	2	0	0
PubTCR_Healthy	HLVDFQVTI	FALSE	0	6	0	2	0	0	1	0	1	0	0	0	0	0	0	0	0	0	0	0	1	0	2	0	0	0	4	0	1	0	0	0	1	0	1	0	1	3	0	1	1	1	1	0	2	0	0
PubTCR_Healthy	KLFIRQEEV	FALSE	0	2	0	2	0	0	0	0	0	0	0	0	0	0	0	0	0	0	0	0	0	0	2	0	0	0	2	0	0	0	0	0	0	0	0	0	0	2	0	0	0	0	0	0	2	0	0
PubTCR_Healthy	ELYSPIFLI	FALSE	0	5	0	2	0	0	1	0	0	0	0	0	0	0	0	0	0	0	0	0	1	0	2	0	0	0	4	0	0	0	0	0	0	0	1	0	0	3	0	1	0	1	1	0	2	0	0
PubTCR_Healthy	LYSPIFLIV	FALSE	0	5	0	2	0	0	1	0	0	0	0	0	0	0	0	0	0	0	0	0	1	0	2	0	0	0	4	0	0	0	0	0	0	0	1	0	0	3	0	1	0	1	1	0	2	0	0
PubTCR_Healthy	QELYSPIFL	FALSE	0	5	0	2	0	0	1	0	0	0	0	0	0	0	0	0	0	0	0	0	1	0	2	0	0	0	4	0	0	0	0	0	0	0	1	0	0	3	0	1	0	1	1	0	2	0	0
PubTCR_Healthy	VQELYSPIF	FALSE	0	5	0	2	0	0	1	0	0	0	0	0	0	0	0	0	0	0	0	0	1	0	2	0	0	0	4	0	0	0	0	0	0	0	1	0	0	3	0	1	0	1	1	0	2	0	0
PubTCR_Healthy	VQELYSPIFL	FALSE	0	5	0	2	0	0	1	0	0	0	0	0	0	0	0	0	0	0	0	0	1	0	2	0	0	0	4	0	0	0	0	0	0	0	1	0	0	3	0	1	0	1	1	0	2	0	0
PubTCR_Healthy	VFITLCFTL	FALSE	0	1	0	1	0	0	0	0	0	0	0	0	0	0	0	0	0	0	0	0	0	0	1	0	0	0	1	0	0	0	0	0	0	0	0	0	0	1	0	0	0	0	0	0	1	0	0
PubTCR_Healthy	VFITLCFTLK	FALSE	0	1	0	1	0	0	0	0	0	0	0	0	0	0	0	0	0	0	0	0	0	0	1	0	0	0	1	0	0	0	0	0	0	0	0	0	0	1	0	0	0	0	0	0	1	0	0
PubTCR_Healthy	AFLLFLVLI	TRUE	0	10	0	4	0	0	1	0	1	1	1	0	0	0	0	1	1	0	1	0	1	1	2	1	0	0	4	0	2	1	0	0	1	0	2	0	2	3	1	1	2	1	4	1	2	0	0
PubTCR_Healthy	FLAFLLFLV	FALSE	0	10	0	4	0	0	1	0	1	1	1	0	0	0	0	1	1	0	1	0	1	1	2	1	0	0	4	0	2	1	0	0	1	0	2	0	2	3	1	1	2	1	4	1	2	0	0
PubTCR_Healthy	FYLCFLAFL	FALSE	0	10	0	4	0	0	1	0	1	1	1	0	0	0	0	1	1	0	1	0	1	1	2	1	0	0	4	0	2	1	0	0	1	0	2	0	2	3	1	1	2	1	4	1	2	0	0
PubTCR_Healthy	FYLCFLAFLL	FALSE	0	10	0	4	0	0	1	0	1	1	1	0	0	0	0	1	1	0	1	0	1	1	2	1	0	0	4	0	2	1	0	0	1	0	2	0	2	3	1	1	2	1	4	1	2	0	0
PubTCR_Healthy	IDFYLCFLAF	FALSE	0	10	0	4	0	0	1	0	1	1	1	0	0	0	0	1	1	0	1	0	1	1	2	1	0	0	4	0	2	1	0	0	1	0	2	0	2	3	1	1	2	1	4	1	2	0	0
PubTCR_Healthy	IELSLIDFYL	FALSE	0	10	0	4	0	0	1	0	1	1	1	0	0	0	0	1	1	0	1	0	1	1	2	1	0	0	4	0	2	1	0	0	1	0	2	0	2	3	1	1	2	1	4	1	2	0	0
PubTCR_Healthy	LIDFYLCFL	FALSE	0	10	0	4	0	0	1	0	1	1	1	0	0	0	0	1	1	0	1	0	1	1	2	1	0	0	4	0	2	1	0	0	1	0	2	0	2	3	1	1	2	1	4	1	2	0	0
PubTCR_Healthy	LLFLVLIML	FALSE	0	10	0	4	0	0	1	0	1	1	1	0	0	0	0	1	1	0	1	0	1	1	2	1	0	0	4	0	2	1	0	0	1	0	2	0	2	3	1	1	2	1	4	1	2	0	0
PubTCR_Healthy	MIELSLIDFY	FALSE	0	10	0	4	0	0	1	0	1	1	1	0	0	0	0	1	1	0	1	0	1	1	2	1	0	0	4	0	2	1	0	0	1	0	2	0	2	3	1	1	2	1	4	1	2	0	0
PubTCR_Healthy	SLIDFYLCFL	FALSE	0	10	0	4	0	0	1	0	1	1	1	0	0	0	0	1	1	0	1	0	1	1	2	1	0	0	4	0	2	1	0	0	1	0	2	0	2	3	1	1	2	1	4	1	2	0	0
PubTCR_Healthy	YLCFLAFLL	FALSE	0	10	0	4	0	0	1	0	1	1	1	0	0	0	0	1	1	0	1	0	1	1	2	1	0	0	4	0	2	1	0	0	1	0	2	0	2	3	1	1	2	1	4	1	2	0	0
PubTCR_Healthy	IMLIIFWFSL	FALSE	0	5	0	2	0	0	0	0	1	0	0	0	0	0	0	0	0	0	0	0	0	0	2	0	0	0	3	0	1	0	0	0	1	0	1	0	1	3	0	0	1	1	0	0	2	0	0
PubTCR_Healthy	MLIIFWFSL	FALSE	0	5	0	2	0	0	0	0	1	0	0	0	0	0	0	0	0	0	0	0	0	0	2	0	0	0	3	0	1	0	0	0	1	0	1	0	1	3	0	0	1	1	0	0	2	0	0
PubTCR_Healthy	DFLEYHDVR	FALSE	0	5	0	2	0	0	1	0	0	0	0	0	0	0	0	0	0	0	0	0	1	0	2	0	0	0	4	0	0	0	0	0	0	0	1	0	0	3	0	1	0	1	1	0	2	0	0
PubTCR_Healthy	EDFLEYHDVR	FALSE	0	5	0	2	0	0	1	0	0	0	0	0	0	0	0	0	0	0	0	0	1	0	2	0	0	0	4	0	0	0	0	0	0	0	1	0	0	3	0	1	0	1	1	0	2	0	0
PubTCR_Healthy	LEYHDVRVV	FALSE	0	5	0	2	0	0	1	0	0	0	0	0	0	0	0	0	0	0	0	0	1	0	2	0	0	0	4	0	0	0	0	0	0	0	1	0	0	3	0	1	0	1	1	0	2	0	0
PubTCR_Healthy	LEYHDVRVVL	FALSE	0	5	0	2	0	0	1	0	0	0	0	0	0	0	0	0	0	0	0	0	1	0	2	0	0	0	4	0	0	0	0	0	0	0	1	0	0	3	0	1	0	1	1	0	2	0	0
PubTCR_Healthy	YEDFLEYHDVRVVL	FALSE	0	5	0	2	0	0	1	0	0	0	0	0	0	0	0	0	0	0	0	0	1	0	2	0	0	0	4	0	0	0	0	0	0	0	1	0	0	3	0	1	0	1	1	0	2	0	0
PubTCR_Healthy	NSSPDDQIGY	FALSE	0	1	0	1	0	0	0	0	0	0	0	0	0	0	0	0	0	0	0	0	0	0	1	0	0	0	1	0	0	0	0	0	0	0	0	0	0	1	0	0	0	0	0	0	1	0	0
PubTCR_Healthy	NTNSSPDDQIGYY	FALSE	0	1	0	1	0	0	0	0	0	0	0	0	0	0	0	0	0	0	0	0	0	0	1	0	0	0	1	0	0	0	0	0	0	0	0	0	0	1	0	0	0	0	0	0	1	0	0
PubTCR_Healthy	SSPDDQIGY	FALSE	0	1	0	1	0	0	0	0	0	0	0	0	0	0	0	0	0	0	0	0	0	0	1	0	0	0	1	0	0	0	0	0	0	0	0	0	0	1	0	0	0	0	0	0	1	0	0
PubTCR_Healthy	SSPDDQIGYY	FALSE	0	1	0	1	0	0	0	0	0	0	0	0	0	0	0	0	0	0	0	0	0	0	1	0	0	0	1	0	0	0	0	0	0	0	0	0	0	1	0	0	0	0	0	0	1	0	0
PubTCR_Healthy	GMEVTPSGTWL	FALSE	0	6	0	3	0	0	1	0	0	0	0	0	0	0	0	1	1	0	0	0	1	0	2	0	0	0	4	0	0	0	0	0	0	0	1	0	0	3	0	1	0	1	2	1	2	0	0
PubTCR_Healthy	MEVTPSGTWL	FALSE	0	6	0	3	0	0	1	0	0	0	0	0	0	0	0	1	1	0	0	0	1	0	2	0	0	0	4	0	0	0	0	0	0	0	1	0	0	3	0	1	0	1	2	1	2	0	0
PubTCR_Healthy	TPSGTWLTY	FALSE	0	6	0	3	0	0	1	0	0	0	0	0	0	0	0	1	1	0	0	0	1	0	2	0	0	0	4	0	0	0	0	0	0	0	1	0	0	3	0	1	0	1	2	1	2	0	0
PubTCR_Healthy	VTPSGTWLTY	FALSE	0	6	0	3	0	0	1	0	0	0	0	0	0	0	0	1	1	0	0	0	1	0	2	0	0	0	4	0	0	0	0	0	0	0	1	0	0	3	0	1	0	1	2	1	2	0	0
PubTCR_Healthy	AYKTFPPTEPK	FALSE	0	2	0	2	0	0	0	0	0	0	0	0	0	0	0	1	1	0	0	0	0	0	1	0	0	0	1	0	0	0	0	0	0	0	0	0	0	1	0	0	0	0	1	1	1	0	0
PubTCR_Healthy	KTFPPTEPK	FALSE	0	2	0	2	0	0	0	0	0	0	0	0	0	0	0	1	1	0	0	0	0	0	1	0	0	0	1	0	0	0	0	0	0	0	0	0	0	1	0	0	0	0	1	1	1	0	0
PubTCR_Healthy	AFPFTIYSL	FALSE	0	9	0	4	0	0	1	0	1	1	0	0	0	0	0	1	1	0	1	0	1	0	2	1	0	0	4	0	2	0	0	0	1	0	2	0	2	3	1	1	2	1	3	1	2	0	0
PubTCR_Healthy	GYINVFAFPF	FALSE	0	9	0	4	0	0	1	0	1	1	0	0	0	0	0	1	1	0	1	0	1	0	2	1	0	0	4	0	2	0	0	0	1	0	2	0	2	3	1	1	2	1	3	1	2	0	0
PubTCR_Healthy	INVFAFPFTI	FALSE	0	9	0	4	0	0	1	0	1	1	0	0	0	0	0	1	1	0	1	0	1	0	2	1	0	0	4	0	2	0	0	0	1	0	2	0	2	3	1	1	2	1	3	1	2	0	0
PubTCR_Healthy	MGYINVFAF	FALSE	0	9	0	4	0	0	1	0	1	1	0	0	0	0	0	1	1	0	1	0	1	0	2	1	0	0	4	0	2	0	0	0	1	0	2	0	2	3	1	1	2	1	3	1	2	0	0
PubTCR_Healthy	NVFAFPFTI	FALSE	0	9	0	4	0	0	1	0	1	1	0	0	0	0	0	1	1	0	1	0	1	0	2	1	0	0	4	0	2	0	0	0	1	0	2	0	2	3	1	1	2	1	3	1	2	0	0
PubTCR_Healthy	NVFAFPFTIY	FALSE	0	9	0	4	0	0	1	0	1	1	0	0	0	0	0	1	1	0	1	0	1	0	2	1	0	0	4	0	2	0	0	0	1	0	2	0	2	3	1	1	2	1	3	1	2	0	0
PubTCR_Healthy	YINVFAFPF	FALSE	0	9	0	4	0	0	1	0	1	1	0	0	0	0	0	1	1	0	1	0	1	0	2	1	0	0	4	0	2	0	0	0	1	0	2	0	2	3	1	1	2	1	3	1	2	0	0
PubTCR_Healthy	ILGTVSWNL	FALSE	0	3	0	1	0	0	1	0	0	0	1	0	0	0	0	0	0	0	0	0	1	1	1	0	0	0	2	0	0	1	0	0	0	0	0	0	0	1	0	1	0	0	2	0	1	0	0
PubTCR_Healthy	SNEKQEILGTVSW	FALSE	0	3	0	1	0	0	1	0	0	0	1	0	0	0	0	0	0	0	0	0	1	1	1	0	0	0	2	0	0	1	0	0	0	0	0	0	0	1	0	1	0	0	2	0	1	0	0
PubTCR_Healthy	FFSNVTWFH	FALSE	1	6	0	2	0	0	1	0	0	1	1	0	0	0	0	1	1	0	2	0	1	1	0	1	0	0	2	0	1	1	0	0	0	0	1	0	1	1	2	1	1	0	4	1	0	0	0
PubTCR_Healthy	FLPFFSNVT	FALSE	1	6	0	2	0	0	1	0	0	1	1	0	0	0	0	1	1	0	2	0	1	1	0	1	0	0	2	0	1	1	0	0	0	0	1	0	1	1	2	1	1	0	4	1	0	0	0
PubTCR_Healthy	LPFFSNVTW	FALSE	1	6	0	2	0	0	1	0	0	1	1	0	0	0	0	1	1	0	2	0	1	1	0	1	0	0	2	0	1	1	0	0	0	0	1	0	1	1	2	1	1	0	4	1	0	0	0
PubTCR_Healthy	LPFFSNVTWF	FALSE	1	6	0	2	0	0	1	0	0	1	1	0	0	0	0	1	1	0	2	0	1	1	0	1	0	0	2	0	1	1	0	0	0	0	1	0	1	1	2	1	1	0	4	1	0	0	0
PubTCR_Healthy	PFFSNVTWF	FALSE	1	6	0	2	0	0	1	0	0	1	1	0	0	0	0	1	1	0	2	0	1	1	0	1	0	0	2	0	1	1	0	0	0	0	1	0	1	1	2	1	1	0	4	1	0	0	0
PubTCR_Healthy	SNVTWFHAI	FALSE	1	6	0	2	0	0	1	0	0	1	1	0	0	0	0	1	1	0	2	0	1	1	0	1	0	0	2	0	1	1	0	0	0	0	1	0	1	1	2	1	1	0	4	1	0	0	0
PubTCR_Healthy	ASQSIIAYTM	FALSE	0	2	0	1	0	0	0	0	0	0	1	0	0	0	0	0	0	0	0	0	0	1	1	0	0	0	1	0	0	1	0	0	0	0	0	0	0	1	0	0	0	0	1	0	1	0	0
PubTCR_Healthy	RSVASQSII	FALSE	0	2	0	1	0	0	0	0	0	0	1	0	0	0	0	0	0	0	0	0	0	1	1	0	0	0	1	0	0	1	0	0	0	0	0	0	0	1	0	0	0	0	1	0	1	0	0
PubTCR_Healthy	SIIAYTMSL	FALSE	0	2	0	1	0	0	0	0	0	0	1	0	0	0	0	0	0	0	0	0	0	1	1	0	0	0	1	0	0	1	0	0	0	0	0	0	0	1	0	0	0	0	1	0	1	0	0
PubTCR_Healthy	SQSIIAYTM	FALSE	0	2	0	1	0	0	0	0	0	0	1	0	0	0	0	0	0	0	0	0	0	1	1	0	0	0	1	0	0	1	0	0	0	0	0	0	0	1	0	0	0	0	1	0	1	0	0
PubTCR_Healthy	VASQSIIAY	FALSE	0	2	0	1	0	0	0	0	0	0	1	0	0	0	0	0	0	0	0	0	0	1	1	0	0	0	1	0	0	1	0	0	0	0	0	0	0	1	0	0	0	0	1	0	1	0	0
PubTCR_Healthy	IPFAMQMAY	FALSE	0	1	0	0	0	0	0	0	0	0	1	0	0	0	0	0	0	0	0	0	0	1	0	0	0	0	0	0	0	1	0	0	0	0	0	0	0	0	0	0	0	0	1	0	0	0	0
PubTCR_Healthy	LQIPFAMQM	FALSE	0	1	0	0	0	0	0	0	0	0	1	0	0	0	0	0	0	0	0	0	0	1	0	0	0	0	0	0	0	1	0	0	0	0	0	0	0	0	0	0	0	0	1	0	0	0	0
PubTCR_Healthy	SEHDYQIGGYTEKW	FALSE	0	1	0	0	0	0	0	0	0	0	1	0	0	0	0	0	0	0	0	0	0	1	0	0	0	0	0	0	0	1	0	0	0	0	0	0	0	0	0	0	0	0	1	0	0	0	0
PubTCR_Healthy	YQIGGYTEK	FALSE	0	1	0	0	0	0	0	0	0	0	1	0	0	0	0	0	0	0	0	0	0	1	0	0	0	0	0	0	0	1	0	0	0	0	0	0	0	0	0	0	0	0	1	0	0	0	0
PubTCR_Healthy	YQIGGYTEKW	FALSE	0	1	0	0	0	0	0	0	0	0	1	0	0	0	0	0	0	0	0	0	0	1	0	0	0	0	0	0	0	1	0	0	0	0	0	0	0	0	0	0	0	0	1	0	0	0	0
PubTCR_Healthy	FLCLFLLPSL	FALSE	0	1	0	0	0	0	0	0	0	1	0	0	0	0	0	0	0	0	1	0	0	0	0	0	0	0	0	0	0	0	0	0	0	0	1	0	1	0	0	0	0	0	1	0	0	0	0
PubTCR_Healthy	FLLPSLATV	FALSE	0	1	0	0	0	0	0	0	0	1	0	0	0	0	0	0	0	0	1	0	0	0	0	0	0	0	0	0	0	0	0	0	0	0	1	0	1	0	0	0	0	0	1	0	0	0	0
PubTCR_Healthy	IYSKHTPINL	FALSE	0	1	0	0	0	0	0	0	0	1	0	0	0	0	0	0	0	0	1	0	0	0	0	0	0	0	0	0	0	0	0	0	0	0	1	0	1	0	0	0	0	0	1	0	0	0	0
PubTCR_Healthy	APGQTGKIA	FALSE	0	1	0	0	0	0	0	0	0	1	0	0	0	0	0	0	0	0	1	0	0	0	0	0	0	0	0	0	0	0	0	0	0	0	1	0	1	0	0	0	0	0	1	0	0	0	0
PubTCR_Healthy	GQTGKIADY	FALSE	0	1	0	0	0	0	0	0	0	1	0	0	0	0	0	0	0	0	1	0	0	0	0	0	0	0	0	0	0	0	0	0	0	0	1	0	1	0	0	0	0	0	1	0	0	0	0
PubTCR_Healthy	KIADYNYKL	FALSE	0	1	0	0	0	0	0	0	0	1	0	0	0	0	0	0	0	0	1	0	0	0	0	0	0	0	0	0	0	0	0	0	0	0	1	0	1	0	0	0	0	0	1	0	0	0	0
PubTCR_Healthy	QTGKIADYNY	FALSE	0	1	0	0	0	0	0	0	0	1	0	0	0	0	0	0	0	0	1	0	0	0	0	0	0	0	0	0	0	0	0	0	0	0	1	0	1	0	0	0	0	0	1	0	0	0	0
PubTCR_Healthy	RQIAPGQTGK	FALSE	0	1	0	0	0	0	0	0	0	1	0	0	0	0	0	0	0	0	1	0	0	0	0	0	0	0	0	0	0	0	0	0	0	0	1	0	1	0	0	0	0	0	1	0	0	0	0
PubTCR_Healthy	NQKLIANQF	TRUE	1	2	0	0	0	0	0	0	0	1	0	0	0	0	0	0	0	0	2	0	0	0	0	0	0	0	1	0	0	0	0	0	0	0	1	0	1	1	1	0	0	0	1	0	0	0	0
PubTCR_Healthy	FVCNLLLLFV	FALSE	0	7	0	2	0	0	1	0	1	1	0	0	0	0	0	0	0	0	1	0	1	0	1	1	0	0	3	0	2	0	0	0	1	0	2	0	2	2	1	1	2	1	2	0	1	0	0
PubTCR_Healthy	LLFVTVYSHL	FALSE	0	7	0	2	0	0	1	0	1	1	0	0	0	0	0	0	0	0	1	0	1	0	1	1	0	0	3	0	2	0	0	0	1	0	2	0	2	2	1	1	2	1	2	0	1	0	0
PubTCR_Healthy	TVYSHLLLV	FALSE	0	7	0	2	0	0	1	0	1	1	0	0	0	0	0	0	0	0	1	0	1	0	1	1	0	0	3	0	2	0	0	0	1	0	2	0	2	2	1	1	2	1	2	0	1	0	0
PubTCR_Healthy	CELYHYQECV	FALSE	0	1	0	0	0	0	0	0	0	1	0	0	0	0	0	0	0	0	1	0	0	0	0	0	0	0	0	0	0	0	0	0	0	0	1	0	1	0	0	0	0	0	1	0	0	0	0
PubTCR_Healthy	ITLATCELY	FALSE	0	1	0	0	0	0	0	0	0	1	0	0	0	0	0	0	0	0	1	0	0	0	0	0	0	0	0	0	0	0	0	0	0	0	1	0	1	0	0	0	0	0	1	0	0	0	0
PubTCR_Healthy	LITLATCELY	FALSE	0	1	0	0	0	0	0	0	0	1	0	0	0	0	0	0	0	0	1	0	0	0	0	0	0	0	0	0	0	0	0	0	0	0	1	0	1	0	0	0	0	0	1	0	0	0	0
PubTCR_Healthy	TLATCELYHY	FALSE	0	1	0	0	0	0	0	0	0	1	0	0	0	0	0	0	0	0	1	0	0	0	0	0	0	0	0	0	0	0	0	0	0	0	1	0	1	0	0	0	0	0	1	0	0	0	0
PubTCR_Healthy	MPASWVMRI	FALSE	0	1	0	1	0	0	0	0	0	0	0	0	0	0	0	0	0	0	0	0	0	0	1	0	0	0	1	0	0	0	0	0	0	0	0	0	0	1	0	0	0	0	0	0	1	0	0
PubTCR_Healthy	KLWAQCVQL	FALSE	0	5	0	2	0	0	1	0	0	0	0	0	0	0	0	0	0	0	0	0	1	0	1	1	0	0	3	0	1	0	0	0	0	0	1	0	0	2	1	1	1	1	1	0	1	0	0
PubTCR_Healthy	MVMCGGSLYV	FALSE	0	6	0	2	0	0	1	0	1	0	0	0	0	0	0	0	0	0	0	0	1	0	1	1	0	0	3	0	2	0	0	0	1	0	1	0	1	2	1	1	2	1	1	0	1	0	0
PubTCR_Healthy	VMCGGSLYV	FALSE	0	6	0	2	0	0	1	0	1	0	0	0	0	0	0	0	0	0	0	0	1	0	1	1	0	0	3	0	2	0	0	0	1	0	1	0	1	2	1	1	2	1	1	0	1	0	0
PubTCR_Healthy	LVLSVNPYV	TRUE	0	1	0	1	0	0	0	0	0	0	0	0	0	0	0	0	0	0	0	0	0	0	1	0	0	0	1	0	0	0	0	0	0	0	0	0	0	1	0	0	0	0	0	0	1	0	0
PubTCR_Healthy	TLVPQEHYV	TRUE	0	4	0	1	0	0	1	0	0	0	0	0	0	0	0	0	0	0	0	0	1	0	1	0	0	0	3	0	0	0	0	0	0	0	1	0	0	2	0	1	0	1	1	0	1	0	0
PubTCR_Healthy	YLQPRTFL	FALSE	0	2	0	1	0	0	0	0	1	0	0	0	0	0	0	0	0	0	0	0	0	0	1	0	0	0	1	0	1	0	0	0	1	0	0	0	1	1	0	0	1	0	0	0	1	0	0
PubTCR_Healthy	YLQPRTFLL	FALSE	0	2	0	1	0	0	0	0	1	0	0	0	0	0	0	0	0	0	0	0	0	0	1	0	0	0	1	0	1	0	0	0	1	0	0	0	1	1	0	0	1	0	0	0	1	0	0
PubTCR_Healthy	YYVGYLQPRTF	FALSE	0	2	0	1	0	0	0	0	1	0	0	0	0	0	0	0	0	0	0	0	0	0	1	0	0	0	1	0	1	0	0	0	1	0	0	0	1	1	0	0	1	0	0	0	1	0	0
PubTCR_Healthy	CFTNVYADSF	FALSE	0	4	0	3	0	0	1	0	0	0	0	0	0	0	0	1	1	0	0	0	1	0	1	1	0	0	2	0	1	0	0	0	0	0	0	0	0	1	1	1	1	0	2	1	1	0	0
PubTCR_Healthy	FTNVYADSF	FALSE	0	4	0	3	0	0	1	0	0	0	0	0	0	0	0	1	1	0	0	0	1	0	1	1	0	0	2	0	1	0	0	0	0	0	0	0	0	1	1	1	1	0	2	1	1	0	0
PubTCR_Healthy	FTNVYADSFV	FALSE	0	4	0	3	0	0	1	0	0	0	0	0	0	0	0	1	1	0	0	0	1	0	1	1	0	0	2	0	1	0	0	0	0	0	0	0	0	1	1	1	1	0	2	1	1	0	0
PubTCR_Healthy	KLNDLCFTNV	FALSE	0	4	0	3	0	0	1	0	0	0	0	0	0	0	0	1	1	0	0	0	1	0	1	1	0	0	2	0	1	0	0	0	0	0	0	0	0	1	1	1	1	0	2	1	1	0	0
PubTCR_Healthy	LNDLCFTNVY	FALSE	0	4	0	3	0	0	1	0	0	0	0	0	0	0	0	1	1	0	0	0	1	0	1	1	0	0	2	0	1	0	0	0	0	0	0	0	0	1	1	1	1	0	2	1	1	0	0
PubTCR_Healthy	NVYADSFVIR	FALSE	0	4	0	3	0	0	1	0	0	0	0	0	0	0	0	1	1	0	0	0	1	0	1	1	0	0	2	0	1	0	0	0	0	0	0	0	0	1	1	1	1	0	2	1	1	0	0
PubTCR_Healthy	VYADSFVIR	FALSE	0	4	0	3	0	0	1	0	0	0	0	0	0	0	0	1	1	0	0	0	1	0	1	1	0	0	2	0	1	0	0	0	0	0	0	0	0	1	1	1	1	0	2	1	1	0	0
PubTCR_Healthy	GAEHVNNSY	FALSE	0	1	0	1	0	0	0	0	0	0	0	0	0	0	0	0	0	0	0	0	0	0	1	0	0	0	1	0	0	0	0	0	0	0	0	0	0	1	0	0	0	0	0	0	1	0	0
PubTCR_Healthy	IGAEHVNNSY	FALSE	0	1	0	1	0	0	0	0	0	0	0	0	0	0	0	0	0	0	0	0	0	0	1	0	0	0	1	0	0	0	0	0	0	0	0	0	0	1	0	0	0	0	0	0	1	0	0
PubTCR_Healthy	HLMSFPQSA	FALSE	0	2	0	1	0	0	0	0	1	0	0	0	0	0	0	0	0	0	0	0	0	0	1	0	0	0	1	0	1	0	0	0	1	0	0	0	1	1	0	0	1	0	0	0	1	0	0
PubTCR_Healthy	YHLMSFPQSA	FALSE	0	2	0	1	0	0	0	0	1	0	0	0	0	0	0	0	0	0	0	0	0	0	1	0	0	0	1	0	1	0	0	0	1	0	0	0	1	1	0	0	1	0	0	0	1	0	0
PubTCR_Healthy	FPQSAPHGV	FALSE	0	2	0	1	0	0	1	0	0	0	0	0	0	0	0	0	0	0	0	0	1	0	1	0	0	0	2	0	0	0	0	0	0	0	0	0	0	1	0	1	0	0	1	0	1	0	0
PubTCR_Healthy	FPQSAPHGVVF	FALSE	0	2	0	1	0	0	1	0	0	0	0	0	0	0	0	0	0	0	0	0	1	0	1	0	0	0	2	0	0	0	0	0	0	0	0	0	0	1	0	1	0	0	1	0	1	0	0
PubTCR_Healthy	FIAGLIAIV	FALSE	0	1	0	1	0	0	0	0	0	0	0	0	0	0	0	0	0	0	0	0	0	0	1	0	0	0	1	0	0	0	0	0	0	0	0	0	0	1	0	0	0	0	0	0	1	0	0
PubTCR_Healthy	GVEHVTFFIY	FALSE	0	1	0	1	0	0	0	0	0	0	0	0	0	0	0	0	0	0	0	0	0	0	1	0	0	0	1	0	0	0	0	0	0	0	0	0	0	1	0	0	0	0	0	0	1	0	0
PubTCR_Healthy	HVTFFIYNK	FALSE	0	1	0	1	0	0	0	0	0	0	0	0	0	0	0	0	0	0	0	0	0	0	1	0	0	0	1	0	0	0	0	0	0	0	0	0	0	1	0	0	0	0	0	0	1	0	0
PubTCR_Healthy	STDTGVEHVTFFIY	FALSE	0	1	0	1	0	0	0	0	0	0	0	0	0	0	0	0	0	0	0	0	0	0	1	0	0	0	1	0	0	0	0	0	0	0	0	0	0	1	0	0	0	0	0	0	1	0	0
PubTCR_Healthy	VEHVTFFIY	FALSE	0	1	0	1	0	0	0	0	0	0	0	0	0	0	0	0	0	0	0	0	0	0	1	0	0	0	1	0	0	0	0	0	0	0	0	0	0	1	0	0	0	0	0	0	1	0	0
PubTCR_Healthy	SLVKPSFYV	FALSE	0	4	0	1	0	0	0	0	1	0	0	0	0	0	0	0	0	0	0	0	0	0	1	0	0	0	2	0	1	0	0	0	1	0	1	0	1	2	0	0	1	1	0	0	1	0	0
PubTCR_Healthy	FLYIIKLIFL	FALSE	0	3	0	1	0	0	0	0	0	0	0	0	0	0	0	0	0	0	0	0	0	0	1	0	0	0	2	0	0	0	0	0	0	0	1	0	0	2	0	0	0	1	0	0	1	0	0
PubTCR_Healthy	FLYIIKLVFL	FALSE	0	3	0	1	0	0	0	0	0	0	0	0	0	0	0	0	0	0	0	0	0	0	1	0	0	0	2	0	0	0	0	0	0	0	1	0	0	2	0	0	0	1	0	0	1	0	0
PubTCR_Healthy	LYIIKLIFL	FALSE	0	3	0	1	0	0	0	0	0	0	0	0	0	0	0	0	0	0	0	0	0	0	1	0	0	0	2	0	0	0	0	0	0	0	1	0	0	2	0	0	0	1	0	0	1	0	0
PubTCR_Healthy	LYIIKLIFLW	TRUE	0	3	0	1	0	0	0	0	0	0	0	0	0	0	0	0	0	0	0	0	0	0	1	0	0	0	2	0	0	0	0	0	0	0	1	0	0	2	0	0	0	1	0	0	1	0	0
PubTCR_Healthy	RFLYIIKLIF	FALSE	0	3	0	1	0	0	0	0	0	0	0	0	0	0	0	0	0	0	0	0	0	0	1	0	0	0	2	0	0	0	0	0	0	0	1	0	0	2	0	0	0	1	0	0	1	0	0
PubTCR_Healthy	YIIKLIFLW	TRUE	0	3	0	1	0	0	0	0	0	0	0	0	0	0	0	0	0	0	0	0	0	0	1	0	0	0	2	0	0	0	0	0	0	0	1	0	0	2	0	0	0	1	0	0	1	0	0
PubTCR_Healthy	YIIKLIFLWL	FALSE	0	3	0	1	0	0	0	0	0	0	0	0	0	0	0	0	0	0	0	0	0	0	1	0	0	0	2	0	0	0	0	0	0	0	1	0	0	2	0	0	0	1	0	0	1	0	0
PubTCR_Healthy	FKVSIWNLDY	FALSE	0	1	0	1	0	0	0	0	0	0	0	0	0	0	0	0	0	0	0	0	0	0	1	0	0	0	1	0	0	0	0	0	0	0	0	0	0	1	0	0	0	0	0	0	1	0	0
PubTCR_Healthy	ILLIIMRTFK	FALSE	0	1	0	1	0	0	0	0	0	0	0	0	0	0	0	0	0	0	0	0	0	0	1	0	0	0	1	0	0	0	0	0	0	0	0	0	0	1	0	0	0	0	0	0	1	0	0
PubTCR_Healthy	IMRTFKVSI	FALSE	0	1	0	1	0	0	0	0	0	0	0	0	0	0	0	0	0	0	0	0	0	0	1	0	0	0	1	0	0	0	0	0	0	0	0	0	0	1	0	0	0	0	0	0	1	0	0
PubTCR_Healthy	KVSIWNLDY	FALSE	0	1	0	1	0	0	0	0	0	0	0	0	0	0	0	0	0	0	0	0	0	0	1	0	0	0	1	0	0	0	0	0	0	0	0	0	0	1	0	0	0	0	0	0	1	0	0
PubTCR_Healthy	KVSIWNLDYI	FALSE	0	1	0	1	0	0	0	0	0	0	0	0	0	0	0	0	0	0	0	0	0	0	1	0	0	0	1	0	0	0	0	0	0	0	0	0	0	1	0	0	0	0	0	0	1	0	0
PubTCR_Healthy	LIIMRTFKV	FALSE	0	1	0	1	0	0	0	0	0	0	0	0	0	0	0	0	0	0	0	0	0	0	1	0	0	0	1	0	0	0	0	0	0	0	0	0	0	1	0	0	0	0	0	0	1	0	0
PubTCR_Healthy	RTFKVSIWNL	FALSE	0	1	0	1	0	0	0	0	0	0	0	0	0	0	0	0	0	0	0	0	0	0	1	0	0	0	1	0	0	0	0	0	0	0	0	0	0	1	0	0	0	0	0	0	1	0	0
PubTCR_Healthy	SIWNLDYII	FALSE	0	1	0	1	0	0	0	0	0	0	0	0	0	0	0	0	0	0	0	0	0	0	1	0	0	0	1	0	0	0	0	0	0	0	0	0	0	1	0	0	0	0	0	0	1	0	0
PubTCR_Healthy	TFKVSIWNL	FALSE	0	1	0	1	0	0	0	0	0	0	0	0	0	0	0	0	0	0	0	0	0	0	1	0	0	0	1	0	0	0	0	0	0	0	0	0	0	1	0	0	0	0	0	0	1	0	0
PubTCR_Healthy	VSIWNLDYII	FALSE	0	1	0	1	0	0	0	0	0	0	0	0	0	0	0	0	0	0	0	0	0	0	1	0	0	0	1	0	0	0	0	0	0	0	0	0	0	1	0	0	0	0	0	0	1	0	0
PubTCR_Healthy	QECVRGTTVL	FALSE	0	2	0	1	0	0	1	0	0	0	0	0	0	0	0	0	0	0	0	0	1	0	1	0	0	0	2	0	0	0	0	0	0	0	0	0	0	1	0	1	0	0	1	0	1	0	0
PubTCR_Healthy	YEGNSPFHPL	FALSE	0	2	0	1	0	0	1	0	0	0	0	0	0	0	0	0	0	0	0	0	1	0	1	0	0	0	2	0	0	0	0	0	0	0	0	0	0	1	0	1	0	0	1	0	1	0	0
PubTCR_Healthy	GTTLPKGFY	TRUE	0	1	0	1	0	0	0	0	0	0	0	0	0	0	0	0	0	0	0	0	0	0	1	0	0	0	1	0	0	0	0	0	0	0	0	0	0	1	0	0	0	0	0	0	1	0	0
PubTCR_Healthy	LQLPQGTTL	FALSE	0	1	0	1	0	0	0	0	0	0	0	0	0	0	0	0	0	0	0	0	0	0	1	0	0	0	1	0	0	0	0	0	0	0	0	0	0	1	0	0	0	0	0	0	1	0	0
PubTCR_Healthy	QLPQGTTLPK	FALSE	0	1	0	1	0	0	0	0	0	0	0	0	0	0	0	0	0	0	0	0	0	0	1	0	0	0	1	0	0	0	0	0	0	0	0	0	0	1	0	0	0	0	0	0	1	0	0
PubTCR_Healthy	TTLPKGFYA	FALSE	0	1	0	1	0	0	0	0	0	0	0	0	0	0	0	0	0	0	0	0	0	0	1	0	0	0	1	0	0	0	0	0	0	0	0	0	0	1	0	0	0	0	0	0	1	0	0
PubTCR_Healthy	VLQLPQGTTL	FALSE	0	1	0	1	0	0	0	0	0	0	0	0	0	0	0	0	0	0	0	0	0	0	1	0	0	0	1	0	0	0	0	0	0	0	0	0	0	1	0	0	0	0	0	0	1	0	0
PubTCR_Healthy	TEKSNIIRGW	FALSE	0	2	0	0	0	0	0	0	0	0	0	0	0	0	0	0	0	0	0	0	0	0	0	0	0	0	1	0	0	0	0	0	0	0	1	0	0	1	0	0	0	1	0	0	0	0	0
PubTCR_Healthy	TEILPVSMTK	FALSE	0	2	0	0	0	0	0	0	0	0	0	0	0	0	0	0	0	0	0	0	0	0	0	0	0	0	1	0	0	0	0	0	0	0	1	0	0	1	0	0	0	1	0	0	0	0	0
PubTCR_Healthy	QYIKWPWYI	TRUE	0	4	0	0	0	0	1	0	1	0	0	0	2	0	0	1	0	1	0	0	1	0	0	0	0	0	2	0	1	0	0	0	1	0	1	0	1	1	0	1	1	1	1	1	0	0	1
PubTCR_Healthy	YEQYIKWPW	TRUE	0	4	0	0	0	0	1	0	1	0	0	0	2	0	0	1	0	1	0	0	1	0	0	0	0	0	2	0	1	0	0	0	1	0	1	0	1	1	0	1	1	1	1	1	0	0	1
PubTCR_Healthy	YEQYIKWPWY	TRUE	0	4	0	0	0	0	1	0	1	0	0	0	2	0	0	1	0	1	0	0	1	0	0	0	0	0	2	0	1	0	0	0	1	0	1	0	1	1	0	1	1	1	1	1	0	0	1
PubTCR_Healthy	EELKKLLEQW	FALSE	0	2	0	0	0	0	0	0	0	0	0	0	0	0	0	0	0	0	0	0	0	0	0	0	0	0	1	0	0	0	0	0	0	0	1	0	0	1	0	0	0	1	0	0	0	0	0
PubTCR_Healthy	KLLEQWNLV	FALSE	0	2	0	0	0	0	0	0	0	0	0	0	0	0	0	0	0	0	0	0	0	0	0	0	0	0	1	0	0	0	0	0	0	0	1	0	0	1	0	0	0	1	0	0	0	0	0
PubTCR_Healthy	QWNLVIGFLF	FALSE	0	2	0	0	0	0	0	0	0	0	0	0	0	0	0	0	0	0	0	0	0	0	0	0	0	0	1	0	0	0	0	0	0	0	1	0	0	1	0	0	0	1	0	0	0	0	0
PubTCR_Healthy	ALALLLLDR	FALSE	0	4	0	0	0	0	1	0	1	0	0	0	0	0	0	0	0	0	0	0	1	0	0	0	0	0	2	0	1	0	0	0	1	0	1	0	1	1	0	1	1	1	1	0	0	0	0
PubTCR_Healthy	GDAALALLLL	FALSE	0	4	0	0	0	0	1	0	1	0	0	0	0	0	0	0	0	0	0	0	1	0	0	0	0	0	2	0	1	0	0	0	1	0	1	0	1	1	0	1	1	1	1	0	0	0	0
PubTCR_Healthy	LALLLLDRL	FALSE	0	4	0	0	0	0	1	0	1	0	0	0	0	0	0	0	0	0	0	0	1	0	0	0	0	0	2	0	1	0	0	0	1	0	1	0	1	1	0	1	1	1	1	0	0	0	0
PubTCR_Healthy	LLLDRLNQL	FALSE	0	4	0	0	0	0	1	0	1	0	0	0	0	0	0	0	0	0	0	0	1	0	0	0	0	0	2	0	1	0	0	0	1	0	1	0	1	1	0	1	1	1	1	0	0	0	0
PubTCR_Healthy	LLLLDRLNQ	FALSE	0	4	0	0	0	0	1	0	1	0	0	0	0	0	0	0	0	0	0	0	1	0	0	0	0	0	2	0	1	0	0	0	1	0	1	0	1	1	0	1	1	1	1	0	0	0	0
PubTCR_Healthy	LLLLDRLNQL	FALSE	0	4	0	0	0	0	1	0	1	0	0	0	0	0	0	0	0	0	0	0	1	0	0	0	0	0	2	0	1	0	0	0	1	0	1	0	1	1	0	1	1	1	1	0	0	0	0
PubTCR_Healthy	DLFMRIFTI	FALSE	0	1	0	1	0	0	0	0	0	0	0	0	0	0	0	0	0	0	0	0	0	0	0	1	0	0	0	0	1	0	0	0	0	0	0	0	0	0	1	0	1	0	0	0	0	0	0
PubTCR_Healthy	MDLFMRIFTI	FALSE	0	1	0	1	0	0	0	0	0	0	0	0	0	0	0	0	0	0	0	0	0	0	0	1	0	0	0	0	1	0	0	0	0	0	0	0	0	0	1	0	1	0	0	0	0	0	0
PubTCR_Healthy	HLRIAGHHL	FALSE	0	1	0	1	0	0	0	0	0	0	0	0	0	0	0	0	0	0	0	0	0	0	0	1	0	0	0	0	1	0	0	0	0	0	0	0	0	0	1	0	1	0	0	0	0	0	0
PubTCR_Healthy	RIAGHHLGR	FALSE	0	1	0	1	0	0	0	0	0	0	0	0	0	0	0	0	0	0	0	0	0	0	0	1	0	0	0	0	1	0	0	0	0	0	0	0	0	0	1	0	1	0	0	0	0	0	0
PubTCR_Healthy	LSPRWYFYY	TRUE	0	1	0	1	0	0	0	0	0	0	0	0	0	0	0	1	1	0	0	0	0	0	0	0	0	0	0	0	0	0	0	0	0	0	0	0	0	0	0	0	0	0	1	1	0	0	0
PubTCR_Healthy	SPRWYFYYL	TRUE	0	1	0	1	0	0	0	0	0	0	0	0	0	0	0	1	1	0	0	0	0	0	0	0	0	0	0	0	0	0	0	0	0	0	0	0	0	0	0	0	0	0	1	1	0	0	0
PubTCR_Healthy	HTTDPSFLGRY	FALSE	0	1	0	0	0	0	0	0	1	0	0	0	0	0	0	0	0	0	0	0	0	0	0	0	0	0	0	0	1	0	0	0	1	0	0	0	1	0	0	0	1	0	0	0	0	0	0
PubTCR_Healthy	LLMPILTLT	FALSE	0	2	0	0	0	0	1	0	1	0	0	0	0	0	0	0	0	0	0	0	1	0	0	0	0	0	1	0	1	0	0	0	1	0	0	0	1	0	0	1	1	0	1	0	0	0	0
PubTCR_Healthy	KLPDDFTGCV	FALSE	0	1	0	0	0	0	0	0	1	0	0	0	0	0	0	0	0	0	0	0	0	0	0	0	0	0	0	0	1	0	0	0	1	0	0	0	1	0	0	0	1	0	0	0	0	0	0
PubTCR_Healthy	KTSVDCTMYI	FALSE	0	1	0	0	0	0	0	0	1	0	0	0	0	0	0	0	0	0	0	0	0	0	0	0	0	0	0	0	1	0	0	0	1	0	0	0	1	0	0	0	1	0	0	0	0	0	0
PubTCR_Healthy	ELIRQGTDY	FALSE	0	1	0	0	0	0	0	0	1	0	0	0	0	0	0	0	0	0	0	0	0	0	0	0	0	0	0	0	1	0	0	0	1	0	0	0	1	0	0	0	1	0	0	0	0	0	0
PubTCR_Healthy	QELIRQGTDY	FALSE	0	1	0	0	0	0	0	0	1	0	0	0	0	0	0	0	0	0	0	0	0	0	0	0	0	0	0	0	1	0	0	0	1	0	0	0	1	0	0	0	1	0	0	0	0	0	0
PubTCR_Healthy	QELIRQGTDYKHW	FALSE	0	1	0	0	0	0	0	0	1	0	0	0	0	0	0	0	0	0	0	0	0	0	0	0	0	0	0	0	1	0	0	0	1	0	0	0	1	0	0	0	1	0	0	0	0	0	0
PubTCR_Healthy	AQVDVVNFNL	FALSE	0	2	0	0	0	0	1	0	1	0	0	0	0	0	0	0	0	0	0	0	1	0	0	0	0	0	1	0	1	0	0	0	1	0	0	0	1	0	0	1	1	0	1	0	0	0	0
PubTCR_Healthy	NYIAQVDVV	FALSE	0	2	0	0	0	0	1	0	1	0	0	0	0	0	0	0	0	0	0	0	1	0	0	0	0	0	1	0	1	0	0	0	1	0	0	0	1	0	0	1	1	0	1	0	0	0	0
PubTCR_Healthy	GEIPVAYRKVLL	FALSE	0	1	0	0	0	0	1	0	0	0	0	0	0	0	0	0	0	0	0	0	1	0	0	0	0	0	1	0	0	0	0	0	0	0	0	0	0	0	0	1	0	0	1	0	0	0	0
PubTCR_Healthy	VPHVGEIPVAY	FALSE	0	1	0	0	0	0	1	0	0	0	0	0	0	0	0	0	0	0	0	0	1	0	0	0	0	0	1	0	0	0	0	0	0	0	0	0	0	0	0	1	0	0	1	0	0	0	0
PubTCR_Healthy	TSDLATNNLVVMAY	FALSE	0	1	0	0	0	0	1	0	0	0	0	0	0	0	0	0	0	0	0	0	1	0	0	0	0	0	1	0	0	0	0	0	0	0	0	0	0	0	0	1	0	0	1	0	0	0	0
PubTCR_Healthy	VVYRGTTTY	TRUE	0	1	0	0	0	0	1	0	0	0	0	0	0	0	0	0	0	0	0	0	1	0	0	0	0	0	1	0	0	0	0	0	0	0	0	0	0	0	0	1	0	0	1	0	0	0	0
PubTCR_Healthy	IVDTVSALV	TRUE	0	1	0	0	0	0	1	0	0	0	0	0	0	0	0	0	0	0	0	0	1	0	0	0	0	0	1	0	0	0	0	0	0	0	0	0	0	0	0	1	0	0	1	0	0	0	0
PubTCR_Healthy	ILGLPTQTV	TRUE	0	1	0	0	0	0	1	0	0	0	0	0	0	0	0	0	0	0	0	0	1	0	0	0	0	0	1	0	0	0	0	0	0	0	0	0	0	0	0	1	0	0	1	0	0	0	0
PubTCR_Healthy	DGVYFASTEK	FALSE	0	1	0	0	0	0	1	0	0	0	0	0	0	0	0	0	0	0	0	0	1	0	0	0	0	0	1	0	0	0	0	0	0	0	0	0	0	0	0	1	0	0	1	0	0	0	0
PubTCR_Healthy	GVYFASTEK	FALSE	0	1	0	0	0	0	1	0	0	0	0	0	0	0	0	0	0	0	0	0	1	0	0	0	0	0	1	0	0	0	0	0	0	0	0	0	0	0	0	1	0	0	1	0	0	0	0
PubTCR_Healthy	LPFNDGVYF	FALSE	0	1	0	0	0	0	1	0	0	0	0	0	0	0	0	0	0	0	0	0	1	0	0	0	0	0	1	0	0	0	0	0	0	0	0	0	0	0	0	1	0	0	1	0	0	0	0
PubTCR_Healthy	LPFNDGVYFA	FALSE	0	1	0	0	0	0	1	0	0	0	0	0	0	0	0	0	0	0	0	0	1	0	0	0	0	0	1	0	0	0	0	0	0	0	0	0	0	0	0	1	0	0	1	0	0	0	0
PubTCR_Healthy	VLPFNDGVY	FALSE	0	1	0	0	0	0	1	0	0	0	0	0	0	0	0	0	0	0	0	0	1	0	0	0	0	0	1	0	0	0	0	0	0	0	0	0	0	0	0	1	0	0	1	0	0	0	0
PubTCR_Healthy	VLPFNDGVYF	FALSE	0	1	0	0	0	0	1	0	0	0	0	0	0	0	0	0	0	0	0	0	1	0	0	0	0	0	1	0	0	0	0	0	0	0	0	0	0	0	0	1	0	0	1	0	0	0	0
PubTCR_Healthy	NYLYRLFRK	FALSE	0	1	0	0	0	0	1	0	0	0	0	0	0	0	0	0	0	0	0	0	1	0	0	0	0	0	1	0	0	0	0	0	0	0	0	0	0	0	0	1	0	0	1	0	0	0	0
PubTCR_Healthy	NYNYLYRLF	FALSE	0	1	0	0	0	0	1	0	0	0	0	0	0	0	0	0	0	0	0	0	1	0	0	0	0	0	1	0	0	0	0	0	0	0	0	0	0	0	0	1	0	0	1	0	0	0	0
PubTCR_Healthy	LLTDEMIAQY	FALSE	0	1	0	0	0	0	1	0	0	0	0	0	0	0	0	0	0	0	0	0	1	0	0	0	0	0	1	0	0	0	0	0	0	0	0	0	0	0	0	1	0	0	1	0	0	0	0
PubTCR_Healthy	LTDEMIAQY	FALSE	0	1	0	0	0	0	1	0	0	0	0	0	0	0	0	0	0	0	0	0	1	0	0	0	0	0	1	0	0	0	0	0	0	0	0	0	0	0	0	1	0	0	1	0	0	0	0
PubTCR_Healthy	LTDEMIAQYT	FALSE	0	1	0	0	0	0	1	0	0	0	0	0	0	0	0	0	0	0	0	0	1	0	0	0	0	0	1	0	0	0	0	0	0	0	0	0	0	0	0	1	0	0	1	0	0	0	0
PubTCR_Healthy	VLPPLLTDEMIAQY	FALSE	0	1	0	0	0	0	1	0	0	0	0	0	0	0	0	0	0	0	0	0	1	0	0	0	0	0	1	0	0	0	0	0	0	0	0	0	0	0	0	1	0	0	1	0	0	0	0
PubTCR_Healthy	SEPVLKGVKL	FALSE	0	1	0	0	0	0	1	0	0	0	0	0	0	0	0	0	0	0	0	0	1	0	0	0	0	0	1	0	0	0	0	0	0	0	0	0	0	0	0	1	0	0	1	0	0	0	0
PubTCR_Healthy	RIFTIGTVTLK	FALSE	0	1	0	0	0	0	1	0	0	0	0	0	0	0	0	0	0	0	0	0	1	0	0	0	0	0	1	0	0	0	0	0	0	0	0	0	0	0	0	1	0	0	1	0	0	0	0
PubTCR_Healthy	EEHVQIHTI	FALSE	0	1	0	0	0	0	1	0	0	0	0	0	0	0	0	0	0	0	0	0	1	0	0	0	0	0	1	0	0	0	0	0	0	0	0	0	0	0	0	1	0	0	1	0	0	0	0
PubTCR_Healthy	SEETGTLIV	FALSE	0	1	0	0	0	0	1	0	0	0	0	0	0	0	0	0	0	0	0	0	1	0	0	0	0	0	1	0	0	0	0	0	0	0	0	0	0	0	0	1	0	0	1	0	0	0	0
PubTCR_Healthy	VDDPCPIHFY	FALSE	0	1	0	0	0	0	1	0	0	0	0	0	0	0	0	0	0	0	0	0	1	0	0	0	0	0	1	0	0	0	0	0	0	0	0	0	0	0	0	1	0	0	1	0	0	0	0
PubTCR_Healthy	VVDDPCPIHFY	FALSE	0	1	0	0	0	0	1	0	0	0	0	0	0	0	0	0	0	0	0	0	1	0	0	0	0	0	1	0	0	0	0	0	0	0	0	0	0	0	0	1	0	0	1	0	0	0	0
PubTCR_Healthy	YVVDDPCPI	FALSE	0	1	0	0	0	0	1	0	0	0	0	0	0	0	0	0	0	0	0	0	1	0	0	0	0	0	1	0	0	0	0	0	0	0	0	0	0	0	0	1	0	0	1	0	0	0	0
PubTCR_Healthy	GNYTVSCLPF	FALSE	0	1	0	0	0	0	1	0	0	0	0	0	0	0	0	0	0	0	0	0	1	0	0	0	0	0	1	0	0	0	0	0	0	0	0	0	0	0	0	1	0	0	1	0	0	0	0
PubTCR_Healthy	NYTVSCLPF	FALSE	0	1	0	0	0	0	1	0	0	0	0	0	0	0	0	0	0	0	0	0	1	0	0	0	0	0	1	0	0	0	0	0	0	0	0	0	0	0	0	1	0	0	1	0	0	0	0
PubTCR_Healthy	YTVSCLPFTI	FALSE	0	1	0	0	0	0	1	0	0	0	0	0	0	0	0	0	0	0	0	0	1	0	0	0	0	0	1	0	0	0	0	0	0	0	0	0	0	0	0	1	0	0	1	0	0	0	0
PubTCR_Healthy	NPANNAAIV	FALSE	0	1	0	0	0	0	1	0	0	0	0	0	0	0	0	0	0	0	0	0	1	0	0	0	0	0	1	0	0	0	0	0	0	0	0	0	0	0	0	1	0	0	1	0	0	0	0
PubTCR_Healthy	NPANNAAIVL	FALSE	0	1	0	0	0	0	1	0	0	0	0	0	0	0	0	0	0	0	0	0	1	0	0	0	0	0	1	0	0	0	0	0	0	0	0	0	0	0	0	1	0	0	1	0	0	0	0
PubTCR_Healthy	RNPANNAAIV	FALSE	0	1	0	0	0	0	1	0	0	0	0	0	0	0	0	0	0	0	0	0	1	0	0	0	0	0	1	0	0	0	0	0	0	0	0	0	0	0	0	1	0	0	1	0	0	0	0
PubTCR_Healthy	SYFTSDYYQL	FALSE	1	1	0	0	0	0	0	0	0	0	0	0	0	0	0	0	0	0	1	0	0	0	0	0	0	0	1	0	0	0	0	0	0	0	0	0	0	1	1	0	0	0	0	0	0	0	0
PubTCR_Healthy	VLHSYFTSDY	FALSE	1	1	0	0	0	0	0	0	0	0	0	0	0	0	0	0	0	0	1	0	0	0	0	0	0	0	1	0	0	0	0	0	0	0	0	0	0	1	1	0	0	0	0	0	0	0	0
PubTCR_Healthy	YFTSDYYQLY	FALSE	1	1	0	0	0	0	0	0	0	0	0	0	0	0	0	0	0	0	1	0	0	0	0	0	0	0	1	0	0	0	0	0	0	0	0	0	0	1	1	0	0	0	0	0	0	0	0
PubTCR_Healthy	CPDGVKHVY	FALSE	0	0	0	0	0	0	0	0	0	0	0	0	2	0	0	1	0	1	0	0	0	0	0	0	0	0	0	0	0	0	0	0	0	0	0	0	0	0	0	0	0	0	0	1	0	0	1
PubTCR_Healthy	DGVKHVYQL	FALSE	0	0	0	0	0	0	0	0	0	0	0	0	2	0	0	1	0	1	0	0	0	0	0	0	0	0	0	0	0	0	0	0	0	0	0	0	0	0	0	0	0	0	0	1	0	0	1
PubTCR_Healthy	FAFACPDGVKHVY	FALSE	0	0	0	0	0	0	0	0	0	0	0	0	2	0	0	1	0	1	0	0	0	0	0	0	0	0	0	0	0	0	0	0	0	0	0	0	0	0	0	0	0	0	0	1	0	0	1
[truncated: 3 more columns]
