# Supplementary material for: HLA‐dependent variation in SARS‐CoV‐2 CD8 + T cell cross‐reactivity with human coronaviruses
Source: Immunology. 2022 Mar 7;166(1):78–103. doi: 10.1111/imm.13451 (PMC9111820; doi:10.1111/imm.13451)
Supplement: Supplementary file 1 — Supinfo [file IMM-166-78-s001.zip › imm13451-sup-0007-Data FileS8.txt]

Peptide	Convalescent	Healthy	Total_Pat	HLA_Allele	HomologousEpitope	Qualitative_Measure	N_TCR
AFLLFLVLI	64	32	96	-N/A-	TRUE	Positive	16280
FLWLLWPVT	58	31	89	-N/A-	TRUE	Positive	5200
LWLLWPVTL	58	31	89	-N/A-	TRUE	Positive	5200
WLLWPVTLA	58	31	89	HLA-A*02:01	TRUE	Positive-Low	5200
FVDGVPFVV	44	29	73	HLA class I	TRUE	Positive	5212
LYIIKLIFLW	39	28	67	-N/A-	TRUE	Positive	925
YIIKLIFLW	39	28	67	-N/A-	TRUE	Positive	925
LLDDFVEII	38	27	65	-N/A-	TRUE	Positive	1953
LLLDDFVEI	38	27	65	-N/A-	TRUE	Positive	1953
FLNGSCGSV	35	29	64	HLA class I	TRUE	Positive	4225
APHGVVFL	34	27	61	HLA-B*07:02	TRUE	Positive	359
LSPRWYFYY	42	18	60	-N/A-	TRUE	Positive	2790
SPRWYFYYL	42	18	60	HLA-B*07:02,HLA-B*08:01	TRUE	Positive,Positive-High	2790
RQLLFVVEV	31	28	59	HLA class I	TRUE	Positive	1314
QYIKWPWYI	35	21	56	HLA-A*24:02	TRUE	Positive,Positive-Low,Positive-High	1727
YEQYIKWPW	35	21	56	HLA-B*44:03,HLA-B*44:02	TRUE	Positive	1727
YEQYIKWPWY	35	21	56	-N/A-	TRUE	Positive	1727
VLSFCAFAV	19	25	44	-N/A-	TRUE	Positive	1068
KLNVGDYFV	16	24	40	HLA class I	TRUE	Positive	356
LITGRLQSL	18	22	40	HLA-A*02:01	TRUE	Positive-Low	440
TLIGDCATV	15	25	40	HLA class I	TRUE	Positive	821
TMADLVYAL	17	20	37	HLA-A*02:01	TRUE	Positive-Low	346
YLNTLTLAV	12	24	36	HLA class I	TRUE	Positive	793
GTTLPKGFY	26	9	35	-N/A-	TRUE	Positive	122
SFNPETNIL	9	25	34	-N/A-	TRUE	Positive	381
TLGVYDYLV	13	19	32	-N/A-	TRUE	Positive	98
LVLSVNPYV	10	21	31	HLA class I	TRUE	Positive	106
ILGLPTQTV	7	20	27	HLA class I	TRUE	Positive	449
IVDTVSALV	7	17	24	HLA class I	TRUE	Positive	118
AEVQIDRLI	7	16	23	HLA-B*44:02,HLA-B*44:03	TRUE	Positive	234
AIMTRCLAV	10	13	23	HLA class I	TRUE	Positive	33
TLVPQEHYV	4	19	23	HLA class I	TRUE	Positive	260
VEAEVQIDRL	7	16	23	-N/A-	TRUE	Positive	234
VQIDRLITGR	7	16	23	-N/A-	TRUE	Positive	234
RILGAGCFV	14	8	22	HLA class I	TRUE	Positive	33
LLSAGIFGA	7	14	21	HLA class I	TRUE	Positive	46
NLWNTFTRL	7	12	19	HLA class I	TRUE	Positive	42
NQKLIANQF	13	6	19	HLA class I	TRUE	Positive	55
VLQAVGACV	6	12	18	HLA class I	TRUE	Positive	29
ISDYDYYRY	9	7	16	HLA class I	TRUE	Positive	64
YVFCTVNAL	7	9	16	HLA class I	TRUE	Positive	22
TTLPVNVAF	7	8	15	HLA class I	TRUE	Positive	43
KLFAAETLK	4	7	11	HLA class I,HLA-A*03:01	TRUE	Positive,Positive-Low	15
LSDDAVVCFNSTY	7	4	11	HLA class I	TRUE	Positive	25
LQLGFSTGV	2	8	10	HLA class I	TRUE	Positive	14
VVYRGTTTY	4	6	10	HLA class I	TRUE	Positive	220
DILSRLDKVEAEVQIDRLI	9	0	9	-N/A-	TRUE	Positive	53
MLWCKDGHV	4	4	8	HLA class I	TRUE	Positive	9
ATVVIGTSK	3	4	7	HLA class I,HLA-A*11:01	TRUE	Positive	36
KQFDTYNLW	4	3	7	HLA class I	TRUE	Positive	7
IQPGQTFSV	4	2	6	HLA class I	TRUE	Positive	8
NMLRIMASL	2	2	4	HLA class I	TRUE	Positive	5
SQASSRSSSR	2	2	4	HLA class I	TRUE	Positive	38
LMIERFVSL	0	2	2	HLA class I	TRUE	Positive	2
FLAFLLFLV	64	32	96	-N/A-	FALSE	Positive	16280
FYLCFLAFL	64	32	96	-N/A-	FALSE	Positive	16280
FYLCFLAFLL	64	32	96	-N/A-	FALSE	Positive	16280
IDFYLCFLAF	64	32	96	-N/A-	FALSE	Positive	16280
IELSLIDFYL	64	32	96	-N/A-	FALSE	Positive	16280
LIDFYLCFL	64	32	96	-N/A-	FALSE	Positive	16280
LLFLVLIML	64	32	96	-N/A-	FALSE	Positive	16280
MIELSLIDFY	64	32	96	-N/A-	FALSE	Positive	16280
SLIDFYLCFL	64	32	96	-N/A-	FALSE	Positive	16280
YLCFLAFLL	64	32	96	-N/A-	FALSE	Positive	16280
FLQSINFVR	62	32	94	-N/A-	FALSE	Positive	3014
FLQSINFVRI	62	32	94	-N/A-	FALSE	Positive	3014
FLYLYALVYF	62	32	94	-N/A-	FALSE	Positive	3014
GLEAPFLYLY	62	32	94	-N/A-	FALSE	Positive	3014
INFVRIIMR	62	32	94	-N/A-	FALSE	Positive	3014
LQSINFVRI	62	32	94	-N/A-	FALSE	Positive	3014
LQSINFVRII	62	32	94	-N/A-	FALSE	Positive	3014
QSINFVRII	62	32	94	-N/A-	FALSE	Positive	3014
SINFVRIIMR	62	32	94	-N/A-	FALSE	Positive	3014
VYFLQSINF	62	32	94	HLA-A*24:02	FALSE	Positive,Positive-Low	3014
VYFLQSINFV	62	32	94	-N/A-	FALSE	Positive	3014
YFLQSINFVR	62	32	94	-N/A-	FALSE	Positive	3014
YLYALVYFL	62	32	94	HLA-A*02:01	FALSE	Positive	3014
LWPVTLACF	58	31	89	-N/A-	FALSE	Positive	5200
TLACFVLAAV	58	31	89	HLA-A*02:01	FALSE	Positive	5200
WPVTLACFVL	58	31	89	-N/A-	FALSE	Positive	5200
INVFAFPFTI	52	30	82	-N/A-	FALSE	Positive	4829
MGYINVFAF	52	30	82	-N/A-	FALSE	Positive	4829
YINVFAFPF	52	30	82	-N/A-	FALSE	Positive	4829
LLYDANYFL	41	30	71	HLA-A*02:01	FALSE	Positive,Positive-Low,Positive-High	933
LLYDANYFLC	41	30	71	-N/A-	FALSE	Positive	933
LYDANYFLCW	41	30	71	-N/A-	FALSE	Positive	933
NPLLYDANY	41	30	71	HLA-B*53:01	FALSE	Positive	933
PLLYDANYFL	41	30	71	-N/A-	FALSE	Positive	933
YDANYFLCW	41	30	71	-N/A-	FALSE	Positive	933
ELYSPIFLI	42	28	70	-N/A-	FALSE	Positive	2259
LYSPIFLIV	42	28	70	-N/A-	FALSE	Positive	2259
QELYSPIFL	42	28	70	-N/A-	FALSE	Positive	2259
VQELYSPIF	42	28	70	-N/A-	FALSE	Positive	2259
VQELYSPIFL	42	28	70	-N/A-	FALSE	Positive	2259
ASQSIIAYTM	42	25	67	-N/A-	FALSE	Positive	566
FKVSIWNLDY	42	25	67	-N/A-	FALSE	Positive	687
FLYIIKLVFL	39	28	67	-N/A-	FALSE	Positive	925
ILLIIMRTFK	42	25	67	-N/A-	FALSE	Positive	687
IMRTFKVSI	42	25	67	-N/A-	FALSE	Positive	687
KVSIWNLDYI	42	25	67	-N/A-	FALSE	Positive	687
LIIMRTFKV	42	25	67	-N/A-	FALSE	Positive	687
LYIIKLIFL	39	28	67	-N/A-	FALSE	Positive	925
RFLYIIKLIF	39	28	67	-N/A-	FALSE	Positive	925
RSVASQSII	42	25	67	HLA-B*57:01	FALSE	Positive	566
RTFKVSIWNL	42	25	67	-N/A-	FALSE	Positive	687
SIIAYTMSL	42	25	67	HLA-A*02:01,HLA-B*08:01	FALSE	Positive-Low,Positive	566
SIWNLDYII	42	25	67	-N/A-	FALSE	Positive	687
SQSIIAYTM	42	25	67	-N/A-	FALSE	Positive	566
TFKVSIWNL	42	25	67	-N/A-	FALSE	Positive	687
VASQSIIAY	42	25	67	HLA-B*35:01,HLA-A*29:02	FALSE	Positive	566
VSIWNLDYII	42	25	67	-N/A-	FALSE	Positive	687
YIIKLIFLWL	39	28	67	-N/A-	FALSE	Positive	925
FFSNVTWFH	38	28	66	-N/A-	FALSE	Positive	347
FLPFFSNVT	38	28	66	-N/A-	FALSE	Positive	347
LPFFSNVTW	38	28	66	-N/A-	FALSE	Positive	347
LPFFSNVTWF	38	28	66	-N/A-	FALSE	Positive	347
SNVTWFHAI	38	28	66	-N/A-	FALSE	Positive	347
CFTNVYADSF	39	25	64	-N/A-	FALSE	Positive	432
FTNVYADSF	39	25	64	-N/A-	FALSE	Positive	432
FTNVYADSFV	39	25	64	-N/A-	FALSE	Positive	432
KLNDLCFTNV	39	25	64	HLA-A*02:01	FALSE	Positive	432
LNDLCFTNVY	39	25	64	-N/A-	FALSE	Positive	432
NVYADSFVIR	39	25	64	HLA-A*68:01	FALSE	Positive	432
VYADSFVIR	39	25	64	-N/A-	FALSE	Positive	432
APHGVVFLHV	34	27	61	-N/A-	FALSE	Positive	359
FVCNLLLLFV	31	30	61	-N/A-	FALSE	Positive	1435
GVVFLHVTY	34	27	61	HLA-A*32:01	FALSE	Positive	359
LLFVTVYSHL	31	30	61	-N/A-	FALSE	Positive	1435
TVYSHLLLV	31	30	61	HLA-A*02:01	FALSE	Positive	1435
VVFLHVTYV	34	27	61	HLA-A*02:01,HLA-A*02:06	FALSE	Positive	359
YLQPRTFL	35	25	60	-N/A-	FALSE	Positive	691
YLQPRTFLL	35	25	60	HLA-A*02:01,HLA-B*08:01	FALSE	Positive-High,Positive,Positive-Low	691
YYVGYLQPRTF	35	25	60	HLA-A*24:02	FALSE	Positive	691
SYFTSDYYQL	39	16	55	-N/A-	FALSE	Positive	999
VLHSYFTSDY	39	16	55	-N/A-	FALSE	Positive	999
YFTSDYYQLY	39	16	55	HLA-A*29:02	FALSE	Positive	999
LIVNSVLLFL	27	27	54	-N/A-	FALSE	Positive	1495
LLFLAFVVFL	27	27	54	-N/A-	FALSE	Positive	1495
SVLLFLAFV	27	27	54	-N/A-	FALSE	Positive	1495
KLSYGIATV	27	26	53	HLA class I	FALSE	Positive	4488
VLWAHGFEL	22	31	53	HLA class I	FALSE	Positive	1311
EELKKLLEQW	25	26	51	-N/A-	FALSE	Positive	183
GYQPYRVVVL	30	21	51	-N/A-	FALSE	Positive	257
KLLEQWNLV	25	26	51	HLA-A*02:01	FALSE	Positive-Low,Positive	183
QPYRVVVL	30	21	51	HLA-B*08:01,HLA-B*07:02	FALSE	Positive	257
QPYRVVVLSF	30	21	51	HLA-B*07:02	FALSE	Positive	257
QWNLVIGFLF	25	26	51	-N/A-	FALSE	Positive	183
FIASFRLFA	30	20	50	-N/A-	FALSE	Positive	340
YFIASFRLFA	30	20	50	-N/A-	FALSE	Positive	340
ALALLLLDR	27	22	49	-N/A-	FALSE	Positive	822
ATSRTLSYY	34	15	49	HLA-A*01:01,HLA-A*11:01,HLA-B*57:01	FALSE	Positive	270
ATSRTLSYYK	34	15	49	HLA-A*11:01,HLA-A*30:01	FALSE	Positive	270
FIAGLIAIV	26	23	49	HLA class I,HLA-A*02:01	FALSE	Positive,Positive-Low	292
GDAALALLLL	27	22	49	-N/A-	FALSE	Positive	822
LALLLLDRL	27	22	49	HLA-A*02:01	FALSE	Positive	822
LLLDRLNQL	27	22	49	HLA-A*02:01	FALSE	Positive,Positive-Low	822
LLLLDRLNQ	27	22	49	-N/A-	FALSE	Positive	822
LLLLDRLNQL	27	22	49	HLA-A*02:01	FALSE	Positive	822
STQDLFLPFF	30	19	49	HLA class I	FALSE	Positive	135
TQDLFLPFF	30	19	49	-N/A-	FALSE	Positive	135
TSRTLSYYK	34	15	49	-N/A-	FALSE	Positive	270
TVATSRTLSY	34	15	49	HLA-A*01:01	FALSE	Positive	270
YIFFASFYY	22	27	49	HLA class I,HLA-A*29:02	FALSE	Positive	408
AIPTNFTISV	25	23	48	-N/A-	FALSE	Positive	651
AYKTFPPTEPK	37	11	48	HLA class I	FALSE	Positive	1044
AYSNNSIAIPTNF	25	23	48	-N/A-	FALSE	Positive	651
DFLEYHDVR	25	23	48	-N/A-	FALSE	Positive	1721
DGVYFASTEK	25	23	48	HLA-A*68:01	FALSE	Positive	1434
EDFLEYHDVR	25	23	48	-N/A-	FALSE	Positive	1721
GVYFASTEK	25	23	48	HLA-A*68:01,HLA-A*03:01,HLA-A*11:01	FALSE	Positive	1434
ILGTVSWNL	24	24	48	-N/A-	FALSE	Positive	602
IPTNFTISV	25	23	48	HLA-B*07:02,HLA-B*51:01	FALSE	Positive	651
KTFPPTEPK	37	11	48	HLA-A*03:01,HLA-A*11:01,HLA-A*68:01	FALSE	Positive,Positive-High	1044
LEYHDVRVV	25	23	48	-N/A-	FALSE	Positive	1721
LEYHDVRVVL	25	23	48	HLA-B*40:01	FALSE	Positive	1721
LPFNDGVYF	25	23	48	HLA-B*07:02,HLA-B*35:01,HLA-B*51:01	FALSE	Positive	1434
LPFNDGVYFA	25	23	48	-N/A-	FALSE	Positive	1434
MVMCGGSLYV	24	24	48	HLA class I	FALSE	Positive	837
NSIAIPTNF	25	23	48	HLA-B*57:01	FALSE	Positive	651
SNEKQEILGTVSW	24	24	48	-N/A-	FALSE	Positive	602
VLPFNDGVY	25	23	48	-N/A-	FALSE	Positive	1434
VLPFNDGVYF	25	23	48	-N/A-	FALSE	Positive	1434
VMCGGSLYV	24	24	48	-N/A-	FALSE	Positive	837
YEDFLEYHDVRVVL	25	23	48	HLA class I	FALSE	Positive	1721
FLNRFTTTL	22	25	47	HLA class I	FALSE	Positive	226
GMEVTPSGTWL	26	20	46	-N/A-	FALSE	Positive	1969
GNYTVSCLPF	26	20	46	-N/A-	FALSE	Positive	344
KLWAQCVQL	25	21	46	HLA class I,HLA-A*02:01	FALSE	Positive	600
MEVTPSGTWL	26	20	46	HLA-B*40:01	FALSE	Positive,Positive-Low	1969
NYTVSCLPF	26	20	46	-N/A-	FALSE	Positive	344
TPSGTWLTY	26	20	46	HLA-B*35:01	FALSE	Positive	1969
VTPSGTWLTY	26	20	46	HLA-A*30:02	FALSE	Positive	1969
YTVSCLPFTI	26	20	46	-N/A-	FALSE	Positive	344
FPNITNLCPF	24	21	45	-N/A-	FALSE	Positive	1408
QLMCQPILL	20	25	45	-N/A-	FALSE	Positive	1002
QLMCQPILLL	20	25	45	HLA class I	FALSE	Positive	1002
QPTESIVRF	24	21	45	HLA-B*35:01,HLA-B*07:02	FALSE	Positive	1408
RFPNITNLCPF	24	21	45	HLA-A*24:02	FALSE	Positive	1408
TESIVRFPNI	24	21	45	-N/A-	FALSE	Positive	1408
VLAWLYAAV	24	21	45	HLA class I	FALSE	Positive	247
VQPTESIVRF	24	21	45	-N/A-	FALSE	Positive	1408
AYILFTRFFYV	21	23	44	HLA class I	FALSE	Positive	231
TVLSFCAFA	19	25	44	-N/A-	FALSE	Positive	1068
CTFEYVSQPF	23	20	43	-N/A-	FALSE	Positive	414
EYVSQPFLM	23	20	43	HLA-A*24:02	FALSE	Positive	414
FEYVSQPFL	23	20	43	-N/A-	FALSE	Positive	414
KVFRSSVLH	27	15	42	HLA-A*03:01,HLA-A*30:01	FALSE	Positive	108
VYYPDKVFR	27	15	42	-N/A-	FALSE	Positive	108
YPDKVFRSS	27	15	42	-N/A-	FALSE	Positive	108
YPDKVFRSSV	27	15	42	-N/A-	FALSE	Positive	108
FLCLFLLPSL	19	22	41	-N/A-	FALSE	Positive	321
FLLPSLATV	19	22	41	HLA-A*02:01	FALSE	Positive	321
GVEHVTFFIY	23	18	41	-N/A-	FALSE	Positive	292
HVTFFIYNK	23	18	41	HLA-A*68:01	FALSE	Positive	292
STDTGVEHVTFFIY	23	18	41	-N/A-	FALSE	Positive	292
VEHVTFFIY	23	18	41	-N/A-	FALSE	Positive	292
ALSKGVHFV	19	21	40	HLA class I,HLA-A*02:01	FALSE	Positive	278
GRLQSLQTY	18	22	40	-N/A-	FALSE	Positive	440
RARSVSPKL	28	12	40	HLA-B*07:02	FALSE	Positive-High	128
RLQSLQTYV	18	22	40	HLA-A*02:01	FALSE	Positive,Positive-High	440
SSANNCTFEY	29	11	40	-N/A-	FALSE	Positive	234
SVSPKLFIR	28	12	40	-N/A-	FALSE	Positive	128
VYSSANNCTF	29	11	40	HLA-A*24:02	FALSE	Positive	234
IMLIIFWFSL	16	23	39	HLA class I	FALSE	Positive	1394
MLIIFWFSL	16	23	39	-N/A-	FALSE	Positive	1394
RIFTIGTVTLK	21	18	39	HLA class I	FALSE	Positive	133
VFITLCFTL	20	19	39	-N/A-	FALSE	Positive	128
VFITLCFTLK	20	19	39	HLA class I	FALSE	Positive	128
HTTDPSFLGRY	28	9	37	HLA class I,HLA-A*01:01	FALSE	Positive,Positive-High	9398
ITDVFYKENSY	22	15	37	HLA-A*01:01	FALSE	Positive	360
LLMPILTLT	17	20	37	HLA class I	FALSE	Positive	112
LLTDEMIAQY	18	19	37	-N/A-	FALSE	Positive	1062
LTDEMIAQY	18	19	37	HLA-A*01:01,HLA-A*29:02,HLA-B*35:01	FALSE	Positive	1062
LTDEMIAQYT	18	19	37	-N/A-	FALSE	Positive	1062
SEYKGPITDVFY	22	15	37	HLA-B*44:02	FALSE	Positive	360
VDDPCPIHFY	20	17	37	-N/A-	FALSE	Positive	341
VLPPLLTDEMIAQY	18	19	37	-N/A-	FALSE	Positive	1062
YLDAYNMMI	13	24	37	HLA class I,HLA-A*02:01	FALSE	Positive	475
YVVDDPCPI	20	17	37	-N/A-	FALSE	Positive	341
HLRIAGHHL	29	7	36	-N/A-	FALSE	Positive	98
HLVDFQVTI	15	21	36	HLA class I	FALSE	Positive	164
RIAGHHLGR	29	7	36	HLA-A*03:01	FALSE	Positive	98
GEIPVAYRKVLL	16	19	35	-N/A-	FALSE	Positive	698
QLPQGTTLPK	26	9	35	-N/A-	FALSE	Positive	122
TTLPKGFYA	26	9	35	-N/A-	FALSE	Positive	122
APGQTGKIA	16	18	34	-N/A-	FALSE	Positive	92
AQVDVVNFNL	18	16	34	-N/A-	FALSE	Positive	111
CELYHYQECV	18	16	34	-N/A-	FALSE	Positive	453
CNDPFLGVY	23	11	34	-N/A-	FALSE	Positive	181
CNDPFLGVYY	23	11	34	-N/A-	FALSE	Positive	181
FCNDPFLGVY	23	11	34	-N/A-	FALSE	Positive	181
FLPRVFSAV	9	25	34	HLA class I,HLA-A*02:01	FALSE	Positive	1482
GQTGKIADY	16	18	34	-N/A-	FALSE	Positive	92
IQYIDIGNY	16	18	34	HLA class I	FALSE	Positive	233
ITLATCELY	18	16	34	-N/A-	FALSE	Positive	453
KIADYNYKL	16	18	34	HLA-A*02:01	FALSE	Positive	92
LITLATCELY	18	16	34	-N/A-	FALSE	Positive	453
MWSFNPETNI	9	25	34	-N/A-	FALSE	Positive	381
NYIAQVDVV	18	16	34	-N/A-	FALSE	Positive	111
QTGKIADYNY	16	18	34	-N/A-	FALSE	Positive	92
SMWSFNPET	9	25	34	HLA-A*02:01	FALSE	Positive	381
TLATCELYHY	18	16	34	-N/A-	FALSE	Positive	453
ADAGFIKQY	20	13	33	HLA-B*44:02	FALSE	Positive	103
AELEGIQY	20	13	33	-N/A-	FALSE	Positive	103
FPQSAPHGV	19	14	33	HLA-B*07:02,HLA-B*53:01	FALSE	Positive	216
FPQSAPHGVVF	19	14	33	HLA class I,HLA-B*35:01	FALSE	Positive	216
KTSVDCTMYI	11	22	33	HLA class I	FALSE	Positive	170
NPANNAAIV	17	16	33	-N/A-	FALSE	Positive	348
NPANNAAIVL	17	16	33	HLA-B*07:02	FALSE	Positive	348
RNPANNAAIV	17	16	33	-N/A-	FALSE	Positive	348
TLADAGFIK	20	13	33	HLA-A*03:01	FALSE	Positive	103
GVYDYLVST	13	19	32	-N/A-	FALSE	Positive	98
KEIIFLEGETL	15	17	32	-N/A-	FALSE	Positive	2387
AEIRASANL	19	12	31	HLA-B*44:02,HLA-B*44:03,HLA-B*40:01	FALSE	Positive	197
AEIRASANLA	19	12	31	-N/A-	FALSE	Positive	197
ALRKVPTDNYITTY	24	6	30	HLA class I	FALSE	Positive	558
FAYANRNRF	27	3	30	HLA-B*35:01	FALSE	Positive	407
IPFAMQMAY	20	10	30	HLA-B*35:01,HLA-B*51:01	FALSE	Positive	75
KVPTDNYITTY	24	6	30	-N/A-	FALSE	Positive	558
LQFAYANRNR	27	3	30	-N/A-	FALSE	Positive	407
LQIPFAMQM	20	10	30	-N/A-	FALSE	Positive	75
NSSPDDQIGY	20	10	30	-N/A-	FALSE	Positive	151
NTNSSPDDQIGYY	20	10	30	HLA class I,HLA-A*01:01	FALSE	Positive	151
SSPDDQIGY	20	10	30	-N/A-	FALSE	Positive	151
SSPDDQIGYY	20	10	30	-N/A-	FALSE	Positive	151
YANRNRFLY	27	3	30	HLA-B*35:01,HLA-A*01:01	FALSE	Positive	407
CTLKSFTVEK	14	15	29	-N/A-	FALSE	Positive	143
FGEVFNATRF	14	15	29	-N/A-	FALSE	Positive	830
FNATRFASVY	14	15	29	-N/A-	FALSE	Positive	830
GEVFNATRF	14	15	29	HLA-B*44:02,HLA-B*40:01,HLA-B*44:03	FALSE	Positive	830
ILHCANFNV	8	21	29	HLA class I	FALSE	Positive	331
NATRFASVY	14	15	29	HLA-B*35:01	FALSE	Positive	830
SELVIGAVI	12	17	29	HLA-B*44:02	FALSE	Positive	1516
SELVIGAVIL	12	17	29	HLA class I,HLA-B*40:01	FALSE	Positive	1516
SETKCTLKSF	14	15	29	HLA-B*44:02,HLA-B*44:03	FALSE	Positive	143
CPDGVKHVY	19	9	28	-N/A-	FALSE	Positive	185
DGVKHVYQL	19	9	28	-N/A-	FALSE	Positive	185
FAFACPDGVKHVY	19	9	28	-N/A-	FALSE	Positive	185
SLVKPSFYV	9	19	28	HLA class I	FALSE	Positive	121
ITLKKRWQL	19	8	27	HLA-B*08:01,HLA-B*57:01	FALSE	Positive	140
KLPDDFTGCV	9	18	27	HLA class I,HLA-A*02:01	FALSE	Positive,Positive-Low	1366
LKKRWQLAL	19	8	27	-N/A-	FALSE	Positive	140
NYLYRLFRK	20	7	27	-N/A-	FALSE	Positive	497
NYNYLYRLF	20	7	27	HLA-A*24:02	FALSE	Positive,Positive-High	497
TLKKRWQLA	19	8	27	-N/A-	FALSE	Positive	140
TLKKRWQLAL	19	8	27	-N/A-	FALSE	Positive	140
APSASAFFGM	24	2	26	HLA-B*07:02	FALSE	Positive	464
AQFAPSASA	24	2	26	HLA-A*02:01	FALSE	Positive-Low	464
ASAFFGMSR	24	2	26	HLA-A*11:01,HLA-A*68:01	FALSE	Positive	464
ATEGALNTPK	20	6	26	HLA-A*11:01	FALSE	Positive-High,Positive	219
GAEHVNNSY	9	17	26	-N/A-	FALSE	Positive	70
IGAEHVNNSY	9	17	26	HLA class I	FALSE	Positive	70
NYSGVVTTVMF	18	8	26	HLA class I	FALSE	Positive	68
SASAFFGMSR	24	2	26	HLA-A*68:01	FALSE	Positive	464
STGSNVFQTR	18	8	26	HLA-A*31:01,HLA-A*68:01	FALSE	Positive	298
TGSNVFQTR	18	8	26	-N/A-	FALSE	Positive	298
CMTSCCSCLK	11	14	25	HLA class I	FALSE	Positive	146
FLLNKEMYL	15	10	25	HLA class I,HLA-A*02:01	FALSE	Positive,Positive-Low	68
MPASWVMRI	13	12	25	HLA class I,HLA-B*07:02	FALSE	Positive	796
SASKIITLK	15	10	25	HLA-A*03:01,HLA-A*11:01	FALSE	Positive	121
EILDITPCSF	11	13	24	HLA class I,HLA-A*26:01	FALSE	Positive	273
FTYASALWEI	17	7	24	HLA class I	FALSE	Positive	62
KQIYKTPPIK	13	11	24	-N/A-	FALSE	Positive	42
QECVRGTTVL	10	14	24	HLA class I	FALSE	Positive	193
SEVGPEHSLAEY	11	13	24	HLA class I	FALSE	Positive	315
AEVQIDRLIT	7	16	23	-N/A-	FALSE	Positive	234
ALLADKFPV	8	15	23	HLA class I	FALSE	Positive	48
DLFMRIFTI	14	9	23	-N/A-	FALSE	Positive	102
DTDFVNEFYAY	15	8	23	-N/A-	FALSE	Positive	301
HLMSFPQSA	4	19	23	HLA-A*02:01	FALSE	Positive	99
MDLFMRIFTI	14	9	23	HLA class I	FALSE	Positive	102
MMISAGFSL	11	12	23	HLA class I	FALSE	Positive	49
NRDVDTDFVNEFY	15	8	23	-N/A-	FALSE	Positive	301
QTNSPRRAR	17	6	23	HLA-A*31:01	FALSE	Positive	104
SPRRARSVA	17	6	23	HLA-B*07:02	FALSE	Positive	104
SYQTQTNSPR	17	6	23	-N/A-	FALSE	Positive	104
TQTNSPRRAR	17	6	23	-N/A-	FALSE	Positive	104
YHLMSFPQSA	4	19	23	HLA class I	FALSE	Positive	99
FERDISTEI	10	12	22	HLA-B*40:01	FALSE	Positive	218
FERDISTEIY	10	12	22	HLA-B*44:03	FALSE	Positive	218
IVGVALLAVF	11	11	22	HLA class I	FALSE	Positive	48
KPFERDISTEI	10	12	22	HLA-B*07:02	FALSE	Positive	218
KPLEFGATSAAL	11	11	22	HLA class I	FALSE	Positive	702
NLNESLIDL	4	18	22	HLA class I,HLA-A*02:01	FALSE	Positive,Positive-Low	189
NSASFSTFK	14	8	22	HLA-A*68:01	FALSE	Positive	58
RIRGGDGKM	18	4	22	-N/A-	FALSE	Positive	93
RIRGGDGKMK	18	4	22	HLA class I	FALSE	Positive	93
SSTFNVPMEKLK	17	5	22	HLA class I	FALSE	Positive	50
SVLYNSASF	14	8	22	-N/A-	FALSE	Positive	58
TLDSKTQSL	4	18	22	HLA class I,HLA-A*02:01,HLA-B*08:01	FALSE	Positive	170
VGVALLAVF	11	11	22	-N/A-	FALSE	Positive	48
YSVLYNSASF	14	8	22	-N/A-	FALSE	Positive	58
EEHVQIHTI	4	17	21	HLA class I	FALSE	Positive	171
GVAMPNLYK	9	12	21	HLA class I	FALSE	Positive	47
SVLNDILSR	7	14	21	HLA-A*68:01	FALSE	Positive	49
TFYLTNDVSFL	9	12	21	HLA class I	FALSE	Positive	42
VLNDILSRL	7	14	21	HLA-A*02:01	FALSE	Positive,Positive-Low	49
FVRATATIPI	9	11	20	HLA class I	FALSE	Positive	46
IGAGICASY	13	7	20	-N/A-	FALSE	Positive	131
IPIGAGICASY	13	7	20	HLA class I	FALSE	Positive	131
LEPLVDLPI	5	15	20	HLA class I	FALSE	Positive	529
SEISMDNSPNL	4	16	20	HLA class I	FALSE	Positive	186
AGAAAYYVGY	13	6	19	-N/A-	FALSE	Positive	23
ALNTLVKQL	8	11	19	HLA-A*02:01	FALSE	Positive-Low	43
AQALNTLVK	8	11	19	-N/A-	FALSE	Positive	43
DLPIGINITR	7	12	19	-N/A-	FALSE	Positive	97
ELIRQGTDY	13	6	19	HLA-A*26:01	FALSE	Positive	152
GAAAYYVGY	13	6	19	HLA-A*29:02	FALSE	Positive	23
GMSRIGMEV	11	8	19	HLA-A*02:01	FALSE	Positive-Low,Positive	48
INITRFQTL	7	12	19	HLA-B*08:01	FALSE	Positive	97
KSWMESEFRV	13	6	19	-N/A-	FALSE	Positive	176
LPIGINITRF	7	12	19	HLA-B*07:02,HLA-B*35:01	FALSE	Positive	97
QELIRQGTDY	13	6	19	HLA-B*44:02	FALSE	Positive	152
QELIRQGTDYKHW	13	6	19	HLA class I	FALSE	Positive	152
SRIGMEVTPSGTW	11	8	19	-N/A-	FALSE	Positive	48
SWMESEFRVY	13	6	19	HLA-A*29:02	FALSE	Positive	176
TSDLATNNLVVMAY	9	10	19	HLA class I	FALSE	Positive	63
TVYDPLQPELDSFK	6	13	19	HLA class I,HLA-A*03:01	FALSE	Positive	52
WMESEFRVY	13	6	19	-N/A-	FALSE	Positive	176
WTAGAAAYY	13	6	19	HLA-A*26:01,HLA-B*35:01,HLA-A*29:02	FALSE	Positive	23
WTAGAAAYYV	13	6	19	-N/A-	FALSE	Positive	23
AENSVAYSN	10	8	18	-N/A-	FALSE	Positive	23
AENSVAYSNN	10	8	18	-N/A-	FALSE	Positive	23
FPPTSFGPL	4	14	18	HLA class I	FALSE	Positive	665
FPRGQGVPI	11	7	18	HLA-B*07:02	FALSE	Positive	60
GTITSGWTF	11	7	18	HLA class I,HLA-B*57:01	FALSE	Positive	67
HVTYVPAQEK	8	10	18	HLA-A*68:01	FALSE	Positive	69
IPRRNVATL	11	7	18	HLA class I,HLA-B*07:02	FALSE	Positive,Positive-Low	64
KAYNVTQAF	15	3	18	HLA class I,HLA-B*35:01,HLA-B*57:01	FALSE	Positive	758
KFPRGQGVPI	11	7	18	HLA class I	FALSE	Positive	60
LGAENSVAY	10	8	18	HLA-B*35:01	FALSE	Positive	23
RISNCVADY	10	8	18	HLA class I	FALSE	Positive	26
VTYVPAQEK	8	10	18	HLA-A*30:01,HLA-A*03:01	FALSE	Positive	69
YFPLQSYGF	6	12	18	HLA class I	FALSE	Positive	402
ASQRVAGDSGFAAY	10	7	17	HLA class I	FALSE	Positive	32
DSGFAAYSR	10	7	17	HLA-A*68:01	FALSE	Positive	32
IPIQASLPF	3	14	17	HLA class I,HLA-B*35:01,HLA-B*51:01	FALSE	Positive	118
IYSKHTPINL	13	4	17	HLA class I	FALSE	Positive	40
LLFNKVTLA	1	16	17	HLA class I,HLA-A*02:01	FALSE	Positive	96
YEGNSPFHPL	5	12	17	HLA class I,HLA-B*40:01	FALSE	Positive,Positive-Low	94
AEAELAKNVSL	3	13	16	-N/A-	FALSE	Positive	1835
AELAKNVSLDNVL	3	13	16	HLA class I	FALSE	Positive	1835
AIAMACLVGL	8	8	16	-N/A-	FALSE	Positive	109
FRYMNSQGL	8	8	16	HLA class I	FALSE	Positive	26
FTISVTTEIL	6	10	16	HLA class I	FALSE	Positive	199
GVYYHKNNK	3	13	16	HLA-A*03:01	FALSE	Positive	58
IAMACLVGLM	8	8	16	-N/A-	FALSE	Positive	109
KLFIRQEEV	9	7	16	HLA class I	FALSE	Positive	21
LLALHRSYL	9	7	16	HLA class I	FALSE	Positive	26
SEPVLKGVKL	4	12	16	HLA class I,HLA-B*40:01	FALSE	Positive	149
VPLHGTIL	3	13	16	HLA-B*07:02	FALSE	Positive	58
YYHKNNKSW	3	13	16	HLA-A*24:02	FALSE	Positive	58
YYRRATRRIR	15	1	16	HLA class I	FALSE	Positive	80
LLCRMNSRNY	9	6	15	-N/A-	FALSE	Positive	26
LLLCRMNSR	9	6	15	-N/A-	FALSE	Positive	26
LLLQYGSFC	8	7	15	-N/A-	FALSE	Positive	108
LLQYGSFCT	8	7	15	HLA class I	FALSE	Positive	108
RMNSRNYIA	9	6	15	-N/A-	FALSE	Positive	26
SLLLCRMNSR	9	6	15	-N/A-	FALSE	Positive	26
ALRANSAVK	7	7	14	HLA class I	FALSE	Positive	17
LDYIINLII	6	8	14	HLA class I	FALSE	Positive	21
RLDKVEAEV	2	12	14	HLA class I	FALSE	Positive	49
RLFRKSNLK	3	11	14	HLA class I,HLA-A*31:01,HLA-A*03:01	FALSE	Positive	29
RLYYDSMSY	6	8	14	HLA class I	FALSE	Positive	22
SSNVANYQK	8	6	14	HLA class I	FALSE	Positive	105
TEKSNIIRGW	7	7	14	HLA class I,HLA-B*44:02,HLA-B*44:03	FALSE	Positive	34
WICLLQFAY	6	8	14	HLA class I	FALSE	Positive	592
YYRARAGEAANF	9	5	14	HLA class I	FALSE	Positive	19
HTDFSSEIIGY	5	8	13	HLA class I	FALSE	Positive	46
ITEEVGHTDLMAAY	3	10	13	HLA class I,HLA-A*01:01	FALSE	Positive	215
QQQGQTVTK	11	2	13	-N/A-	FALSE	Positive	42
QQQQGQTVTK	11	2	13	HLA class I	FALSE	Positive	42
REGVFVSNGTHW	5	8	13	HLA class I,HLA-B*44:03	FALSE	Positive	13
SPFHPLADNKFAL	6	7	13	HLA class I	FALSE	Positive	247
TSNQVAVLY	5	8	13	HLA class I,HLA-B*57:01,HLA-B*35:01,HLA-A*26:01	FALSE	Positive	86
EEEFEPSTQYEY	6	6	12	-N/A-	FALSE	Positive	22
GDCEEEEFEPSTQY	6	6	12	-N/A-	FALSE	Positive	22
KMQRMLLEK	2	10	12	HLA class I	FALSE	Positive	19
LSKSLTENKY	6	6	12	-N/A-	FALSE	Positive	15
NLSKSLTENK	6	6	12	-N/A-	FALSE	Positive	15
VTIAEILLI	6	6	12	HLA class I	FALSE	Positive	126
YVYSRVKNL	9	3	12	HLA class I	FALSE	Positive	15
GRCDIKDLPKEITVATSRT	11	0	11	-N/A-	FALSE	Positive	1252
IPYNSVTSSI	4	7	11	HLA class I	FALSE	Positive	26
LPPAYTNSF	4	7	11	HLA class I,HLA-B*53:01,HLA-B*07:02,HLA-B*35:01	FALSE	Positive	137
LRIAGHHLGRCDIKDLPKE	11	0	11	-N/A-	FALSE	Positive	1252
PKEITVATSRTLSYYKLGA	11	0	11	-N/A-	FALSE	Positive	1252
SEETGTLIV	4	7	11	HLA class I	FALSE	Positive	59
SEHDYQIGGYTEKW	5	6	11	HLA class I	FALSE	Positive	3299
SRTLSYYKLGASQRVAGDS	11	0	11	-N/A-	FALSE	Positive	1252
TPINLVRDL	3	8	11	HLA class I,HLA-B*07:02	FALSE	Positive	265
YQIGGYTEK	5	6	11	-N/A-	FALSE	Positive	3299
YQIGGYTEKW	5	6	11	-N/A-	FALSE	Positive	3299
AQVKQIYKTPPIKDFGGFN	10	0	10	-N/A-	FALSE	Positive	387
ASALGKLQDVVNQNAQALN	10	0	10	-N/A-	FALSE	Positive	86
AVFQSASKIITLKKRWQLA	10	0	10	-N/A-	FALSE	Positive	85
CGDSTECSNLLLQYGSFCT	10	0	10	-N/A-	FALSE	Positive	387
DDKDPNFKDQVILLNKHID	10	0	10	-N/A-	FALSE	Positive	203
DKNTQEVFAQVKQIYKTPP	10	0	10	-N/A-	FALSE	Positive	387
DQVILLNKHIDAYKTFPPT	10	0	10	-N/A-	FALSE	Positive	203
EDLKFPRGQGVPINTNSSP	10	0	10	-N/A-	FALSE	Positive	512
ENQKLIANQFNSAIGKIQD	10	0	10	-N/A-	FALSE	Positive	86
ERDISTEIYQAGSTPCNGV	10	0	10	-N/A-	FALSE	Positive	157
FCTQLNRALTGIAVEQDKN	10	0	10	-N/A-	FALSE	Positive	387
FEYVSQPFLMDLEGKQGNF	10	0	10	-N/A-	FALSE	Positive	449
FVFKNIDGYFKIYSKHTPI	10	0	10	-N/A-	FALSE	Positive	449
GAGAALQIPFAMQMAYRFN	10	0	10	-N/A-	FALSE	Positive	263
GLTVLPPLLTDEMIAQYTS	10	0	10	-N/A-	FALSE	Positive	263
GMSRIGMEVTPSGTWLTYT	10	0	10	-N/A-	FALSE	Positive	203
GNFKNLREFVFKNIDGYFK	10	0	10	-N/A-	FALSE	Positive	449
GVTQNVLYENQKLIANQFN	10	0	10	-N/A-	FALSE	Positive	86
HFVCNLLLLFVTVYSHLLL	10	0	10	-N/A-	FALSE	Positive	85
IITLKKRWQLALSKGVHFV	10	0	10	-N/A-	FALSE	Positive	85
IQDSLSSTASALGKLQDVV	10	0	10	-N/A-	FALSE	Positive	86
KMKDLSPRW	6	4	10	HLA class I,HLA-B*57:01	FALSE	Positive	32
LDSKVGGNYNYLYRLFRKS	10	0	10	-N/A-	FALSE	Positive	157
LFARTRSMW	8	2	10	-N/A-	FALSE	Positive	15
LICAQKFNGLTVLPPLLTD	10	0	10	-N/A-	FALSE	Positive	263
LMDLEGKQGNFKNLREFVF	10	0	10	-N/A-	FALSE	Positive	449
LPDDFTGCVIAWNSNNLDS	10	0	10	-N/A-	FALSE	Positive	157
LTDEMIAQYTSALLAGTIT	10	0	10	-N/A-	FALSE	Positive	263
LTGIAVEQDKNTQEVFAQV	10	0	10	-N/A-	FALSE	Positive	387
MAYRFNGIGVTQNVLYENQ	10	0	10	-N/A-	FALSE	Positive	86
NLLLQYGSFCTQLNRALTG	10	0	10	-N/A-	FALSE	Positive	387
PNNTASWFTALTQHGKEDL	10	0	10	-N/A-	FALSE	Positive	512
QFNSAIGKIQDSLSSTASA	10	0	10	-N/A-	FALSE	Positive	86
QGVPINTNSSPDDQIGYYR	10	0	10	-N/A-	FALSE	Positive	512
RLFARTRSM	8	2	10	HLA-A*30:01	FALSE	Positive	15
RYRIGNYKL	4	6	10	HLA class I,HLA-A*30:01	FALSE	Positive	17
SSPDDQIGYYRRATRRIRG	10	0	10	-N/A-	FALSE	Positive	512
TALTQHGKEDLKFPRGQGV	10	0	10	-N/A-	FALSE	Positive	512
TITSGWTFGAGAALQIPFA	10	0	10	-N/A-	FALSE	Positive	263
TSPISEHDY	5	5	10	-N/A-	FALSE	Positive	17
TTSPISEHDY	5	5	10	HLA class I	FALSE	Positive	17
TYTGAIKLDDKDPNFKDQV	10	0	10	-N/A-	FALSE	Positive	203
VIAWNSNNLDSKVGGNYNY	10	0	10	-N/A-	FALSE	Positive	157
VTPSGTWLTYTGAIKLDDK	10	0	10	-N/A-	FALSE	Positive	203
YFKIYSKHTPINLVRDLPQ	10	0	10	-N/A-	FALSE	Positive	449
YLKLTDNVYIK	9	1	10	HLA class I	FALSE	Positive	22
YNYLYRLFRKSNLKPFERD	10	0	10	-N/A-	FALSE	Positive	157
YSSANNCTFEYVSQPFLMD	10	0	10	-N/A-	FALSE	Positive	449
YTSALLAGTITSGWTFGAG	10	0	10	-N/A-	FALSE	Positive	263
YYQLYSTQL	4	6	10	HLA class I,HLA-C*07:02,HLA-A*24:02	FALSE	Positive,Positive-Low	24
FNDGVYFASTEKSNIIRGW	9	0	9	-N/A-	FALSE	Positive	125
FSKQLQQSM	9	0	9	HLA class I	FALSE	Positive	40
GAISSVLNDILSRLDKVEA	9	0	9	-N/A-	FALSE	Positive	53
GTHWFVTQR	7	2	9	HLA class I,HLA-A*31:01,HLA-A*11:01	FALSE	Positive	108
HRSYLTPGDSSSGWTAGAA	9	0	9	-N/A-	FALSE	Positive	63
KEIDRLNEV	3	6	9	HLA class I,HLA-B*44:03,HLA-B*44:02,HLA-B*40:01	FALSE	Positive	73
LFLPFFSNVTWFHAIHVSG	9	0	9	-N/A-	FALSE	Positive	125
LPIGINITRFQTLLALHRS	9	0	9	-N/A-	FALSE	Positive	63
NAQALNTLVKQLSSNFGAI	9	0	9	-N/A-	FALSE	Positive	53
NATRFASVYAWNRKRISNC	9	0	9	-N/A-	FALSE	Positive	108
RFDNPVLPFNDGVYFASTE	9	0	9	-N/A-	FALSE	Positive	125
RFQTLLALHRSYLTPGDSS	9	0	9	-N/A-	FALSE	Positive	63
RLITGRLQSLQTYVTQQLI	9	0	9	-N/A-	FALSE	Positive	53
RVQPTESIVRFPNITNLCP	9	0	9	-N/A-	FALSE	Positive	108
SALEPLVDLPIGINITRFQ	9	0	9	-N/A-	FALSE	Positive	63
SNCVADYSVLYNSASFSTF	9	0	9	-N/A-	FALSE	Positive	108
STEKSNIIRGWIFGTTLDS	9	0	9	-N/A-	FALSE	Positive	125
VEAEVQIDRLITGRLQSLQ	9	0	9	-N/A-	FALSE	Positive	53
VKQLSSNFGAISSVLNDIL	9	0	9	-N/A-	FALSE	Positive	53
VRDLPQGFSALEPLVDLPI	9	0	9	-N/A-	FALSE	Positive	63
VRFPNITNLCPFGEVFNAT	9	0	9	-N/A-	FALSE	Positive	108
VSGTNGTKRFDNPVLPFND	9	0	9	-N/A-	FALSE	Positive	125
VTWFHAIHVSGTNGTKRFD	9	0	9	-N/A-	FALSE	Positive	125
YAWNRKRISNCVADYSVLY	9	0	9	-N/A-	FALSE	Positive	108
ARKSAPLIELCVDEAGSKSP	8	0	8	-N/A-	FALSE	Positive	95
ATIPIQASLPFGWLIVGVA	8	0	8	-N/A-	FALSE	Positive	23
AVILRGHLR	5	3	8	HLA class I,HLA-A*68:01	FALSE	Positive	11
DFGGFNFSQILPDPSKPSK	8	0	8	-N/A-	FALSE	Positive	247
DLLFNKVTLADAGFIKQYG	8	0	8	-N/A-	FALSE	Positive	247
FADDLNQLTGY	0	8	8	HLA class I,HLA-A*01:01	FALSE	Positive	84
FLGRYMSAL	3	5	8	HLA class I	FALSE	Positive	9
FQPTNGVGY	6	2	8	HLA class I	FALSE	Positive	22
FTEQPIDLVPNQPY	4	4	8	HLA class I	FALSE	Positive	10
GKAHFPREGVFVSNGTHWF	8	0	8	-N/A-	FALSE	Positive	33
GTITVEELK	5	3	8	HLA class I,HLA-A*68:01	FALSE	Positive	26
GVFVSNGTHWFVTQRNFYE	8	0	8	-N/A-	FALSE	Positive	33
HWFVTQRNFYEPQIITTDN	8	0	8	-N/A-	FALSE	Positive	33
LADAGFIKQYGDCLGDIAA	8	0	8	-N/A-	FALSE	Positive	247
LCVDEAGSKSPIQYIDIGNY	8	0	8	-N/A-	FALSE	Positive	95
LSSTASALGK	4	4	8	HLA class I	FALSE	Positive	9
MDLFMRIFTIGTVTLKQGE	8	0	8	-N/A-	FALSE	Positive	23
NGGDAALALLLLDRLNQLE	8	0	8	-N/A-	FALSE	Positive	148
PAQEKNFTTAPAICHDGKA	8	0	8	-N/A-	FALSE	Positive	33
PSDFVRATATIPIQASLPF	8	0	8	-N/A-	FALSE	Positive	23
PSKRSFIEDLLFNKVTLAD	8	0	8	-N/A-	FALSE	Positive	247
QASSRSSSRSRNSSRNSTP	8	0	8	-N/A-	FALSE	Positive	148
QGEIKDATPSDFVRATATI	8	0	8	-N/A-	FALSE	Positive	23
QILPDPSKPSKRSFIEDLL	8	0	8	-N/A-	FALSE	Positive	247
QYGDCLGDIAARDLICAQK	8	0	8	-N/A-	FALSE	Positive	247
RFDNPVLPF	4	4	8	HLA class I,HLA-A*24:02	FALSE	Positive	9
RSRNSSRNSTPGSSRGTSP	8	0	8	-N/A-	FALSE	Positive	148
STPGSSRGTSPARMAGNGG	8	0	8	-N/A-	FALSE	Positive	148
TAPAICHDGKAHFPREGVF	8	0	8	-N/A-	FALSE	Positive	33
TEILPVSMTK	1	7	8	HLA class I	FALSE	Positive	26
TIGTVTLKQGEIKDATPSD	8	0	8	-N/A-	FALSE	Positive	23
TSPARMAGNGGDAALALLL	8	0	8	-N/A-	FALSE	Positive	148
VFLHVTYVPAQEKNFTTAP	8	0	8	-N/A-	FALSE	Positive	33
YSKWYIRVGARKSAPLIELC	8	0	8	-N/A-	FALSE	Positive	95
ALDPLSETK	2	5	7	HLA-A*03:01	FALSE	Positive	12
AMACLVGLMWLSYFIASFR	7	0	7	-N/A-	FALSE	Positive	33
AVLQSGFRK	4	3	7	HLA class I	FALSE	Positive	12
CALDPLSETK	2	5	7	HLA class I	FALSE	Positive	12
CEFQFCNDPFLGVYYHKNN	7	0	7	-N/A-	FALSE	Positive	32
DTTDAVRDPQTLEILDITP	7	0	7	-N/A-	FALSE	Positive	13
FNPETNILLNVPLHGTILT	7	0	7	-N/A-	FALSE	Positive	98
GKMKDLSPRWYFYYLGTGP	7	0	7	-N/A-	FALSE	Positive	61
GTTLDSKTQSLLIVNNATN	7	0	7	-N/A-	FALSE	Positive	32
ILTRPLLESELVIGAVILR	7	0	7	-N/A-	FALSE	Positive	98
KNNKSWMESEFRVYSSANN	7	0	7	-N/A-	FALSE	Positive	32
KVFRSSVLHSTQDLFLPFF	7	0	7	-N/A-	FALSE	Positive	106
LNVPLHGTILTRPLLESEL	7	0	7	-N/A-	FALSE	Positive	98
LPAADLDDF	2	5	7	HLA class I,HLA-B*35:01	FALSE	Positive	135
LPQGFSAL	4	3	7	HLA class I,HLA-B*08:01,HLA-B*07:02	FALSE	Positive	12
MFVFLVLLPLVSSQCVNLT	7	0	7	-N/A-	FALSE	Positive	106
MSGKGQQQQGQTVTKKSAA	7	0	7	-N/A-	FALSE	Positive	212
MWLSYFIASFRLFARTRSM	7	0	7	-N/A-	FALSE	Positive	33
NGVEGFNCY	4	3	7	HLA class I	FALSE	Positive	10
NLTTRTQLPPAYTNSFTRG	7	0	7	-N/A-	FALSE	Positive	106
PFLGVYYHKNNKSWMESEF	7	0	7	-N/A-	FALSE	Positive	32
PLVSSQCVNLTTRTQLPPA	7	0	7	-N/A-	FALSE	Positive	106
PPAYTNSFTRGVYYPDKVF	7	0	7	-N/A-	FALSE	Positive	106
PRQKRTATKAYNVTQAFGR	7	0	7	-N/A-	FALSE	Positive	212
QELGKYEQYI	6	1	7	-N/A-	FALSE	Positive	11
QELGKYEQYIKW	6	1	7	-N/A-	FALSE	Positive	11
QEVFAQVKQIY	6	1	7	HLA-B*44:02,HLA-B*44:03	FALSE	Positive	17
QGQTVTKKSAAEASKKPRQ	7	0	7	-N/A-	FALSE	Positive	212
QQFGRDIADTTDAVRDPQT	7	0	7	-N/A-	FALSE	Positive	13
RLNQLESKMSGKGQQQQGQ	7	0	7	-N/A-	FALSE	Positive	212
RWYFYYLGTGPEAGLPYGA	7	0	7	-N/A-	FALSE	Positive	61
SAAEASKKPRQKRTATKAY	7	0	7	-N/A-	FALSE	Positive	212
SELVIGAVILRGHLRIAGH	7	0	7	-N/A-	FALSE	Positive	98
SFRLFARTRSMWSFNPETN	7	0	7	-N/A-	FALSE	Positive	33
SLIDLQELGK	6	1	7	-N/A-	FALSE	Positive	11
SNKKFLPFQQFGRDIADTT	7	0	7	-N/A-	FALSE	Positive	13
TGPEAGLPYGANKDGIIWV	7	0	7	-N/A-	FALSE	Positive	61
TGTGVLTESNKKFLPFQQF	7	0	7	-N/A-	FALSE	Positive	13
TNLVKNKCVNFNFNGLTGT	7	0	7	-N/A-	FALSE	Positive	13
TRGVYYPDKVFRSSVLHST	7	0	7	-N/A-	FALSE	Positive	106
TRRIRGGDGKMKDLSPRWY	7	0	7	-N/A-	FALSE	Positive	61
VFAQVKQIYK	6	1	7	-N/A-	FALSE	Positive	17
VNFNFNGLTGTGVLTESNK	7	0	7	-N/A-	FALSE	Positive	13
YGANKDGIIWVATEGALNT	7	0	7	-N/A-	FALSE	Positive	61
AEHVNNSYECDIPIGAGIC	6	0	6	-N/A-	FALSE	Positive	16
AEIRASANLAATKMSECVL	6	0	6	-N/A-	FALSE	Positive	29
AIILASFSA	1	5	6	-N/A-	FALSE	Positive	13
ASFNYLKSPNFSK	3	3	6	HLA class I	FALSE	Positive	7
ASFSTFKCYGVSPTKLNDL	6	0	6	-N/A-	FALSE	Positive	40
CVLGQSKRVDFCGKGYHLM	6	0	6	-N/A-	FALSE	Positive	29
DETQALPQRQKKQQTVTLL	6	0	6	-N/A-	FALSE	Positive	75
DGSSGVVNPVMEPIYDEPT	6	0	6	-N/A-	FALSE	Positive	24
DGVKHVYQLRARSVSPKLFI	6	0	6	-N/A-	FALSE	Positive	70
DNKFALTCFSTQFAFACPDG	6	0	6	-N/A-	FALSE	Positive	70
ECSLQSCTQHQPYVVDDPCP	6	0	6	-N/A-	FALSE	Positive	34
EHDYQIGGYTEKWESGVKD	6	0	6	-N/A-	FALSE	Positive	101
EHVQIHTIDGSSGVVNPVM	6	0	6	-N/A-	FALSE	Positive	24
EHVTFFIYNKIVDEPEEHV	6	0	6	-N/A-	FALSE	Positive	24
FNCYFPLQSYGFQPTNGVG	6	0	6	-N/A-	FALSE	Positive	311
GDEVRQIAPGQTGKIADYN	6	0	6	-N/A-	FALSE	Positive	40
GICASYQTQTNSPRRARSV	6	0	6	-N/A-	FALSE	Positive	16
GNSPFHPLADNKFALTCFST	6	0	6	-N/A-	FALSE	Positive	70
GVGYQPYRVVVLSFELLHA	6	0	6	-N/A-	FALSE	Positive	311
HLMSFPQSAPHGVVFLHVT	6	0	6	-N/A-	FALSE	Positive	29
HQPYVVDDPCPIHFYSKWYI	6	0	6	-N/A-	FALSE	Positive	34
ILASFSAST	1	5	6	-N/A-	FALSE	Positive	13
ILLNKHIDA	2	4	6	HLA class I,HLA-A*02:01	FALSE	Positive	7
ITTVAAFHQECSLQSCTQHQ	6	0	6	-N/A-	FALSE	Positive	34
KKDKKKKADETQALPQRQK	6	0	6	-N/A-	FALSE	Positive	75
KTFPPTEPKKDKKKKADET	6	0	6	-N/A-	FALSE	Positive	75
LAATKMSECVLGQSKRVDF	6	0	6	-N/A-	FALSE	Positive	29
LHAPATVCGPKKSTNLVKN	6	0	6	-N/A-	FALSE	Positive	311
NDLCFTNVYADSFVIRGDE	6	0	6	-N/A-	FALSE	Positive	40
NKIVDEPEEHVQIHTIDGS	6	0	6	-N/A-	FALSE	Positive	24
PGQTGKIADYNYKLPDDFT	6	0	6	-N/A-	FALSE	Positive	40
PVMEPIYDEPTTTTSVPL	6	0	6	-N/A-	FALSE	Positive	24
QLYSTQLSTDTGVEHVTFF	6	0	6	-N/A-	FALSE	Positive	101
QTNSPRRARSVASQSIIAY	6	0	6	-N/A-	FALSE	Positive	16
RLNEVAKNL	3	3	6	HLA class I,HLA-A*02:01	FALSE	Positive,Positive-Low	6
RQKKQQTVTLLPAADLDDF	6	0	6	-N/A-	FALSE	Positive	75
RVGARKSAPL	4	2	6	HLA class I	FALSE	Positive	6
STGSNVFQTRAGCLIGAEH	6	0	6	-N/A-	FALSE	Positive	16
STQFAFACPDGVKHVYQLRA	6	0	6	-N/A-	FALSE	Positive	70
SYFTSDYYQLYSTQLSTDT	6	0	6	-N/A-	FALSE	Positive	101
SYGFQPTNGVGYQPYRVVV	6	0	6	-N/A-	FALSE	Positive	311
TLLPAADLDDFSKQLQQSM	6	0	6	-N/A-	FALSE	Positive	75
TPCNGVEGFNCYFPLQSYG	6	0	6	-N/A-	FALSE	Positive	311
TRAGCLIGAEHVNNSYECD	6	0	6	-N/A-	FALSE	Positive	16
VDFCGKGYHLMSFPQSAPH	6	0	6	-N/A-	FALSE	Positive	29
VGARKSAPL	4	2	6	-N/A-	FALSE	Positive	6
VKDCVVLHSYFTSDYYQLY	6	0	6	-N/A-	FALSE	Positive	101
VTQQLIRAAEIRASANLAA	6	0	6	-N/A-	FALSE	Positive	29
VVDKYFDCY	5	1	6	HLA class I	FALSE	Positive	8
VVVLSFELLHAPATVCGPK	6	0	6	-N/A-	FALSE	Positive	311
YADSFVIRGDEVRQIAPGQ	6	0	6	-N/A-	FALSE	Positive	40
YGVSPTKLNDLCFTNVYAD	6	0	6	-N/A-	FALSE	Positive	40
YTEKWESGVKDCVVLHSYF	6	0	6	-N/A-	FALSE	Positive	101
ALWEIQQVV	2	3	5	HLA class I,HLA-A*02:01	FALSE	Positive	5
ANNAAIVLQLPQGTTLPKG	5	0	5	-N/A-	FALSE	Positive	24
DHIGTRNPANNAAIVLQLP	5	0	5	-N/A-	FALSE	Positive	24
DLQELGKYEQYIKWPWYIW	5	0	5	-N/A-	FALSE	Positive	43
EGALNTPKDHIGTRNPANN	5	0	5	-N/A-	FALSE	Positive	24
EQYIKWPWYIWLGFIAGLI	5	0	5	-N/A-	FALSE	Positive	43
FVFKNIDGY	2	3	5	HLA class I,HLA-A*29:02,HLA-A*26:01	FALSE	Positive	6
GDISGINASVVNIQKEIDR	5	0	5	-N/A-	FALSE	Positive	43
GSFCTQLNR	4	1	5	HLA class I	FALSE	Positive	6
GTGPEAGLPY	1	4	5	HLA class I	FALSE	Positive	6
IDRLNEVAKNLNESLIDLQ	5	0	5	-N/A-	FALSE	Positive	43
ILPDPSKPSK	3	2	5	HLA class I	FALSE	Positive	5
KNLNESLIDLQELGKYEQY	5	0	5	-N/A-	FALSE	Positive	43
LPNNTASWF	3	2	5	HLA class I,HLA-B*07:02	FALSE	Positive	7
NLDSKVGGNY	0	5	5	HLA class I	FALSE	Positive	53
PKGFYAEGSRGGSQASSRS	5	0	5	-N/A-	FALSE	Positive	24
QLPQGTTLPKGFYAEGSRG	5	0	5	-N/A-	FALSE	Positive	24
SVVNIQKEIDRLNEVAKNL	5	0	5	-N/A-	FALSE	Positive	43
AAYSRYRIGNYKLNTDHSS	4	0	4	-N/A-	FALSE	Positive	9
DSFKEELDKY	2	2	4	HLA class I	FALSE	Positive	4
FGGVSVITPGTNTSNQVAV	4	0	4	-N/A-	FALSE	Positive	7
FLIVAAIVFITLCFTLKRKTE	4	0	4	-N/A-	FALSE	Positive	130
FTVEKGIYQTSNFRVQPTE	4	0	4	-N/A-	FALSE	Positive	4
GDQELIRQGTDYKHWPQIA	4	0	4	-N/A-	FALSE	Positive	35
GNYKLNTDHSSSSDNIALLVQ	4	0	4	-N/A-	FALSE	Positive	9
GPKKSTNLV	1	3	4	HLA class I	FALSE	Positive	8
GTDYKHWPQIAQFAPSASA	4	0	4	-N/A-	FALSE	Positive	35
IHADQLTPTWRVYSTGSNV	4	0	4	-N/A-	FALSE	Positive	7
ILDITPCSFGGVSVITPGT	4	0	4	-N/A-	FALSE	Positive	7
IVNVSLVKPSFYVYSRVKN	4	0	4	-N/A-	FALSE	Positive	19
NCTEVPVAIHADQLTPTWR	4	0	4	-N/A-	FALSE	Positive	7
NGTITDAVDCALDPLSETK	4	0	4	-N/A-	FALSE	Positive	4
PEQTQGNFGDQELIRQGTD	4	0	4	-N/A-	FALSE	Positive	35
PSFYVYSRVKNLNSSRVPDLLV	4	0	4	-N/A-	FALSE	Positive	19
RLCAYCCNIVNVSLVKPSF	4	0	4	-N/A-	FALSE	Positive	19
RVAGDSGFAAYSRYRIGNY	4	0	4	-N/A-	FALSE	Positive	9
SPKLFIRQEEVQELYSPIFL	4	0	4	-N/A-	FALSE	Positive	130
TFLLKYNENGTITDAVDCA	4	0	4	-N/A-	FALSE	Positive	4
TQAFGRRGPEQTQGNFGDQ	4	0	4	-N/A-	FALSE	Positive	35
TQLNRALTGI	4	0	4	HLA class I	FALSE	Positive	8
TQNVLYENQK	0	4	4	HLA class I	FALSE	Positive	6
VAVLYQDVNCTEVPVAIHA	4	0	4	-N/A-	FALSE	Positive	7
WIFGTTLDSK	3	1	4	HLA class I	FALSE	Positive	4
YVGYLQPRTFLLKYNENGT	4	0	4	-N/A-	FALSE	Positive	4
AEGSRGGSQA	1	2	3	HLA class I	FALSE	Positive	3
AGLEAPFLYLYALVYFLQS	3	0	3	-N/A-	FALSE	Positive	70
AYANRNRFLYIIKLIFLWL	3	0	3	-N/A-	FALSE	Positive	6
DSFKEELDKYFKNHTSPDV	3	0	3	-N/A-	FALSE	Positive	6
FGGPSDSTGSNQNGERSGA	3	0	3	-N/A-	FALSE	Positive	3
GFLFLTWICLLQFAYANRN	3	0	3	-N/A-	FALSE	Positive	11
GSNQNGERSGARSKQRRPQ	3	0	3	-N/A-	FALSE	Positive	3
IGIVNNTVYDPLQPELDSF	3	0	3	-N/A-	FALSE	Positive	6
IIMRLWLCWKCRSKNPLLY	3	0	3	-N/A-	FALSE	Positive	70
IITTDNTFVSGNCDVVIGI	3	0	3	-N/A-	FALSE	Positive	6
KYFKNHTSPDVDLGDISGI	3	0	3	-N/A-	FALSE	Positive	6
LACFVLAAVYRINWITGGI	3	0	3	-N/A-	FALSE	Positive	6
LQSINFVRIIMRLWLCWKC	3	0	3	-N/A-	FALSE	Positive	70
LYIIKLIFLWLLWPVTLAC	3	0	3	-N/A-	FALSE	Positive	6
MADSNGTITVEELKKLLEQ	3	0	3	-N/A-	FALSE	Positive	11
MSDNGPQNQRNAPRITFGG	3	0	3	-N/A-	FALSE	Positive	3
NLTTRTQL	1	2	3	HLA class I	FALSE	Positive	3
QRNAPRITFGGPSDSTGSN	3	0	3	-N/A-	FALSE	Positive	3
RVDFCGKGY	2	1	3	HLA class I	FALSE	Positive	5
SGARSKQRRPQGLPNNTAS	3	0	3	-N/A-	FALSE	Positive	3
SSRGTSPAR	2	1	3	HLA class I	FALSE	Positive	3
TVEELKKLLEQWNLVIGFL	3	0	3	-N/A-	FALSE	Positive	11
YDPLQPELDSFKEELDKYF	3	0	3	-N/A-	FALSE	Positive	6
YLYALVYFLQSINFVRIIM	3	0	3	-N/A-	FALSE	Positive	70
YQKVGMQKY	2	1	3	HLA class I	FALSE	Positive	3
YSHLLLVAAGLEAPFLYLY	3	0	3	-N/A-	FALSE	Positive	70
AYSNNSIAIPTNFTISVTT	2	0	2	-N/A-	FALSE	Positive	2
IITTDNTFV	1	1	2	HLA class I	FALSE	Positive	2
IPTNFTISVTTEILPVSMT	2	0	2	-N/A-	FALSE	Positive	2
LAAVYRINWI	1	1	2	HLA class I	FALSE	Positive	2
LIIFWFSLELQDHNETCHA	2	0	2	-N/A-	FALSE	Positive	7
MIELSLIDFYLCFLAFLLF	2	0	2	-N/A-	FALSE	Positive	7
NSRIKASM	2	0	2	-N/A-	FALSE	Positive	3
SLGAENSVAYSNNSIAIPT	2	0	2	-N/A-	FALSE	Positive	2
VTTEILPVSMTKTSVDCTM	2	0	2	-N/A-	FALSE	Positive	2
CLPFTINCQEPKLGSLVVRC	1	0	1	-N/A-	FALSE	Positive	1
DYIINLIIKNLSKSLTENK	1	0	1	-N/A-	FALSE	Positive	1
ENKYSQLDEEQPMEID	1	0	1	-N/A-	FALSE	Positive	1
FPFTIYSLLLCRMNSRNYI	1	0	1	-N/A-	FALSE	Positive	1
HYQECVRGTTVLLKEPCSSG	1	0	1	-N/A-	FALSE	Positive	12
IIMRTFKVSIWNLDYIINL	1	0	1	-N/A-	FALSE	Positive	1
ITLATCELYHYQECVRGTTV	1	0	1	-N/A-	FALSE	Positive	12
KNLSKSLTENKYSQLDEEQ	1	0	1	-N/A-	FALSE	Positive	1
KNPLLYDANYFLCWHTNCY	1	0	1	-N/A-	FALSE	Positive	2
LLCRMNSRNYIAQVDVVNFNLT	1	0	1	-N/A-	FALSE	Positive	1
MFHLVDFQVTIAEILLIIM	1	0	1	-N/A-	FALSE	Positive	1
MGYINVFAFPFTIYSLLLC	1	0	1	-N/A-	FALSE	Positive	1
MKIILFLALITLATCELYHY	1	0	1	-N/A-	FALSE	Positive	12
NCYDYCIPYNSVTSSIVIT	1	0	1	-N/A-	FALSE	Positive	2
NYFLCWHTNCYDYCIPYNS	1	0	1	-N/A-	FALSE	Positive	2
RCSFYEDFLEYHDVRVVLDFI	1	0	1	-N/A-	FALSE	Positive	1
SCCKFDEDDSEPVLKGVKLHYT	1	0	1	-N/A-	FALSE	Positive	1
TVLLKEPCSSGTYEGNSPFH	1	0	1	-N/A-	FALSE	Positive	12
VITSGDGTTSPISEHDYQI	1	0	1	-N/A-	FALSE	Positive	2
VTIAEILLIIMRTFKVSIW	1	0	1	-N/A-	FALSE	Positive	1
