# Supplementary material for: HLA‐dependent variation in SARS‐CoV‐2 CD8 + T cell cross‐reactivity with human coronaviruses
Source: Immunology. 2022 Mar 7;166(1):78–103. doi: 10.1111/imm.13451 (PMC9111820; doi:10.1111/imm.13451)
Supplement: Supplementary file 1 — Supinfo [file IMM-166-78-s001.zip › imm13451-sup-0008-Data FileS9.txt]

Peptide	Cohort	TCR
AFLLFLVLI	Convalescent	CASSYDRHALSYEQYF+TCRBV06-05+TCRBJ02-07
AFLLFLVLI	Convalescent	CSVDTTGGNEQFF+TCRBV29-01+TCRBJ02-01
AFLLFLVLI	Convalescent	CASTLQGNYGYTF+TCRBV12-03/12-04+TCRBJ01-02
AFLLFLVLI	Convalescent	CASSLGVYYEQYF+TCRBV27-01+TCRBJ02-07
AFLLFLVLI	Convalescent	CASSPPAGDRGPYGYTF+TCRBV07-09+TCRBJ01-02
AFLLFLVLI	Convalescent	CASSLVTGYEQYF+TCRBV05-01+TCRBJ02-07
AFLLFLVLI	Convalescent	CASSYQAGAMDEQYF+TCRBV06-05+TCRBJ02-07
AFLLFLVLI	Convalescent	CASSWTAIQETQYF+TCRBV06-05+TCRBJ02-05
AFLLFLVLI	Convalescent	CASTPDGDNEQFF+TCRBV12-03/12-04+TCRBJ02-01
AFLLFLVLI	Convalescent	CASSQGTGGPVNQPQHF+TCRBV04-02+TCRBJ01-05
AFLLFLVLI	Convalescent	CASSQEDNTGELFF+TCRBV04-01+TCRBJ02-02
AFLLFLVLI	Convalescent	CSARATGTYEQYF+TCRBV20-X+TCRBJ02-07
AFLLFLVLI	Convalescent	CASSPGGGINEQFF+TCRBV07-09+TCRBJ02-01
AFLLFLVLI	Convalescent	CASSWTSGDVNTGELFF+TCRBV07-08+TCRBJ02-02
AFLLFLVLI	Healthy	CATSRVSAPVPDTQYF+TCRBV15-01+TCRBJ02-03
AFLLFLVLI	Healthy	CSALAGGNYNEQFF+TCRBV20-X+TCRBJ02-01
AFLLFLVLI	Healthy	CASRGRTGTSYEQYF+TCRBV27-01+TCRBJ02-07
AFLLFLVLI	Healthy	CASSFSHEQFF+TCRBV13-01+TCRBJ02-01
AFLLFLVLI	Healthy	CSAHGEHTEAFF+TCRBV20-X+TCRBJ01-01
AFLLFLVLI	Healthy	CASSLTSGSSTDTQYF+TCRBV27-01+TCRBJ02-03
AFLLFLVLI	Healthy	CASSYWGREDYGYTF+TCRBV06-06+TCRBJ01-02
AFLLFLVLI	Healthy	CASTPGGVPYEQYF+TCRBV12-X+TCRBJ02-07
AFLLFLVLI	Healthy	CASRAGASAGELFF+TCRBV28-01+TCRBJ02-02
AFLLFLVLI	Healthy	CASSGQPSGNTIYF+TCRBV02-01+TCRBJ01-03
AFLLFLVLI	Healthy	CASRRSAGDQETQYF+TCRBV27-01+TCRBJ02-05
AFLLFLVLI	Healthy	CASRAPKGQPYEQYF+TCRBV02-01+TCRBJ02-07
AFLLFLVLI	Healthy	CATSREIGIGRDSYNEQFF+TCRBV15-01+TCRBJ02-01
AFLLFLVLI	Healthy	CSASGWLNQETQYF+TCRBV20-X+TCRBJ02-05
AFLLFLVLI	Healthy	CSARHRQTNYGYTF+TCRBV20-X+TCRBJ01-02
AFLLFLVLI	Healthy	CASSEYFEGPNTGELFF+TCRBV25-01+TCRBJ02-02
AFLLFLVLI	Healthy	CASSLGQSAYEQYF+TCRBV05-06+TCRBJ02-07
AFLLFLVLI	Healthy	CSTEGEASPEQFF+TCRBV20-X+TCRBJ02-01
AFLLFLVLI	Healthy	CATSSTSGQIASTDTQYF+TCRBV15-01+TCRBJ02-03
AFLLFLVLI	Healthy	CASRGLGLAGGPSYEQYF+TCRBV25-01+TCRBJ02-07
AFLLFLVLI	Healthy	CSASGVAGEETQYF+TCRBV20-01+TCRBJ02-05
AFLLFLVLI	Healthy	CSATGQGTEGMNTEAFF+TCRBV20-X+TCRBJ01-01
AFLLFLVLI	Healthy	CASSLQAPSSYNEQFF+TCRBV05-05+TCRBJ02-01
AFLLFLVLI	Healthy	CASSVSLGTEAFF+TCRBV09-01+TCRBJ01-01
AFLLFLVLI	Healthy	CSAETSGSSNEQFF+TCRBV20-X+TCRBJ02-01
AFLLFLVLI	Healthy	CASSVLPNEQFF+TCRBV06-X+TCRBJ02-01
AFLLFLVLI	Healthy	CSASVEGGPYEQYF+TCRBV20-X+TCRBJ02-07
AFLLFLVLI	Healthy	CAWRPREFYGYTF+TCRBV30-01+TCRBJ01-02
AFLLFLVLI	Healthy	CASRGPGQSSYEQYF+TCRBV06-05+TCRBJ02-07
AFLLFLVLI	Healthy	CSVSLAGNEQYF+TCRBV20-X+TCRBJ02-07
AFLLFLVLI	Healthy	CASSLVSPSSYEQYF+TCRBV05-05+TCRBJ02-07
AFLLFLVLI	Healthy	CATSDLPGEQFF+TCRBV24-01+TCRBJ02-01
AFLLFLVLI	Healthy	CASSPRDRGASYEQYF+TCRBV18-01+TCRBJ02-07
AFLLFLVLI	Healthy	CASLISGNTQAFF+TCRBV06-05+TCRBJ01-01
AFLLFLVLI	Healthy	CSAGTSGRTLYEQYF+TCRBV20-X+TCRBJ02-07
AFLLFLVLI	Healthy	CSVKGRSLEQYF+TCRBV29-01+TCRBJ02-07
AFLLFLVLI	Healthy	CASRGTTSGRGVYEQYF+TCRBV25-01+TCRBJ02-07
AFLLFLVLI	Healthy	CASSPGTTAYEQYF+TCRBV05-06+TCRBJ02-07
AFLLFLVLI	Healthy	CSASSMNTEAFF+TCRBV20-01+TCRBJ01-01
AFLLFLVLI	Healthy	CAWSVQANEQFF+TCRBV30-01+TCRBJ02-01
AFLLFLVLI	Healthy	CASSQVPGSGRANEQFF+TCRBV04-01+TCRBJ02-01
AFLLFLVLI	Healthy	CASSPLTRSVGGLSYNEQFF+TCRBV05-X+TCRBJ02-01
AFLLFLVLI	Healthy	CASSLGQEETEAFF+TCRBV06-02/06-03+TCRBJ01-01
AFLLFLVLI	Healthy	CASSHPLNYEQFF+TCRBV11-02+TCRBJ02-01
AFLLFLVLI	Healthy	CASSTTLAGITYEQFF+TCRBV12-X+TCRBJ02-01
AFLLFLVLI	Healthy	CASSVTGGSQPQHF+TCRBV27-01+TCRBJ01-05
AFLLFLVLI	Healthy	CASNDFSKNSPLHF+TCRBV28-01+TCRBJ01-06
AFLLFLVLI	Healthy	CATSPLSGGASSTDTQYF+TCRBV15-01+TCRBJ02-03
AFLLFLVLI	Healthy	CSARPVTGQRSTQYF+TCRBV20-X+TCRBJ02-03
AFLLFLVLI	Healthy	CASTLLTYEQYF+TCRBV02-01+TCRBJ02-07
AFLLFLVLI	Healthy	CASSSGTIYF+TCRBV25-01+TCRBJ01-03
AFLLFLVLI	Healthy	CSVSSGSNYNEQFF+TCRBV20-X+TCRBJ02-01
AFLLFLVLI	Healthy	CASIGTGASGANVLTF+TCRBV05-06+TCRBJ02-06
AFLLFLVLI	Healthy	CASQGSGEQYF+TCRBV07-03+TCRBJ02-07
AFLLFLVLI	Healthy	CASKTRDLNTEAFF+TCRBV06-05+TCRBJ01-01
AFLLFLVLI	Healthy	CASSLSGQGTYEQYF+TCRBV04-01+TCRBJ02-07
AFLLFLVLI	Healthy	CASSVGHPPYEQYF+TCRBV19-01+TCRBJ02-07
AFLLFLVLI	Healthy	CSARGLATYEQYF+TCRBV20-X+TCRBJ02-07
AFLLFLVLI	Healthy	CATSFPESGSSTDTQYF+TCRBV15-01+TCRBJ02-03
AFLLFLVLI	Healthy	CASRLFEGYNEQFF+TCRBV06-05+TCRBJ02-01
AFLLFLVLI	Healthy	CSAEREVTYNEQFF+TCRBV20-X+TCRBJ02-01
AFLLFLVLI	Healthy	CSAQDSTYEQYF+TCRBV20-X+TCRBJ02-07
AFLLFLVLI	Healthy	CASSYFGGKETQYF+TCRBV06-05+TCRBJ02-05
AFLLFLVLI	Healthy	CASSVFSSYNEQFF+TCRBV27-01+TCRBJ02-01
AFLLFLVLI	Healthy	CASSSTGLYEQYF+TCRBV13-01+TCRBJ02-07
AFLLFLVLI	Healthy	CASRGRGTSGAKAHYEQYF+TCRBV25-X+TCRBJ02-07
AFLLFLVLI	Healthy	CASSMGAGQEQYF+TCRBV19-01+TCRBJ02-07
AFLLFLVLI	Healthy	CSVEDVRGPAGTQYF+TCRBV29-01+TCRBJ02-05
AFLLFLVLI	Healthy	CSGGQISYEQYF+TCRBV20-X+TCRBJ02-07
AFLLFLVLI	Healthy	CASSFTNLGGLFF+TCRBV13-01+TCRBJ01-04
AFLLFLVLI	Healthy	CASSRWERYSYEQYF+TCRBV06-06+TCRBJ02-07
AFLLFLVLI	Healthy	CASSLGAGGAAKNIQYF+TCRBV13-01+TCRBJ02-04
AFLLFLVLI	Healthy	CSASKGSNEQYF+TCRBV20-01+TCRBJ02-07
AFLLFLVLI	Healthy	CSADQGEGSYNEQFF+TCRBV20-X+TCRBJ02-01
AFLLFLVLI	Healthy	CSASEEGTSGYNEQFF+TCRBV20-X+TCRBJ02-01
AFLLFLVLI	Healthy	CSATDSDNEQFF+TCRBV20-X+TCRBJ02-01
AFLLFLVLI	Healthy	CASSPPSGLSGNTIYF+TCRBV07-09+TCRBJ01-03
AFLLFLVLI	Healthy	CASSELENLYGYTF+TCRBV02-01+TCRBJ01-02
AFLLFLVLI	Healthy	CSARELKGYEQYF+TCRBV20-X+TCRBJ02-07
AFLLFLVLI	Healthy	CSALAGETYNEQFF+TCRBV20-X+TCRBJ02-01
AFLLFLVLI	Healthy	CSATLEKETQYF+TCRBV20-X+TCRBJ02-05
AFLLFLVLI	Healthy	CSASILAEETQYF+TCRBV20-01+TCRBJ02-05
AFLLFLVLI	Healthy	CASSLFGSGVRTDTQYF+TCRBV27-01+TCRBJ02-03
AFLLFLVLI	Healthy	CASSLGGVTEAFF+TCRBV07-09+TCRBJ01-01
AFLLFLVLI	Healthy	CSATLQGHEQYF+TCRBV20-X+TCRBJ02-07
AFLLFLVLI	Healthy	CSATHESSYNEQFF+TCRBV20-X+TCRBJ02-01
AFLLFLVLI	Healthy	CSAREFESAYEQYF+TCRBV20-X+TCRBJ02-07
AFLLFLVLI	Healthy	CASSTSGGASQPQHF+TCRBV09-01+TCRBJ01-05
AFLLFLVLI	Healthy	CATSSLAGNTDTQYF+TCRBV15-01+TCRBJ02-03
AFLLFLVLI	Healthy	CASSLFGMGYSNQPQHF+TCRBV27-01+TCRBJ01-05
AFLLFLVLI	Healthy	CASTPPPGTTSYNEQFF+TCRBV28-01+TCRBJ02-01
AFLLFLVLI	Healthy	CASNLGSLTEPLHF+TCRBV05-01+TCRBJ01-06
AFLLFLVLI	Healthy	CASREYEQYF+TCRBV06-X+TCRBJ02-07
AFLLFLVLI	Healthy	CATSDPSGTVATNEKLFF+TCRBV15-01+TCRBJ01-04
AFLLFLVLI	Healthy	CASSPTPTSYQETQYF+TCRBV07-08+TCRBJ02-05
AFLLFLVLI	Healthy	CASSEGEGANQPQHF+TCRBV06-01+TCRBJ01-05
AFLLFLVLI	Healthy	CASSELESEQYF+TCRBV06-01+TCRBJ02-07
AFLLFLVLI	Healthy	CASSSQGTEAFF+TCRBV13-01+TCRBJ01-01
AFLLFLVLI	Healthy	CSADAPSGTPYNEQFF+TCRBV20-X+TCRBJ02-01
AFLLFLVLI	Healthy	CASSSLATYEQYF+TCRBV07-09+TCRBJ02-07
AFLLFLVLI	Healthy	CSLSGDSYEQYF+TCRBV20-X+TCRBJ02-07
AFLLFLVLI	Healthy	CASSIWAGSSVRNTEAFF+TCRBV19-01+TCRBJ01-01
AFLLFLVLI	Healthy	CASSITGTSRYNEQFF+TCRBV27-01+TCRBJ02-01
AFLLFLVLI	Healthy	CSASSGEGETQYF+TCRBV20-X+TCRBJ02-05
AFLLFLVLI	Healthy	CASSFGGRRGNEQFF+TCRBV13-01+TCRBJ02-01
AFLLFLVLI	Healthy	CASSKRTRDGTDTQYF+TCRBV07-08+TCRBJ02-03
AFLLFLVLI	Healthy	CASESRGSGREQYF+TCRBV28-01+TCRBJ02-07
AFLLFLVLI	Healthy	CASSLGFDSLGQQYF+TCRBV07-06+TCRBJ02-07
AFLLFLVLI	Healthy	CASSLQNTGELFF+TCRBV13-01+TCRBJ02-02
AFLLFLVLI	Healthy	CSAKIGGFGHQPQHF+TCRBV20-X+TCRBJ01-05
AFLLFLVLI	Healthy	CASSLMPGGQNEQFF+TCRBV27-01+TCRBJ02-01
AFLLFLVLI	Healthy	CASSHFAGSSYEQYF+TCRBV04-01+TCRBJ02-07
AFLLFLVLI	Healthy	CASSRTVFEQYF+TCRBV07-09+TCRBJ02-07
AFLLFLVLI	Healthy	CSARDWESSYEQYF+TCRBV20-X+TCRBJ02-07
AFLLFLVLI	Healthy	CASSLAGVRSEQFF+TCRBV27-01+TCRBJ02-01
AFLLFLVLI	Healthy	CASSYSGTSGRWETQYF+TCRBV06-X+TCRBJ02-05
AFLLFLVLI	Healthy	CASSKWVRPGDEQYF+TCRBV21-01+TCRBJ02-07
AFLLFLVLI	Healthy	CSAQGLAGSHEQFF+TCRBV20-X+TCRBJ02-01
AFLLFLVLI	Healthy	CSANREPYNEQFF+TCRBV20-X+TCRBJ02-01
AFLLFLVLI	Healthy	CATSRDAGTDTQYF+TCRBV15-01+TCRBJ02-03
AFLLFLVLI	Healthy	CASSQAGRPLEAFF+TCRBV04-01+TCRBJ01-01
AFLLFLVLI	Healthy	CSARDALAGDNEQFF+TCRBV20-X+TCRBJ02-01
AFLLFLVLI	Healthy	CSVLSGQGASGNTIYF+TCRBV29-01+TCRBJ01-03
AFLLFLVLI	Healthy	CASSPPARWGSGANVLTF+TCRBV18-01+TCRBJ02-06
AFLLFLVLI	Healthy	CASSFSDRDYGYTF+TCRBV07-09+TCRBJ01-02
AFLLFLVLI	Healthy	CASRLGYEQYF+TCRBV10-02+TCRBJ02-07
AFLLFLVLI	Healthy	CASSLRDSNQPQHF+TCRBV07-09+TCRBJ01-05
AFLLFLVLI	Healthy	CASSSVSNTDTQYF+TCRBV12-X+TCRBJ02-03
AFLLFLVLI	Healthy	CASRGRSQETQYF+TCRBV06-05+TCRBJ02-05
AFLLFLVLI	Healthy	CAWSVQEQGLDEQYF+TCRBV30-01+TCRBJ02-07
AFLLFLVLI	Healthy	CSAEPGLAGQQYF+TCRBV20-X+TCRBJ02-07
AFLLFLVLI	Healthy	CASSLPGGFYNEQFF+TCRBV03-01/03-02+TCRBJ02-01
AFLLFLVLI	Healthy	CAWRSLRDSYEQYF+TCRBV30-01+TCRBJ02-07
AFLLFLVLI	Healthy	CSASQGDNEQFF+TCRBV20-X+TCRBJ02-01
AFLLFLVLI	Healthy	CASRGRTTKGATYEQYF+TCRBV25-01+TCRBJ02-07
AFLLFLVLI	Healthy	CSSDRETGPNEQFF+TCRBV20-X+TCRBJ02-01
AFLLFLVLI	Healthy	CASYLAASGNNEQFF+TCRBV02-01+TCRBJ02-01
AFLLFLVLI	Healthy	CSASLAGLEQFF+TCRBV20-X+TCRBJ02-01
AFLLFLVLI	Healthy	CASSLVARGASGANVLTF+TCRBV11-02+TCRBJ02-06
AFLLFLVLI	Healthy	CSAGRATILSYNEQFF+TCRBV20-X+TCRBJ02-01
AFLLFLVLI	Healthy	CASRSYEQYF+TCRBV06-05+TCRBJ02-07
AFLLFLVLI	Healthy	CSGDFEASGTYNEQFF+TCRBV20-X+TCRBJ02-01
AFLLFLVLI	Healthy	CASTSRPGQVVNTGELFF+TCRBV28-01+TCRBJ02-02
AFLLFLVLI	Healthy	CASSLDDNSNQPQHF+TCRBV05-01+TCRBJ01-05
AFLLFLVLI	Healthy	CSADLPSTEAFF+TCRBV20-X+TCRBJ01-01
AFLLFLVLI	Healthy	CASRGGTTYEQYF+TCRBV02-01+TCRBJ02-07
AFLLFLVLI	Healthy	CASRGRDRRSHSYEQYF+TCRBV06-X+TCRBJ02-07
AFLLFLVLI	Healthy	CSAEGLAENIQYF+TCRBV20-X+TCRBJ02-04
AFLLFLVLI	Healthy	CSALISGMMGNEQFF+TCRBV20-X+TCRBJ02-01
AFLLFLVLI	Healthy	CSANVGRAPDTQYF+TCRBV20-X+TCRBJ02-03
AFLLFLVLI	Healthy	CASSFERANYGYTF+TCRBV28-01+TCRBJ01-02
AFLLFLVLI	Healthy	CASSWGINYEQYF+TCRBV06-05+TCRBJ02-07
AFLLFLVLI	Healthy	CSADSYNEQFF+TCRBV29-01+TCRBJ02-01
AFLLFLVLI	Healthy	CSARRREDSYEQYF+TCRBV20-X+TCRBJ02-07
AFLLFLVLI	Healthy	CSAGSGTRRNEQFF+TCRBV20-X+TCRBJ02-01
AFLLFLVLI	Healthy	CSADLAASTDTQYF+TCRBV20-X+TCRBJ02-03
AFLLFLVLI	Healthy	CASSQTRGEQFF+TCRBV14-01+TCRBJ02-01
AFLLFLVLI	Healthy	CSASQTSGRGETQYF+TCRBV20-X+TCRBJ02-05
AFLLFLVLI	Healthy	CASNRQGLNTEAFF+TCRBV06-05+TCRBJ01-01
AFLLFLVLI	Healthy	CASKGERGRYEQYF+TCRBV06-05+TCRBJ02-07
AFLLFLVLI	Healthy	CATSSLESTLAGSTDTQYF+TCRBV15-01+TCRBJ02-03
AFLLFLVLI	Healthy	CASSQVQGLAGVDTQYF+TCRBV13-01+TCRBJ02-03
AFLLFLVLI	Healthy	CASSLWTGSYEQYF+TCRBV27-01+TCRBJ02-07
AFLLFLVLI	Healthy	CSADLEPSPNEQFF+TCRBV20-X+TCRBJ02-01
AFLLFLVLI	Healthy	CSATFEGESYNEQFF+TCRBV20-X+TCRBJ02-01
AFLLFLVLI	Healthy	GYEQYF+TCRBV20-01+TCRBJ02-07
AFLLFLVLI	Healthy	CASSESGVGTEQFF+TCRBV10-02+TCRBJ02-01
AFLLFLVLI	Healthy	CASSGSSGRLYEQYF+TCRBV27-01+TCRBJ02-07
AFLLFLVLI	Healthy	CSAGLAGGEQFF+TCRBV20-X+TCRBJ02-01
AFLLFLVLI	Healthy	CSARLPTFGIF+TCRBV20-01+TCRBJ02-01
AFLLFLVLI	Healthy	CASSSYVPGQATNEKLFF+TCRBV21-01+TCRBJ01-04
AFLLFLVLI	Healthy	CSATNEGEGAYNEQFF+TCRBV20-X+TCRBJ02-01
AFLLFLVLI	Healthy	CASSELSDEAFF+TCRBV25-01+TCRBJ01-01
AFLLFLVLI	Healthy	CASSLIGGGRETQYF+TCRBV11-02+TCRBJ02-05
AFLLFLVLI	Healthy	CASRGVGGRDFVEQFF+TCRBV07-08+TCRBJ02-01
AFLLFLVLI	Healthy	CAITGGYEQYF+TCRBV02-01+TCRBJ02-07
AFLLFLVLI	Healthy	CSASYTTDTQYF+TCRBV20-01+TCRBJ02-03
AFLLFLVLI	Healthy	CASSRFGGNTGELFF+TCRBV27-01+TCRBJ02-02
AFLLFLVLI	Healthy	CASGFPAEIPHHNEQFF+TCRBV12-05+TCRBJ02-01
AFLLFLVLI	Healthy	CASRDRWGYEQYF+TCRBV02-01+TCRBJ02-07
AFLLFLVLI	Healthy	CSAEREGLGGEQFF+TCRBV20-X+TCRBJ02-01
AFLLFLVLI	Healthy	CASSSDGGDQPQHF+TCRBV11-02+TCRBJ01-05
AFLLFLVLI	Healthy	CASSQTRGSGANVLTF+TCRBV03-01/03-02+TCRBJ02-06
AFLLFLVLI	Healthy	CASSRDRGAEAFF+TCRBV04-01+TCRBJ01-01
AFLLFLVLI	Healthy	CSATRRAGATYNEQFF+TCRBV20-X+TCRBJ02-01
AFLLFLVLI	Healthy	CASSWWVASHTDTQYF+TCRBV07-09+TCRBJ02-03
AFLLFLVLI	Healthy	CASSLTEDTQYF+TCRBV07-08+TCRBJ02-03
AFLLFLVLI	Healthy	CSARVVVGSSYNSPLHF+TCRBV20-X+TCRBJ01-06
AFLLFLVLI	Healthy	CASSVGIGQNTGELFF+TCRBV09-01+TCRBJ02-02
AFLLFLVLI	Healthy	CASSFSGATYNEQFF+TCRBV27-01+TCRBJ02-01
AFLLFLVLI	Healthy	CASRGLAGGSYEQYF+TCRBV25-01+TCRBJ02-07
AFLLFLVLI	Healthy	CASSLYSHQETQYF+TCRBV12-X+TCRBJ02-05
AFLLFLVLI	Healthy	CASSTAPGQGNEKLFF+TCRBV28-01+TCRBJ01-04
AFLLFLVLI	Healthy	CASKGFIAEDSYEQYF+TCRBV06-X+TCRBJ02-07
AFLLFLVLI	Healthy	CASSPRDRVTEAFF+TCRBV28-01+TCRBJ01-01
AFLLFLVLI	Healthy	CAWGLGEQFF+TCRBV30-01+TCRBJ02-01
AFLLFLVLI	Healthy	CSAIPGQGNNGYTF+TCRBV20-X+TCRBJ01-02
AFLLFLVLI	Healthy	CASRGAQETYEQYF+TCRBV06-X+TCRBJ02-07
AFLLFLVLI	Healthy	CASSLGRTGANTGELFF+TCRBV11-02+TCRBJ02-02
AFLLFLVLI	Healthy	CSASREEGQETQYF+TCRBV20-X+TCRBJ02-05
AFLLFLVLI	Healthy	CASSGADTQYF+TCRBV10-02+TCRBJ02-03
AFLLFLVLI	Healthy	CSALGQGSIVYEQYF+TCRBV20-X+TCRBJ02-07
AFLLFLVLI	Healthy	CAGRGTEKYEQYF+TCRBV30-01+TCRBJ02-07
AFLLFLVLI	Healthy	CASSVGNGYGYTF+TCRBV09-01+TCRBJ01-02
AFLLFLVLI	Healthy	CARP*AGLAGGGQETQYF+TCRBV07-02+TCRBJ02-05
AFLLFLVLI	Healthy	CASSFLAGGFEQYF+TCRBV07-09+TCRBJ02-07
AFLLFLVLI	Healthy	CASSQETGNGYTF+TCRBV14-01+TCRBJ01-02
AFLLFLVLI	Healthy	CSARDLQGTEAFF+TCRBV20-X+TCRBJ01-01
AFLLFLVLI	Healthy	CSASYSGRAPTDTQYF+TCRBV20-01+TCRBJ02-03
AFLLFLVLI	Healthy	CASSGGIRANVLTF+TCRBV19-01+TCRBJ02-06
AFLLFLVLI	Healthy	CASSLALPGQGADTQYF+TCRBV05-06+TCRBJ02-03
AFLLFLVLI	Healthy	CASSFSGRAADTQYF+TCRBV12-01+TCRBJ02-03
AFLLFLVLI	Healthy	CSAGTSSNEQFF+TCRBV20-X+TCRBJ02-01
AFLLFLVLI	Healthy	CASSPWGNEQFF+TCRBV14-01+TCRBJ02-01
AFLLFLVLI	Healthy	CATRGAGELFF+TCRBV27-01+TCRBJ02-02
AFLLFLVLI	Healthy	CASRDDRTYEQYF+TCRBV02-01+TCRBJ02-07
AFLLFLVLI	Healthy	CASSLGAGGEQYF+TCRBV05-01+TCRBJ02-07
AFLLFLVLI	Healthy	CASSWTGNTGELFF+TCRBV12-X+TCRBJ02-02
AFLLFLVLI	Healthy	CASSLGGLGYEQYF+TCRBV13-01+TCRBJ02-07
AFLLFLVLI	Healthy	CASRGTGQATYEQYF+TCRBV11-02+TCRBJ02-07
AFLLFLVLI	Healthy	CSASPVDNEQFF+TCRBV20-X+TCRBJ02-01
AFLLFLVLI	Healthy	CASSLGSTEAFF+TCRBV07-09+TCRBJ01-01
AFLLFLVLI	Healthy	CASVGRARTDTQYF+TCRBV12-X+TCRBJ02-03
AFLLFLVLI	Healthy	CSATSEVSYNEQFF+TCRBV20-X+TCRBJ02-01
AFLLFLVLI	Healthy	CASSFNRDIPRNEQFF+TCRBV06-05+TCRBJ02-01
AFLLFLVLI	Healthy	CAWRSRGSYEQYF+TCRBV30-01+TCRBJ02-07
AFLLFLVLI	Healthy	CSALADEQFF+TCRBV29-01+TCRBJ02-01
AFLLFLVLI	Healthy	CASRDTGGYEQYF+TCRBV02-01+TCRBJ02-07
AFLLFLVLI	Healthy	CSADDERRYNEQFF+TCRBV20-X+TCRBJ02-01
AFLLFLVLI	Healthy	CASSLLAGGSNEQFF+TCRBV14-01+TCRBJ02-01
AFLLFLVLI	Healthy	CSVSGQGKNIQYF+TCRBV20-X+TCRBJ02-04
AFLLFLVLI	Healthy	CSARREGTPGYEQYF+TCRBV20-X+TCRBJ02-07
AFLLFLVLI	Healthy	CASSLRTDNSPLHF+TCRBV06-06+TCRBJ01-06
AFLLFLVLI	Healthy	CSVEDASRSYNEQFF+TCRBV29-01+TCRBJ02-01
AFLLFLVLI	Healthy	CSAEAGGGNEQFF+TCRBV20-X+TCRBJ02-01
AFLLFLVLI	Healthy	CASSPRPGLAPNTGELFF+TCRBV28-01+TCRBJ02-02
AFLLFLVLI	Healthy	CASSGLADSYEQYF+TCRBV25-01+TCRBJ02-07
AFLLFLVLI	Healthy	CASSLGQNYGYTF+TCRBV07-08+TCRBJ01-02
AFLLFLVLI	Healthy	CSASRSGIRSQETQYF+TCRBV20-X+TCRBJ02-05
AFLLFLVLI	Healthy	CASRSGRGFYYEQYF+TCRBV07-02+TCRBJ02-07
AFLLFLVLI	Healthy	CSAGGESPLQETQYF+TCRBV20-X+TCRBJ02-05
AFLLFLVLI	Healthy	CSARGLPPRRDTYEQYF+TCRBV20-X+TCRBJ02-07
AFLLFLVLI	Healthy	CSASGETDTQYF+TCRBV20-X+TCRBJ02-03
AFLLFLVLI	Healthy	CASSARDSLSYEQYF+TCRBV09-01+TCRBJ02-07
AFLLFLVLI	Healthy	CASSFEINEQFF+TCRBV28-01+TCRBJ02-01
AFLLFLVLI	Healthy	CSADREGPPSTNEQFF+TCRBV20-X+TCRBJ02-01
AFLLFLVLI	Healthy	CASRSGTNTYTDTQYF+TCRBV27-01+TCRBJ02-03
AFLLFLVLI	Healthy	CSVETGGVGQPQHF+TCRBV29-01+TCRBJ01-05
AFLLFLVLI	Healthy	CASSWQGGLETQYF+TCRBV07-08+TCRBJ02-05
AFLLFLVLI	Healthy	CSASTEREGETQYF+TCRBV20-01+TCRBJ02-05
AFLLFLVLI	Healthy	CSASGSDNEQFF+TCRBV20-X+TCRBJ02-01
AFLLFLVLI	Healthy	CSAMYLFSYEQYF+TCRBV20-X+TCRBJ02-07
AFLLFLVLI	Healthy	CSASREEITDTQYF+TCRBV20-01+TCRBJ02-03
AFLLFLVLI	Healthy	CASLQLGSDTQYF+TCRBV12-03/12-04+TCRBJ02-03
AFLLFLVLI	Healthy	CSASTERDTDTQYF+TCRBV20-X+TCRBJ02-03
AFLLFLVLI	Healthy	CSARALSGSGGEQFF+TCRBV20-X+TCRBJ02-01
AFLLFLVLI	Healthy	CASSSRQGMGEKLFF+TCRBV28-01+TCRBJ01-04
AFLLFLVLI	Healthy	CASSLVVTSGTGELFF+TCRBV07-06+TCRBJ02-02
AFLLFLVLI	Healthy	CASSLSPGGPVEQFF+TCRBV28-01+TCRBJ02-01
AFLLFLVLI	Healthy	CASRNRDRGNANYGYTF+TCRBV06-X+TCRBJ01-02
AFLLFLVLI	Healthy	CSADRESHPQQFF+TCRBV20-X+TCRBJ02-01
AFLLFLVLI	Healthy	CASSLSRGGSGSISYNEQFF+TCRBV07-07+TCRBJ02-01
AFLLFLVLI	Healthy	CASSLIGGASSYNEQFF+TCRBV07-02+TCRBJ02-01
AFLLFLVLI	Healthy	CSADMEGRTGELFF+TCRBV20-X+TCRBJ02-02
AFLLFLVLI	Healthy	CASSGGTSGTLYEQYF+TCRBV05-04+TCRBJ02-07
AFLLFLVLI	Healthy	CASSLGVATEAFF+TCRBV27-01+TCRBJ01-01
AFLLFLVLI	Healthy	CASSIYRHTEAFF+TCRBV19-01+TCRBJ01-01
AFLLFLVLI	Healthy	CSARPSGRGMNEQFF+TCRBV20-X+TCRBJ02-01
AFLLFLVLI	Healthy	CSADRGTSESYEQYF+TCRBV20-X+TCRBJ02-07
AFLLFLVLI	Healthy	CATGLAGGQAEQYF+TCRBV02-01+TCRBJ02-07
AFLLFLVLI	Healthy	CAISSGDTQYF+TCRBV10-03+TCRBJ02-03
AFLLFLVLI	Healthy	CSAGHRDNEQFF+TCRBV20-X+TCRBJ02-01
AFLLFLVLI	Healthy	CSASSTESYGYTF+TCRBV20-X+TCRBJ01-02
AFLLFLVLI	Healthy	CASRGLAGDRGSYEQYF+TCRBV06-X+TCRBJ02-07
AFLLFLVLI	Healthy	CASRGLAGNTYEQYF+TCRBV28-01+TCRBJ02-07
AFLLFLVLI	Healthy	CASSPGTSGKQNNEQFF+TCRBV21-01+TCRBJ02-01
AFLLFLVLI	Healthy	CAEGMVGTDTQYF+TCRBV02-01+TCRBJ02-03
AFLLFLVLI	Healthy	CSASRGVEETQYF+TCRBV20-X+TCRBJ02-05
AFLLFLVLI	Healthy	CSADHRGYEQYF+TCRBV20-X+TCRBJ02-07
AFLLFLVLI	Healthy	CASSLAGGSTDTQYF+TCRBV27-01+TCRBJ02-03
AFLLFLVLI	Healthy	CASSLVVGDYQPQHF+TCRBV05-01+TCRBJ01-05
AFLLFLVLI	Healthy	CASSSLAGGPNEQFF+TCRBV14-01+TCRBJ02-01
AFLLFLVLI	Healthy	CSATSGTDTQYF+TCRBV20-X+TCRBJ02-03
AFLLFLVLI	Healthy	CSASQGLMSDTQYF+TCRBV20-01+TCRBJ02-03
AFLLFLVLI	Healthy	CSARGYLDSYEQYF+TCRBV20-X+TCRBJ02-07
AFLLFLVLI	Healthy	CASSLWGGGSNQPQHF+TCRBV28-01+TCRBJ01-05
AFLLFLVLI	Healthy	CSAHDEAAGELFF+TCRBV20-X+TCRBJ02-02
AFLLFLVLI	Healthy	CASIRGRGQYF+TCRBV05-01+TCRBJ02-07
AFLLFLVLI	Healthy	CSADHEGEVYNEQFF+TCRBV20-X+TCRBJ02-01
AFLLFLVLI	Healthy	CATSSLAKSTDTQYF+TCRBV15-01+TCRBJ02-03
AFLLFLVLI	Healthy	CASSQGPEAFF+TCRBV03-01/03-02+TCRBJ01-01
AFLLFLVLI	Healthy	CASSWDSLSGTTYEQYF+TCRBV05-01+TCRBJ02-07
AFLLFLVLI	Healthy	CSARVGAGRTEAFF+TCRBV20-X+TCRBJ01-01
AFLLFLVLI	Healthy	CSASLRDSSYNEQFF+TCRBV20-01+TCRBJ02-01
AFLLFLVLI	Healthy	CSADSTSGAYNEQFF+TCRBV20-X+TCRBJ02-01
AFLLFLVLI	Healthy	CASSLATSTGANVLTF+TCRBV07-08+TCRBJ02-06
AFLLFLVLI	Healthy	CASSFPSGRPGTYEQYF+TCRBV28-01+TCRBJ02-07
AFLLFLVLI	Healthy	CASSLVSGRLNHNEQFF+TCRBV07-09+TCRBJ02-01
AFLLFLVLI	Healthy	CASIMGGSPSYEQYF+TCRBV06-05+TCRBJ02-07
AFLLFLVLI	Healthy	CASSPPSGRREQYF+TCRBV12-X+TCRBJ02-07
AFLLFLVLI	Healthy	CSATGPHNEQFF+TCRBV20-X+TCRBJ02-01
AFLLFLVLI	Healthy	CASSWAAASYEQYF+TCRBV27-01+TCRBJ02-07
AFLLFLVLI	Healthy	CSARGLRGGSYEQYF+TCRBV20-X+TCRBJ02-07
AFLLFLVLI	Healthy	CASSLANEQYF+TCRBV11-02+TCRBJ02-07
AFLLFLVLI	Healthy	CASSLLVGDRGDNEQFF+TCRBV05-06+TCRBJ02-01
AFLLFLVLI	Healthy	CASSIYSNQPQHF+TCRBV27-01+TCRBJ01-05
AFLLFLVLI	Healthy	CASSLWGAGTSPYEQYF+TCRBV27-01+TCRBJ02-07
AFLLFLVLI	Healthy	CSARDPQTGTEAFF+TCRBV20-X+TCRBJ01-01
AFLLFLVLI	Healthy	RASS*VGLGIRAQLYEQYF+TCRBV07-03+TCRBJ02-07
AFLLFLVLI	Healthy	CASSKKGQYSNQPQHF+TCRBV21-01+TCRBJ01-05
AFLLFLVLI	Healthy	CSADRTAQETQYF+TCRBV20-X+TCRBJ02-05
AFLLFLVLI	Healthy	CASRGLTGLSYEQYF+TCRBV28-01+TCRBJ02-07
AFLLFLVLI	Healthy	CASVPTGGETQYF+TCRBV10-01+TCRBJ02-05
AFLLFLVLI	Healthy	CSASSGTGASNEQFF+TCRBV20-01+TCRBJ02-01
AFLLFLVLI	Healthy	CASSYSVSMNTEAFF+TCRBV06-06+TCRBJ01-01
AFLLFLVLI	Healthy	CASSSTWDRGHPNYGYTF+TCRBV05-01+TCRBJ01-02
AFLLFLVLI	Healthy	CSVGTLGNEQFF+TCRBV20-X+TCRBJ02-01
AFLLFLVLI	Healthy	CASRGLAGEYEQYF+TCRBV06-05+TCRBJ02-07
AFLLFLVLI	Healthy	CASWTAYYNEQFF+TCRBV02-01+TCRBJ02-01
AFLLFLVLI	Healthy	CASSLETGAYEQYF+TCRBV05-04+TCRBJ02-07
AFLLFLVLI	Healthy	CASRDISGADHEQFF+TCRBV02-01+TCRBJ02-01
AFLLFLVLI	Healthy	CASSPTRSEQFF+TCRBV04-01+TCRBJ02-01
AFLLFLVLI	Healthy	CSASGVEGETQYF+TCRBV20-X+TCRBJ02-05
AFLLFLVLI	Healthy	CASSPQGSYEQYF+TCRBV18-01+TCRBJ02-07
AFLLFLVLI	Healthy	CASSYGVGNEQFF+TCRBV06-05+TCRBJ02-01
AFLLFLVLI	Healthy	CSAYSGQGYQPQHF+TCRBV20-X+TCRBJ01-05
AFLLFLVLI	Healthy	CASSGWEGSPGTQYF+TCRBV11-02+TCRBJ02-05
AFLLFLVLI	Healthy	CATSSPAGTSGSTDTQYF+TCRBV15-01+TCRBJ02-03
AFLLFLVLI	Healthy	CSARDMRGHEQYF+TCRBV20-X+TCRBJ02-07
AFLLFLVLI	Healthy	CASSDYNEQFF+TCRBV06-01+TCRBJ02-01
AFLLFLVLI	Healthy	CSARGYRDSYEQYF+TCRBV20-X+TCRBJ02-07
AFLLFLVLI	Healthy	CASSYSMGRGSPLHF+TCRBV06-05+TCRBJ01-06
AFLLFLVLI	Healthy	CASSFSTAGSYEQYF+TCRBV12-X+TCRBJ02-07
AFLLFLVLI	Healthy	CASSLTLGNEQFF+TCRBV05-01+TCRBJ02-01
AFLLFLVLI	Healthy	CASSRREAYEQYF+TCRBV28-01+TCRBJ02-07
AFLLFLVLI	Healthy	CASSTYRTGRNEQFF+TCRBV11-02+TCRBJ02-01
AFLLFLVLI	Healthy	CASSALNTGELFF+TCRBV09-01+TCRBJ02-02
AFLLFLVLI	Healthy	CASSEGTGIWTDTQYF+TCRBV02-01+TCRBJ02-03
AFLLFLVLI	Healthy	CSASSETTLLEQYF+TCRBV20-01+TCRBJ02-07
AFLLFLVLI	Healthy	CSASQYNYEQYF+TCRBV20-X+TCRBJ02-07
AFLLFLVLI	Healthy	CASSPPEGTQYF+TCRBV09-01+TCRBJ02-03
AFLLFLVLI	Healthy	CASSQVGNQPQHF+TCRBV03-01/03-02+TCRBJ01-05
AFLLFLVLI	Healthy	CASIGGTEHSF+TCRBV02-01+TCRBJ02-X
AFLLFLVLI	Healthy	CSASGQGARYEQYF+TCRBV20-X+TCRBJ02-07
AFLLFLVLI	Healthy	CASSGRQTGQIYGYTF+TCRBV28-01+TCRBJ01-02
AFLLFLVLI	Healthy	CSAILVGLARTYNSPLHF+TCRBV20-X+TCRBJ01-06
AFLLFLVLI	Healthy	CSARDTRGWEQYF+TCRBV20-X+TCRBJ02-07
AFLLFLVLI	Healthy	CAISATDNNYGYTF+TCRBV10-03+TCRBJ01-02
AFLLFLVLI	Healthy	CASSPPSTDTQYF+TCRBV27-01+TCRBJ02-03
AFLLFLVLI	Healthy	CASSFAQGGESYYGYTF+TCRBV07-09+TCRBJ01-02
AFLLFLVLI	Healthy	CASPLAGGPIDTQYF+TCRBV02-01+TCRBJ02-03
AFLLFLVLI	Healthy	CASSLGFSNRGSYNEQFF+TCRBV05-01+TCRBJ02-01
AFLLFLVLI	Healthy	CSAGGGSNEQFF+TCRBV20-X+TCRBJ02-01
AFLLFLVLI	Healthy	CSARDPLSGDNEQFF+TCRBV20-X+TCRBJ02-01
AFLLFLVLI	Healthy	CATRGRQGGTYEQYF+TCRBV06-05+TCRBJ02-07
AFLLFLVLI	Healthy	CATRGPLKGGGVHEQFF+TCRBV06-X+TCRBJ02-01
AFLLFLVLI	Healthy	CATSDPGQRNQPQHF+TCRBV24-01+TCRBJ01-05
AFLLFLVLI	Healthy	CASSLSGAGGGQPQHF+TCRBV27-01+TCRBJ01-05
AFLLFLVLI	Healthy	CASSYTGGQTEAFF+TCRBV06-05+TCRBJ01-01
AFLLFLVLI	Healthy	CSASWVSETQYF+TCRBV20-01+TCRBJ02-05
AFLLFLVLI	Healthy	CASSSDSPYEQYF+TCRBV11-02+TCRBJ02-07
AFLLFLVLI	Healthy	CASGLGGYNEQFF+TCRBV27-01+TCRBJ02-01
AFLLFLVLI	Healthy	CSASGGSYNEQFF+TCRBV20-01+TCRBJ02-01
AFLLFLVLI	Healthy	CSAQDGDRGNEQFF+TCRBV20-X+TCRBJ02-01
AFLLFLVLI	Healthy	CASSMWGGTGELFF+TCRBV19-01+TCRBJ02-02
AFLLFLVLI	Healthy	CASRSYGTSTADTQYF+TCRBV19-01+TCRBJ02-03
AFLLFLVLI	Healthy	CASSVAKNSGRADEQFF+TCRBV09-01+TCRBJ02-01
AFLLFLVLI	Healthy	CASSTRGGSNPYEQYF+TCRBV14-01+TCRBJ02-07
AFLLFLVLI	Healthy	CSARVPGTGNSPLHF+TCRBV20-X+TCRBJ01-06
AFLLFLVLI	Healthy	CASRSQRDPRKLFF+TCRBV27-01+TCRBJ01-04
AFLLFLVLI	Healthy	CASSTGQGSWGYTF+TCRBV14-01+TCRBJ01-02
AFLLFLVLI	Healthy	CASSHYGTLYNEQFF+TCRBV14-01+TCRBJ02-01
AFLLFLVLI	Healthy	CSARDLVDTEAFF+TCRBV20-X+TCRBJ01-01
AFLLFLVLI	Healthy	CATSVEGGPTGAQYF+TCRBV24-01+TCRBJ02-03
AFLLFLVLI	Healthy	CSARDMESYEQYF+TCRBV20-X+TCRBJ02-07
AFLLFLVLI	Healthy	CASSFQGLASNEQFF+TCRBV27-01+TCRBJ02-01
AFLLFLVLI	Healthy	CSASHEQGITNEQYF+TCRBV20-X+TCRBJ02-07
AFLLFLVLI	Healthy	CASSLEVAGTGRWETQYF+TCRBV07-09+TCRBJ02-05
AFLLFLVLI	Healthy	CASSQEPDQPQHF+TCRBV04-01+TCRBJ01-05
AFLLFLVLI	Healthy	CASSWTGEGNYGYTF+TCRBV05-05+TCRBJ01-02
AFLLFLVLI	Healthy	CASRGRWQKQPYEQYF+TCRBV25-01+TCRBJ02-07
AFLLFLVLI	Healthy	CSATWERGKYNEQFF+TCRBV20-X+TCRBJ02-01
AFLLFLVLI	Healthy	CASSLGQGRNQPQHF+TCRBV27-01+TCRBJ01-05
AFLLFLVLI	Healthy	CASSPQPGREQYF+TCRBV11-02+TCRBJ02-07
AFLLFLVLI	Healthy	CASRGPAGESYEQYF+TCRBV25-01+TCRBJ02-07
AFLLFLVLI	Healthy	CSARKLEDSYEQYF+TCRBV20-X+TCRBJ02-07
AFLLFLVLI	Healthy	CSADGTGTYEQYF+TCRBV20-X+TCRBJ02-07
AFLLFLVLI	Healthy	CASSMAGLAGGEQYF+TCRBV19-01+TCRBJ02-07
AFLLFLVLI	Healthy	CSAETSGEQFF+TCRBV20-01+TCRBJ02-01
AFLLFLVLI	Healthy	CASSTLAGGVEQFF+TCRBV11-03+TCRBJ02-01
AFLLFLVLI	Healthy	CSASHESSYNEQFF+TCRBV20-01+TCRBJ02-01
AFLLFLVLI	Healthy	CASSIGLREIPDTQYF+TCRBV19-01+TCRBJ02-03
AFLLFLVLI	Healthy	CATILAVKPMDEQFF+TCRBV02-01+TCRBJ02-01
AFLLFLVLI	Healthy	CASSWAGELFF+TCRBV06-05+TCRBJ02-02
AFLLFLVLI	Healthy	CSADEQKSQETQYF+TCRBV20-X+TCRBJ02-05
AFLLFLVLI	Healthy	CASRDAPGTSGSSNEQFF+TCRBV25-01+TCRBJ02-01
AFLLFLVLI	Healthy	CASTQGTNYGYTF+TCRBV07-02+TCRBJ01-02
AFLLFLVLI	Healthy	CSATATSGVSYEQYF+TCRBV20-X+TCRBJ02-07
AFLLFLVLI	Healthy	CSATTSGSWWEQFF+TCRBV20-X+TCRBJ02-01
AFLLFLVLI	Healthy	CSARERGSSYEQYF+TCRBV20-X+TCRBJ02-07
AFLLFLVLI	Healthy	CASSAIQTSVTDTQYF+TCRBV09-01+TCRBJ02-03
AFLLFLVLI	Healthy	CASSMSLAGTNGEQFF+TCRBV19-01+TCRBJ02-01
AFLLFLVLI	Healthy	CSGLIGSPEAFF+TCRBV29-01+TCRBJ01-01
AFLLFLVLI	Healthy	CASSLAATGYNEQFF+TCRBV11-01+TCRBJ02-01
AFLLFLVLI	Healthy	CSAPAGGGYTF+TCRBV29-01+TCRBJ01-02
AFLLFLVLI	Healthy	CASRGHSGTSVYEQYF+TCRBV19-01+TCRBJ02-07
AFLLFLVLI	Healthy	CASSYSNGEQYF+TCRBV06-06+TCRBJ02-07
AFLLFLVLI	Healthy	CATSDDRPYGYTF+TCRBV24-01+TCRBJ01-02
AFLLFLVLI	Healthy	CASSLEGWREQYF+TCRBV07-08+TCRBJ02-07
AFLLFLVLI	Healthy	CASSTWDHTGELFF+TCRBV12-X+TCRBJ02-02
AFLLFLVLI	Healthy	CASSFEPGATYEQYF+TCRBV07-08+TCRBJ02-07
AFLLFLVLI	Healthy	CASRSLAVSYNEQFF+TCRBV06-X+TCRBJ02-01
AFLLFLVLI	Healthy	CASRRELYNEQFF+TCRBV12-03/12-04+TCRBJ02-01
AFLLFLVLI	Healthy	CASSVGLAGTDTQYF+TCRBV02-01+TCRBJ02-03
AFLLFLVLI	Healthy	CASSEGGGSGQKQYF+TCRBV02-01+TCRBJ02-07
AFLLFLVLI	Healthy	CSARDLEEIGETQYF+TCRBV20-X+TCRBJ02-05
AFLLFLVLI	Healthy	CASSALQETQYF+TCRBV11-02+TCRBJ02-05
AFLLFLVLI	Healthy	CSAEEFDNSPLHF+TCRBV20-X+TCRBJ01-06
AFLLFLVLI	Healthy	CASSLEAGGRETQYF+TCRBV07-06+TCRBJ02-05
AFLLFLVLI	Healthy	CASSQDRGHEKLFF+TCRBV27-01+TCRBJ01-04
AFLLFLVLI	Healthy	CASSEQGAGANVLTF+TCRBV06-01+TCRBJ02-06
AFLLFLVLI	Healthy	CSVLEGSYGYTF+TCRBV29-01+TCRBJ01-02
AFLLFLVLI	Healthy	CASSRGTGGQYNEQFF+TCRBV12-X+TCRBJ02-01
AFLLFLVLI	Healthy	CASSWGGVLSTGELFF+TCRBV12-X+TCRBJ02-02
AFLLFLVLI	Healthy	CATSRDEGAHTDTQYF+TCRBV15-01+TCRBJ02-03
AFLLFLVLI	Healthy	CASSIWTGGFSSYEQYF+TCRBV02-01+TCRBJ02-07
AFLLFLVLI	Healthy	CASSEDRYEQYF+TCRBV12-03/12-04+TCRBJ02-07
AFLLFLVLI	Healthy	CASSEFTSGGHEQFF+TCRBV06-01+TCRBJ02-01
AFLLFLVLI	Healthy	CASRLSGQGVTGELFF+TCRBV06-X+TCRBJ02-02
AFLLFLVLI	Healthy	CASSPWVAGGFNEQFF+TCRBV27-01+TCRBJ02-01
AFLLFLVLI	Healthy	CASSPNEPGETQYF+TCRBV06-06+TCRBJ02-05
AFLLFLVLI	Healthy	CASSDGGQVQETQYF+TCRBV02-01+TCRBJ02-05
AFLLFLVLI	Healthy	CASSYGSTDTQYF+TCRBV06-05+TCRBJ02-03
AFLLFLVLI	Healthy	CATSSGVYTDTQYF+TCRBV15-01+TCRBJ02-03
AFLLFLVLI	Healthy	CASSEFSGSYEQYF+TCRBV06-01+TCRBJ02-07
AFLLFLVLI	Healthy	CASSQDWVGLISGANVLTF+TCRBV04-03+TCRBJ02-06
AFLLFLVLI	Healthy	CASSYQGVNTEAFF+TCRBV06-05+TCRBJ01-01
AFLLFLVLI	Healthy	CASSDDSPYGYTF+TCRBV07-09+TCRBJ01-02
AFLLFLVLI	Healthy	CSALPGGSEQYF+TCRBV20-X+TCRBJ02-07
AFLLFLVLI	Healthy	CASSQEEAGPADSPLHF+TCRBV04-01+TCRBJ01-06
AFLLFLVLI	Healthy	CSASGSGGHTYQETQYF+TCRBV20-X+TCRBJ02-05
AFLLFLVLI	Healthy	CASSFTSGYEQYF+TCRBV06-05+TCRBJ02-07
AFLLFLVLI	Healthy	CASSPMIWGPQHF+TCRBV12-03/12-04+TCRBJ01-05
AFLLFLVLI	Healthy	CASSLSTSGYNEQFF+TCRBV27-01+TCRBJ02-01
AFLLFLVLI	Healthy	CASSLGPGVYNEQFF+TCRBV05-01+TCRBJ02-01
AFLLFLVLI	Healthy	CSARVWDSSQETQYF+TCRBV20-X+TCRBJ02-05
AFLLFLVLI	Healthy	CASSPELAGVEQYF+TCRBV28-01+TCRBJ02-07
AFLLFLVLI	Healthy	CASSPSTSGAGETQYF+TCRBV05-08+TCRBJ02-05
AFLLFLVLI	Healthy	CASSSWGQYQETQYF+TCRBV05-06+TCRBJ02-05
AFLLFLVLI	Healthy	CASSEAQGAFF+TCRBV02-01+TCRBJ01-01
AFLLFLVLI	Healthy	CASSSPGLAGTYEQYF+TCRBV13-01+TCRBJ02-07
AFLLFLVLI	Healthy	CASSYSTDYGYTF+TCRBV06-05+TCRBJ01-02
AFLLFLVLI	Healthy	CASNKGGTQYF+TCRBV28-01+TCRBJ02-05
AFLLFLVLI	Healthy	CASSDETGELFF+TCRBV12-03/12-04+TCRBJ02-02
AFLLFLVLI	Healthy	CASLATSFDEQFF+TCRBV02-01+TCRBJ02-01
AFLLFLVLI	Healthy	CASSEVGVLSYNEQFF+TCRBV02-01+TCRBJ02-01
AFLLFLVLI	Healthy	CASSTITGGEDTQYF+TCRBV11-02+TCRBJ02-03
AFLLFLVLI	Healthy	CATSDLGANEQFF+TCRBV24-01+TCRBJ02-01
AFLLFLVLI	Healthy	CASSYPGVNEQFF+TCRBV06-02/06-03+TCRBJ02-01
AFLLFLVLI	Healthy	CASSPWTRATNEKLFF+TCRBV06-X+TCRBJ01-04
AFLLFLVLI	Healthy	CASSPGTSGEDTQYF+TCRBV05-06+TCRBJ02-03
AFLLFLVLI	Healthy	CASSQGPQRGAPYEQYF+TCRBV04-03+TCRBJ02-07
AFLLFLVLI	Healthy	CASSYSPDSYEQYF+TCRBV06-05+TCRBJ02-07
AFLLFLVLI	Healthy	CASSYSSLPGGRPNEKLFF+TCRBV06-X+TCRBJ01-04
AFLLFLVLI	Healthy	CASSPGVVGETQYF+TCRBV12-X+TCRBJ02-05
AFLLFLVLI	Healthy	CATSEADYNEQFF+TCRBV24-01+TCRBJ02-01
AFLLFLVLI	Healthy	CSVEPGQGTYGYTF+TCRBV29-01+TCRBJ01-02
AFLLFLVLI	Healthy	CASSVEQGYNSPLHF+TCRBV09-01+TCRBJ01-06
AFLLFLVLI	Healthy	CASTGFGSESEGTEAFF+TCRBV06-X+TCRBJ01-01
AFLLFLVLI	Healthy	CASSLGWGQGIEQYF+TCRBV13-01+TCRBJ02-07
AFLLFLVLI	Healthy	CASSLTGNGYNEQFF+TCRBV27-01+TCRBJ02-01
AFLLFLVLI	Healthy	CASSLGESVEKLFF+TCRBV05-06+TCRBJ01-04
AFLLFLVLI	Healthy	CASSLAPVGVSYNEQFF+TCRBV11-01+TCRBJ02-01
AFLLFLVLI	Healthy	CASSTPGQYNEQFF+TCRBV06-05+TCRBJ02-01
AFLLFLVLI	Healthy	CASGGQGTAGELFF+TCRBV28-01+TCRBJ02-02
AFLLFLVLI	Healthy	CASSYAGMVGELFF+TCRBV06-05+TCRBJ02-02
AFLLFLVLI	Healthy	CASSLKLGLAGALADTQYF+TCRBV05-06+TCRBJ02-03
AFLLFLVLI	Healthy	CASSQDPLAGLGETQYF+TCRBV03-01/03-02+TCRBJ02-05
AFLLFLVLI	Healthy	CASRAVLGYEQYF+TCRBV06-05+TCRBJ02-07
AFLLFLVLI	Healthy	CASSVGGNPYEQYF+TCRBV09-01+TCRBJ02-07
AFLLFLVLI	Healthy	CASSQVVSSVTSSYEQYF+TCRBV04-03+TCRBJ02-07
AFLLFLVLI	Healthy	CASSIQGISPLHF+TCRBV06-05+TCRBJ01-06
AFLLFLVLI	Healthy	CASSFNGWETQYF+TCRBV07-08+TCRBJ02-05
AFLLFLVLI	Healthy	CASSFGLAPETQYF+TCRBV06-05+TCRBJ02-05
AFLLFLVLI	Healthy	CASSLSAGWGETQYF+TCRBV28-01+TCRBJ02-05
AFLLFLVLI	Healthy	CASSPGQAGTDTQYF+TCRBV27-01+TCRBJ02-03
AFLLFLVLI	Healthy	CASSPSSYEQYF+TCRBV19-01+TCRBJ02-07
AFLLFLVLI	Healthy	CASSLSGAQTQYF+TCRBV27-01+TCRBJ02-05
AFLLFLVLI	Healthy	CASSPTR*RDNEQFF+TCRBV11-02+TCRBJ02-01
AFLLFLVLI	Healthy	CASMLGPDTQYF+TCRBV06-06+TCRBJ02-03
AFLLFLVLI	Healthy	CASSYSAGAETQYF+TCRBV06-06+TCRBJ02-05
AFLLFLVLI	Healthy	CATSEGGQAETQYF+TCRBV24-01+TCRBJ02-05
AFLLFLVLI	Healthy	CASSVGQGGFYNEQFF+TCRBV09-01+TCRBJ02-01
AFLLFLVLI	Healthy	CASSLSLGAEAFF+TCRBV27-01+TCRBJ01-01
AFLLFLVLI	Healthy	CASSHEGGKADTQYF+TCRBV04-01+TCRBJ02-03
AFLLFLVLI	Healthy	CAWSGIVIGTEAFF+TCRBV30-01+TCRBJ01-01
AFLLFLVLI	Healthy	CASSLTGLQETQYF+TCRBV07-09+TCRBJ02-05
AFLLFLVLI	Healthy	CASSPGLDPFF+TCRBV28-01+TCRBJ02-01
AFLLFLVLI	Healthy	CASSLDPTGANTGELFF+TCRBV07-08+TCRBJ02-02
AFLLFLVLI	Healthy	CASSGEETQYF+TCRBV25-01+TCRBJ02-05
AFLLFLVLI	Healthy	CSVDSGRVNEQFF+TCRBV29-01+TCRBJ02-01
AFLLFLVLI	Healthy	CASSLGGEQYF+TCRBV05-06+TCRBJ02-07
AFLLFLVLI	Healthy	CASSFEGIEQFF+TCRBV12-03/12-04+TCRBJ02-01
AFLLFLVLI	Healthy	CASSSPDTDTQYF+TCRBV06-05+TCRBJ02-03
AFLLFLVLI	Healthy	CASSSEWYEQYF+TCRBV28-01+TCRBJ02-07
AFLLFLVLI	Healthy	CASSYAAAGGYTF+TCRBV06-05+TCRBJ01-02
AFLLFLVLI	Healthy	CASSLGVLAAGQETQYF+TCRBV07-09+TCRBJ02-05
AFLLFLVLI	Healthy	CASSPTGTAGETQYF+TCRBV06-05+TCRBJ02-05
AFLLFLVLI	Healthy	CASSEGAAPPYEQYF+TCRBV02-01+TCRBJ02-07
AFLLFLVLI	Healthy	CASSQGVGGAYNEQFF+TCRBV04-03+TCRBJ02-01
AFLLFLVLI	Healthy	CASSYLQGFDEQYF+TCRBV07-02+TCRBJ02-07
AFLLFLVLI	Healthy	CASSPGTGGPYEQYF+TCRBV06-05+TCRBJ02-07
AFLLFLVLI	Healthy	CASSYSSSGGAEQFF+TCRBV06-05+TCRBJ02-01
AFLLFLVLI	Healthy	CASSGSLTDPNTGELFF+TCRBV09-01+TCRBJ02-02
AFLLFLVLI	Healthy	CASSSSPAMDQPQHF+TCRBV27-01+TCRBJ01-05
AFLLFLVLI	Healthy	CASSYNPGLVGDEQFF+TCRBV06-05+TCRBJ02-01
AFLLFLVLI	Healthy	CASSPGHEQYF+TCRBV28-01+TCRBJ02-07
AFLLFLVLI	Healthy	CASSLLGEEAEAFF+TCRBV07-09+TCRBJ01-01
AFLLFLVLI	Healthy	CASSPDYEQYF+TCRBV02-01+TCRBJ02-07
AFLLFLVLI	Healthy	CASSTGPPNTGELFF+TCRBV12-X+TCRBJ02-02
AFLLFLVLI	Healthy	CASSQEATGFYYNEQFF+TCRBV04-03+TCRBJ02-01
AFLLFLVLI	Healthy	CASSQVVSTVLLHTDTQYF+TCRBV04-03+TCRBJ02-03
AFLLFLVLI	Healthy	CASSLAVDEQYF+TCRBV07-09+TCRBJ02-07
AFLLFLVLI	Healthy	CASSVRLAGRYEQYF+TCRBV13-01+TCRBJ02-07
AFLLFLVLI	Healthy	CASSLVWGPQETQYF+TCRBV27-01+TCRBJ02-05
AFLLFLVLI	Healthy	CASSYPPAAEEKLFF+TCRBV06-06+TCRBJ01-04
AFLLFLVLI	Healthy	CSVADPGVGVGLFF+TCRBV29-01+TCRBJ01-04
AFLLFLVLI	Healthy	CASSQEFRGNYGYTF+TCRBV04-01+TCRBJ01-02
AFLLFLVLI	Healthy	CASSRTGADTQYF+TCRBV06-05+TCRBJ02-03
AFLLFLVLI	Healthy	CASSNTGLIETQYF+TCRBV05-01+TCRBJ02-05
AFLLFLVLI	Healthy	CVLLERNTGELFF+TCRBV06-05+TCRBJ02-02
AFLLFLVLI	Healthy	CASSPGLATSSYEQYF+TCRBV27-01+TCRBJ02-07
AFLLFLVLI	Healthy	CASSYDGNYGYTF+TCRBV06-05+TCRBJ01-02
AFLLFLVLI	Healthy	CASSLGGMNTEAFF+TCRBV06-05+TCRBJ01-01
AFLLFLVLI	Healthy	CASSLKRDSGFYGYTF+TCRBV06-02/06-03+TCRBJ01-02
AFLLFLVLI	Healthy	CASSSPPQGRTEAFF+TCRBV27-01+TCRBJ01-01
AFLLFLVLI	Healthy	CASSYPGADEQFF+TCRBV11-02+TCRBJ02-01
AFLLFLVLI	Healthy	CASRRGNYGYTF+TCRBV13-01+TCRBJ01-02
AFLLFLVLI	Healthy	CASSLGTSGRFGTQYF+TCRBV07-06+TCRBJ02-05
AFLLFLVLI	Healthy	CASSPKPPNGGVQETQYF+TCRBV18-01+TCRBJ02-05
AFLLFLVLI	Healthy	CASREDQQFVGRVPYNEQFF+TCRBV27-01+TCRBJ02-01
AFLLFLVLI	Healthy	CASSLTGPVGELFF+TCRBV05-01+TCRBJ02-02
AFLLFLVLI	Healthy	CASSLLPGQGRGEQYV+TCRBV18-01+TCRBJ02-07
AFLLFLVLI	Healthy	CASSLGAEQYF+TCRBV06-02/06-03+TCRBJ02-07
AFLLFLVLI	Healthy	CSVLGTPDQGSEAFF+TCRBV29-01+TCRBJ01-01
AFLLFLVLI	Healthy	CASSYSEGQPQHF+TCRBV06-05+TCRBJ01-05
AFLLFLVLI	Healthy	CATSFGTGELFF+TCRBV24-01+TCRBJ02-02
AFLLFLVLI	Healthy	CASSQSGLAGGTDTQYF+TCRBV06-X+TCRBJ02-03
AFLLFLVLI	Healthy	CASSLLGAEAFF+TCRBV05-01+TCRBJ01-01
AFLLFLVLI	Healthy	CASSQDFGGYEQYF+TCRBV04-02+TCRBJ02-07
AFLLFLVLI	Healthy	CASSLVGGEAFF+TCRBV05-01+TCRBJ01-01
AFLLFLVLI	Healthy	CASSPDRGIFYGYTF+TCRBV07-02+TCRBJ01-02
AFLLFLVLI	Healthy	CASSSAGNEQFF+TCRBV05-01+TCRBJ02-01
AFLLFLVLI	Healthy	CASSTTGIQETQYF+TCRBV05-01+TCRBJ02-05
AFLLFLVLI	Healthy	CASIHRQGNYEQYF+TCRBV28-01+TCRBJ02-07
AFLLFLVLI	Healthy	CASSQDGQGTDTQYF+TCRBV04-03+TCRBJ02-03
AFLLFLVLI	Healthy	CASSAKTVVETQYF+TCRBV27-01+TCRBJ02-05
AFLLFLVLI	Healthy	CASRTTEYEQYF+TCRBV28-01+TCRBJ02-07
AFLLFLVLI	Healthy	CASSQDGRSYEQYF+TCRBV04-01+TCRBJ02-07
AFLLFLVLI	Healthy	CASSSVRGPSRDEQFF+TCRBV11-01+TCRBJ02-01
AFLLFLVLI	Healthy	CASSLGLAGGPGEQFF+TCRBV07-07+TCRBJ02-01
AFLLFLVLI	Healthy	CASSESGGTEAFF+TCRBV10-02+TCRBJ01-01
AFLLFLVLI	Healthy	CASSSGTFWFF+TCRBV07-02+TCRBJ02-01
AFLLFLVLI	Healthy	CASSLEPGQGAQETQYF+TCRBV07-09+TCRBJ02-05
AFLLFLVLI	Healthy	CASRTNLGYTF+TCRBV06-05+TCRBJ01-02
AFLLFLVLI	Healthy	CASSPQGNEQYF+TCRBV06-05+TCRBJ02-07
AFLLFLVLI	Healthy	CASSRQGDSLEAFF+TCRBV14-01+TCRBJ01-01
AFLLFLVLI	Healthy	CASSLTGSEQFF+TCRBV05-01+TCRBJ02-01
AFLLFLVLI	Healthy	CASSLRQTYNSPLHF+TCRBV27-01+TCRBJ01-06
AFLLFLVLI	Healthy	CASSPSGDTQYF+TCRBV06-05+TCRBJ02-03
AFLLFLVLI	Healthy	CASSLEQPGTNSNQPQHF+TCRBV11-02+TCRBJ01-05
AFLLFLVLI	Healthy	CASSPGFLGTGIYEQYF+TCRBV09-01+TCRBJ02-07
AFLLFLVLI	Healthy	CATAVILAGVVDTQYF+TCRBV07-09+TCRBJ02-03
AFLLFLVLI	Healthy	CASSDDRLETRVNTEAFF+TCRBV02-01+TCRBJ01-01
AFLLFLVLI	Healthy	CASSQDSTSGSYEQFF+TCRBV04-03+TCRBJ02-01
AFLLFLVLI	Healthy	CASSYSGSEQFF+TCRBV06-05+TCRBJ02-01
AFLLFLVLI	Healthy	CSAKLSGSYNSPLHF+TCRBV20-X+TCRBJ01-06
AFLLFLVLI	Healthy	CSAKTNPNEQFF+TCRBV20-X+TCRBJ02-01
AFLLFLVLI	Healthy	CASSPTGGPTDTQYF+TCRBV06-06+TCRBJ02-03
AFLLFLVLI	Healthy	CASSRTSGSRNEQFF+TCRBV27-01+TCRBJ02-01
AFLLFLVLI	Healthy	CASGTYRADGYTF+TCRBV28-01+TCRBJ01-02
AFLLFLVLI	Healthy	CASSQDRTSGTYEQYF+TCRBV04-03+TCRBJ02-07
AFLLFLVLI	Healthy	CASSIAGGGNEQFF+TCRBV05-01+TCRBJ02-01
AFLLFLVLI	Healthy	CASSGDRVGGGEKLFF+TCRBV09-01+TCRBJ01-04
AFLLFLVLI	Healthy	CASSPTVGNEQFF+TCRBV04-01+TCRBJ02-01
AFLLFLVLI	Healthy	CASSYPRLAGETQYF+TCRBV06-02/06-03+TCRBJ02-05
AFLLFLVLI	Healthy	CASSQSGESVGYTF+TCRBV14-01+TCRBJ01-02
AFLLFLVLI	Healthy	CASRGSGRGTGELFF+TCRBV06-05+TCRBJ02-02
AFLLFLVLI	Healthy	CASSQEDRVGYGYTF+TCRBV04-01+TCRBJ01-02
AFLLFLVLI	Healthy	CASSYTPSGELFF+TCRBV06-05+TCRBJ02-02
AFLLFLVLI	Healthy	CASTPRPGAEAFF+TCRBV28-01+TCRBJ01-01
AFLLFLVLI	Healthy	CSARTESNQPQHF+TCRBV29-01+TCRBJ01-05
AFLLFLVLI	Healthy	CASSYSGNEQFF+TCRBV06-05+TCRBJ02-01
AFLLFLVLI	Healthy	CASSQDPRAPYEQYF+TCRBV04-01+TCRBJ02-07
AFLLFLVLI	Healthy	CASSLVGITDTQYF+TCRBV05-01+TCRBJ02-03
AFLLFLVLI	Healthy	CASSYSGDGYTF+TCRBV06-05+TCRBJ01-02
AFLLFLVLI	Healthy	CASSQTSGYTDTQYF+TCRBV18-01+TCRBJ02-03
AFLLFLVLI	Healthy	CASSYSGQGMDEAFF+TCRBV06-05+TCRBJ01-01
AFLLFLVLI	Healthy	CASSKWQGSQPQHF+TCRBV21-01+TCRBJ01-05
AFLLFLVLI	Healthy	CASSYEGTGYTF+TCRBV06-05+TCRBJ01-02
AFLLFLVLI	Healthy	CASSYVSTDTQYF+TCRBV06-05+TCRBJ02-03
AFLLFLVLI	Healthy	CASSNLGRGDEQFF+TCRBV05-01+TCRBJ02-01
AFLLFLVLI	Healthy	CASSRPGAGIEAFF+TCRBV14-01+TCRBJ01-01
AFLLFLVLI	Healthy	CASTTGLAVNEQFF+TCRBV09-01+TCRBJ02-01
AFLLFLVLI	Healthy	CSAIGPGASSYNEQFF+TCRBV20-X+TCRBJ02-01
AFLLFLVLI	Healthy	CAISEGTITDTQYF+TCRBV10-03+TCRBJ02-03
AFLLFLVLI	Healthy	CASSYTGGVDYGYTF+TCRBV06-06+TCRBJ01-02
AFLLFLVLI	Healthy	CASSLTGGNEQFF+TCRBV05-01+TCRBJ02-01
AFLLFLVLI	Healthy	CASSYSGEKLFF+TCRBV06-05+TCRBJ01-04
AFLLFLVLI	Healthy	CASSFRGGLALSTDTQYF+TCRBV27-01+TCRBJ02-03
AFLLFLVLI	Healthy	CASSQLAGGETQYF+TCRBV05-01+TCRBJ02-05
AFLLFLVLI	Healthy	CASSSGQGAGELFF+TCRBV06-05+TCRBJ02-02
AFLLFLVLI	Healthy	CASSHPGLAGGEQFF+TCRBV14-01+TCRBJ02-01
AFLLFLVLI	Healthy	CASSLPSRLALRNEQFF+TCRBV05-06+TCRBJ02-01
AFLLFLVLI	Healthy	CAIMGAGTGPDTQYF+TCRBV10-03+TCRBJ02-03
AFLLFLVLI	Healthy	CASSPASKSSYNEQFF+TCRBV18-01+TCRBJ02-01
AFLLFLVLI	Healthy	CASSPPGQGLGGYTF+TCRBV14-01+TCRBJ01-02
AFLLFLVLI	Healthy	CASSLTGNEQFF+TCRBV05-01+TCRBJ02-01
AFLLFLVLI	Healthy	CASSYSTDTQYF+TCRBV05-01+TCRBJ02-03
AFLLFLVLI	Healthy	CASSLTSDEQFF+TCRBV06-06+TCRBJ02-01
AFLLFLVLI	Healthy	CASSSTGTHPYEQYF+TCRBV14-01+TCRBJ02-07
AFLLFLVLI	Healthy	CASSKTRTDTQYF+TCRBV05-01+TCRBJ02-03
AFLLFLVLI	Healthy	CASSYTGGTDTQYF+TCRBV06-06+TCRBJ02-03
AFLLFLVLI	Healthy	CASSLAGATGELFF+TCRBV05-01+TCRBJ02-02
AFLLFLVLI	Healthy	CSARSPGDFGNTIYF+TCRBV20-X+TCRBJ01-03
AFLLFLVLI	Healthy	CASGHGADTQYF+TCRBV12-05+TCRBJ02-03
AFLLFLVLI	Healthy	CASSYGLGLGEQFF+TCRBV06-05+TCRBJ02-01
AFLLFLVLI	Healthy	CASSRTEAGELFF+TCRBV06-05+TCRBJ02-02
AFLLFLVLI	Healthy	CSVKLAGGELFF+TCRBV29-01+TCRBJ02-02
AFLLFLVLI	Healthy	CASSLIQETQYF+TCRBV05-01+TCRBJ02-05
AFLLFLVLI	Healthy	CASSLTGGTDTQYF+TCRBV05-01+TCRBJ02-03
AFLLFLVLI	Healthy	CASSLTGSGNEQFF+TCRBV05-01+TCRBJ02-01
AFLLFLVLI	Healthy	CSARGTQDYGHEQYF+TCRBV20-X+TCRBJ02-07
AFLLFLVLI	Healthy	CASSLASGGAFF+TCRBV11-02+TCRBJ01-01
AFLLFLVLI	Healthy	CASSPTGVYGYTF+TCRBV05-01+TCRBJ01-02
AFLLFLVLI	Healthy	CASSLGGSSYNEQFF+TCRBV05-01+TCRBJ02-01
AFLLFLVLI	Healthy	CASRGQGHVRLDGYTF+TCRBV12-X+TCRBJ01-02
AFLLFLVLI	Healthy	CASSYSGVGYTF+TCRBV06-05+TCRBJ01-02
AFLLFLVLI	Healthy	CATSDSNWGPYGYTF+TCRBV24-01+TCRBJ01-02
AFLLFLVLI	Healthy	CSARVQANEQFF+TCRBV20-X+TCRBJ02-01
AFLLFLVLI	Healthy	CASSQEQGATDTQYF+TCRBV04-02+TCRBJ02-03
AFLLFLVLI	Healthy	CASSWAGGDEQYF+TCRBV05-01+TCRBJ02-07
AFLLFLVLI	Healthy	CASRESSYNSPLHF+TCRBV02-01+TCRBJ01-06
AFLLFLVLI	Healthy	CASSYSGADTQYF+TCRBV06-02/06-03+TCRBJ02-03
AFLLFLVLI	Healthy	CASSTGLAGGGYTDTQYF+TCRBV19-01+TCRBJ02-03
AFLLFLVLI	Healthy	CASSVGGNLANYGYTF+TCRBV06-01+TCRBJ01-02
AFLLFLVLI	Healthy	CASSYSSGDSYNEQFF+TCRBV06-05+TCRBJ02-01
AFLLFLVLI	Healthy	CASSGPTSEQYF+TCRBV02-01+TCRBJ02-07
AFLLFLVLI	Healthy	CSAEGLAKLTYEQYV+TCRBV20-X+TCRBJ02-07
AFLLFLVLI	Healthy	CASSPQGVEGYTF+TCRBV06-05+TCRBJ01-02
AFLLFLVLI	Healthy	CASSLVGSEAFF+TCRBV05-01+TCRBJ01-01
AFLLFLVLI	Healthy	CASSRTGTGADTQYF+TCRBV14-01+TCRBJ02-03
AFLLFLVLI	Healthy	CASSSTANTEAFF+TCRBV06-05+TCRBJ01-01
AFLLFLVLI	Healthy	CASSLAGAEQYV+TCRBV06-02/06-03+TCRBJ02-07
AFLLFLVLI	Healthy	CASLQRGSGSPLEETQYF+TCRBV02-01+TCRBJ02-05
AFLLFLVLI	Healthy	CASSQGGRGPEQFF+TCRBV14-01+TCRBJ02-01
AFLLFLVLI	Healthy	CASGLVGQGIQETQYF+TCRBV12-05+TCRBJ02-05
AFLLFLVLI	Healthy	CATSDGHSPLHF+TCRBV24-01+TCRBJ01-06
AFLLFLVLI	Healthy	CASSPTSGGYNEQFF+TCRBV06-X+TCRBJ02-01
AFLLFLVLI	Healthy	CATSLDKRAYEQYF+TCRBV24-01+TCRBJ02-07
AFLLFLVLI	Healthy	CASSYSDNEQFF+TCRBV06-02/06-03+TCRBJ02-01
AFLLFLVLI	Healthy	CASSPHTEAFF+TCRBV06-06+TCRBJ01-01
AFLLFLVLI	Healthy	CSARDRRSAMNTEAFF+TCRBV20-X+TCRBJ01-01
AFLLFLVLI	Healthy	CASSQPGQGPEQYF+TCRBV14-01+TCRBJ02-07
AFLLFLVLI	Healthy	CASSLGGREGYTF+TCRBV06-05+TCRBJ01-02
AFLLFLVLI	Healthy	CASNVAGGPFNEQFF+TCRBV06-06+TCRBJ02-01
AFLLFLVLI	Healthy	CASSAAGGNSPLHF+TCRBV06-X+TCRBJ01-06
AFLLFLVLI	Healthy	CASSLAGEEQFF+TCRBV06-05+TCRBJ02-01
AFLLFLVLI	Healthy	CSASRAGGLHFSTDTQYF+TCRBV20-X+TCRBJ02-03
AFLLFLVLI	Healthy	CASDEGASETQYF+TCRBV07-08+TCRBJ02-05
AFLLFLVLI	Healthy	CASSLGAAQETQYF+TCRBV27-01+TCRBJ02-05
AFLLFLVLI	Healthy	CASSQTVTEAFF+TCRBV06-06+TCRBJ01-01
AFLLFLVLI	Healthy	CASSLSAGSNQPQHF+TCRBV27-01+TCRBJ01-05
AFLLFLVLI	Healthy	CASSPDSSSGNTIYF+TCRBV05-01+TCRBJ01-03
AFLLFLVLI	Healthy	CASSISRDLLLDGYTF+TCRBV19-01+TCRBJ01-02
AFLLFLVLI	Convalescent	CSARTDTQYF+TCRBV20-01+TCRBJ02-03
AFLLFLVLI	Convalescent	CASRPGTSGDTEAFF+TCRBV28-01+TCRBJ01-01
AFLLFLVLI	Convalescent	CASSQYNEQFF+TCRBV05-01+TCRBJ02-01
AFLLFLVLI	Convalescent	CASSRDRYTEAFF+TCRBV02-01+TCRBJ01-01
AFLLFLVLI	Convalescent	CSAPGTSGRALSFGEQFF+TCRBV20-X+TCRBJ02-01
AFLLFLVLI	Convalescent	CASSFEMNTEAFF+TCRBV07-06+TCRBJ01-01
AFLLFLVLI	Convalescent	CAWDFSSYNEQFF+TCRBV30-01+TCRBJ02-01
AFLLFLVLI	Convalescent	CATGRGGNEQFF+TCRBV24-01+TCRBJ02-01
AFLLFLVLI	Convalescent	CAGTDTPGYGYTF+TCRBV30-01+TCRBJ01-02
AFLLFLVLI	Convalescent	CASSDRDNTGDEQFF+TCRBV09-01+TCRBJ02-01
AFLLFLVLI	Convalescent	CASSLTAYNQPQHF+TCRBV28-01+TCRBJ01-05
AFLLFLVLI	Convalescent	CASSFVPTQETQYF+TCRBV27-01+TCRBJ02-05
AFLLFLVLI	Convalescent	CASSLPGQGNPYEQYF+TCRBV18-01+TCRBJ02-07
AFLLFLVLI	Convalescent	CASSTDSVNSPLHF+TCRBV06-05+TCRBJ01-06
AFLLFLVLI	Healthy	CASSQLAPDTQYF+TCRBV14-01+TCRBJ02-03
AFLLFLVLI	Healthy	CASSQGVGSYEQYF+TCRBV04-01+TCRBJ02-07
AFLLFLVLI	Healthy	CASSLVAGSTEAFF+TCRBV11-02+TCRBJ01-01
AFLLFLVLI	Healthy	CSASSGGDEQFF+TCRBV20-X+TCRBJ02-01
AFLLFLVLI	Healthy	CASSPFGGHEQFF+TCRBV09-01+TCRBJ02-01
AFLLFLVLI	Healthy	CASSPLAGGVTDTQYF+TCRBV07-08+TCRBJ02-03
AFLLFLVLI	Healthy	CASTGGKTQETQYF+TCRBV02-01+TCRBJ02-05
AFLLFLVLI	Healthy	CASSLGVAGVGEQFF+TCRBV12-X+TCRBJ02-01
AFLLFLVLI	Healthy	CASSEWAGTNYGYTF+TCRBV02-01+TCRBJ01-02
AFLLFLVLI	Healthy	CSARPARSYEQYF+TCRBV20-X+TCRBJ02-07
AFLLFLVLI	Healthy	CASSLDLPGLGANEQFF+TCRBV07-07+TCRBJ02-01
AFLLFLVLI	Healthy	CASSSNTYEQYF+TCRBV07-09+TCRBJ02-07
AFLLFLVLI	Healthy	CASSLSTANTGELFF+TCRBV07-06+TCRBJ02-02
AFLLFLVLI	Healthy	CASSLGGWDEQFF+TCRBV07-02+TCRBJ02-01
AFLLFLVLI	Healthy	CASTLVGGAGYGYTF+TCRBV28-01+TCRBJ01-02
AFLLFLVLI	Healthy	CASSLGPGQGAYEQYF+TCRBV07-06+TCRBJ02-07
AFLLFLVLI	Healthy	CSARKNTGELFF+TCRBV29-01+TCRBJ02-02
AFLLFLVLI	Healthy	CASSVGLDTEAFF+TCRBV09-01+TCRBJ01-01
AFLLFLVLI	Healthy	CASSYLGGWHTGELFF+TCRBV06-02/06-03+TCRBJ02-02
AFLLFLVLI	Healthy	CASGVLGTGAYEQYF+TCRBV02-01+TCRBJ02-07
AFLLFLVLI	Healthy	CSARDQGIEYEQYF+TCRBV20-X+TCRBJ02-07
AFLLFLVLI	Healthy	CASSTTSRTETQYF+TCRBV05-01+TCRBJ02-05
AFLLFLVLI	Healthy	CASSLTDTQYF+TCRBV18-01+TCRBJ02-03
AFLLFLVLI	Healthy	CASSPTFSGGGDNEQFF+TCRBV28-01+TCRBJ02-01
AFLLFLVLI	Healthy	CASFDRGPYEQYF+TCRBV18-01+TCRBJ02-07
AFLLFLVLI	Healthy	CSGLVGGAYEQYF+TCRBV29-01+TCRBJ02-07
AFLLFLVLI	Healthy	CASGFGLGDNEQFF+TCRBV05-01+TCRBJ02-01
AFLLFLVLI	Healthy	CASSLSGTVSYEQYF+TCRBV27-01+TCRBJ02-07
AFLLFLVLI	Healthy	CASSFSANFWKQPQHF+TCRBV28-01+TCRBJ01-05
AFLLFLVLI	Healthy	CASSRGTQYF+TCRBV14-01+TCRBJ02-05
AFLLFLVLI	Healthy	CASSDSSPSGDINEQFF+TCRBV06-04+TCRBJ02-01
AFLLFLVLI	Healthy	CASSPAVTGNTEAFF+TCRBV05-06+TCRBJ01-01
AFLLFLVLI	Healthy	CASSYSGSSTDTQYF+TCRBV06-02/06-03+TCRBJ02-03
AFLLFLVLI	Healthy	CSATGTGGEYNEQFF+TCRBV20-X+TCRBJ02-01
AFLLFLVLI	Healthy	CASSYFLDFDGNEQFF+TCRBV06-02/06-03+TCRBJ02-01
AFLLFLVLI	Healthy	CASSRRGQGIAEAFF+TCRBV06-02/06-03+TCRBJ01-01
AFLLFLVLI	Healthy	CSASLELAGGSSYNEQFF+TCRBV20-01+TCRBJ02-01
AFLLFLVLI	Healthy	CATARGQSGEPLHF+TCRBV02-01+TCRBJ01-06
AFLLFLVLI	Healthy	CSASPSGTEAFF+TCRBV20-01+TCRBJ01-01
AFLLFLVLI	Healthy	CSASAENNEQFF+TCRBV20-01+TCRBJ02-01
AFLLFLVLI	Healthy	CASSTGTGGYTF+TCRBV05-01+TCRBJ01-02
AFLLFLVLI	Healthy	CAIGLAGRIEQFF+TCRBV02-01+TCRBJ02-01
AFLLFLVLI	Healthy	CSASLGLAYEQYF+TCRBV20-01+TCRBJ02-07
AFLLFLVLI	Healthy	CSVTTEATYNEQFF+TCRBV20-X+TCRBJ02-01
AFLLFLVLI	Healthy	CSARDSLAGDNEQFF+TCRBV20-X+TCRBJ02-01
AFLLFLVLI	Healthy	CASSAEDGYEQYF+TCRBV09-01+TCRBJ02-07
AFLLFLVLI	Healthy	CSATTSGRGGEETQYF+TCRBV20-X+TCRBJ02-05
AFLLFLVLI	Healthy	CASSLATTLLTGANVLTF+TCRBV05-01+TCRBJ02-06
AFLLFLVLI	Healthy	CASSLGQGNTEAFF+TCRBV11-02+TCRBJ01-01
AFLLFLVLI	Healthy	CASSSPPGLISYEQYF+TCRBV28-01+TCRBJ02-07
AFLLFLVLI	Healthy	CSARDRYNEQFF+TCRBV20-X+TCRBJ02-01
AFLLFLVLI	Healthy	CASSQDLREQFF+TCRBV04-02+TCRBJ02-01
AFLLFLVLI	Healthy	CASSLSGSGISYEQYF+TCRBV05-05+TCRBJ02-07
AFLLFLVLI	Healthy	CSVVEQGPYEQYF+TCRBV29-01+TCRBJ02-07
AFLLFLVLI	Healthy	CASSLLAGVHNEQFF+TCRBV18-01+TCRBJ02-01
AFLLFLVLI	Healthy	CSASGLAGGYEQYF+TCRBV20-01+TCRBJ02-07
AFLLFLVLI	Healthy	CASSQEERSSYEQYF+TCRBV04-02+TCRBJ02-07
AFLLFLVLI	Healthy	CSARDLAGAGYEQYF+TCRBV20-X+TCRBJ02-07
AFLLFLVLI	Healthy	CSAATSATYNEQFF+TCRBV20-X+TCRBJ02-01
AFLLFLVLI	Healthy	CASSLEGVSYEQYF+TCRBV05-01+TCRBJ02-07
AFLLFLVLI	Healthy	CASSDYPRLAKNIQYF+TCRBV10-01+TCRBJ02-04
AFLLFLVLI	Healthy	CASSLEGEQFF+TCRBV07-09+TCRBJ02-01
AFLLFLVLI	Healthy	CASWASSNYGYTF+TCRBV02-01+TCRBJ01-02
AFLLFLVLI	Healthy	CSANDEGGPHEQFF+TCRBV20-01+TCRBJ02-01
AFLLFLVLI	Healthy	CASSLQGPEQFF+TCRBV28-01+TCRBJ02-01
AFLLFLVLI	Healthy	CSAKGLAEAYEQYF+TCRBV20-X+TCRBJ02-07
AFLLFLVLI	Healthy	CASSPLTQDTEAFF+TCRBV27-01+TCRBJ01-01
AFLLFLVLI	Healthy	CASSGPRNNEQFF+TCRBV02-01+TCRBJ02-01
AFLLFLVLI	Healthy	CASSQVGGYYYTEAFF+TCRBV03-01/03-02+TCRBJ01-01
AFLLFLVLI	Healthy	CATSFPGLAGGTSTDTQYF+TCRBV15-01+TCRBJ02-03
AFLLFLVLI	Healthy	CSVIIESHEQYF+TCRBV29-01+TCRBJ02-07
AFLLFLVLI	Healthy	CSVWTGGATEAFF+TCRBV29-01+TCRBJ01-01
AFLLFLVLI	Healthy	CASSLVLGDEAFF+TCRBV07-08+TCRBJ01-01
AFLLFLVLI	Healthy	CSAAEAANEQFF+TCRBV20-X+TCRBJ02-01
AFLLFLVLI	Healthy	CSASTSFNEQFF+TCRBV20-01+TCRBJ02-01
AFLLFLVLI	Healthy	CASSFGNEQFF+TCRBV07-08+TCRBJ02-01
AFLLFLVLI	Healthy	CASSARAGGKTDTQYF+TCRBV09-01+TCRBJ02-03
AFLLFLVLI	Healthy	CASSLQAGGFGELFF+TCRBV27-01+TCRBJ02-02
AFLLFLVLI	Healthy	CASSSPRTAPYNEQFF+TCRBV28-01+TCRBJ02-01
AFLLFLVLI	Healthy	CASSPDHNEQFF+TCRBV04-01+TCRBJ02-01
AFLLFLVLI	Healthy	CASSPRGIQPQHF+TCRBV18-01+TCRBJ01-05
AFLLFLVLI	Healthy	CASSTGDTNTEAFF+TCRBV05-01+TCRBJ01-01
AFLLFLVLI	Healthy	CASREGSSYEQYF+TCRBV02-01+TCRBJ02-07
AFLLFLVLI	Healthy	CASSRRETNVLTF+TCRBV28-01+TCRBJ02-06
AFLLFLVLI	Healthy	CSGDRETQFYNSPLHF+TCRBV20-X+TCRBJ01-06
AFLLFLVLI	Healthy	CASSPLAGSSYNEQFF+TCRBV27-01+TCRBJ02-01
AFLLFLVLI	Healthy	CSAHVENTEAFF+TCRBV20-X+TCRBJ01-01
AFLLFLVLI	Healthy	CSANGLAGGVGLNEQFF+TCRBV20-X+TCRBJ02-01
AFLLFLVLI	Healthy	CSARDLASSYEQYF+TCRBV20-X+TCRBJ02-07
AFLLFLVLI	Healthy	CASGSTGQGAPDEKLFF+TCRBV28-01+TCRBJ01-04
AFLLFLVLI	Healthy	CACGGELFF+TCRBV30-01+TCRBJ02-02
AFLLFLVLI	Healthy	CASSRYLNTEAFF+TCRBV19-01+TCRBJ01-01
AFLLFLVLI	Healthy	CASSSRDHSYEQYF+TCRBV07-09+TCRBJ02-07
AFLLFLVLI	Healthy	CSASGAGAEQFF+TCRBV20-X+TCRBJ02-01
AFLLFLVLI	Healthy	CASRRGSSYEQYF+TCRBV02-01+TCRBJ02-07
AFLLFLVLI	Healthy	CASSLRADISSGANVLTF+TCRBV13-01+TCRBJ02-06
AFLLFLVLI	Healthy	CASRGEMASGLTYEQYF+TCRBV06-X+TCRBJ02-07
AFLLFLVLI	Healthy	CASSQFREVRRGTEAFF+TCRBV03-01/03-02+TCRBJ01-01
AFLLFLVLI	Healthy	CSVDLGTYEQYF+TCRBV29-01+TCRBJ02-07
AFLLFLVLI	Healthy	CASSQQGYEQYF+TCRBV03-01/03-02+TCRBJ02-07
AFLLFLVLI	Healthy	CASSPGGPSEQYF+TCRBV27-01+TCRBJ02-07
AFLLFLVLI	Healthy	CASSYPQAPANTGELFF+TCRBV06-X+TCRBJ02-02
AFLLFLVLI	Healthy	CASSPSGRASSYNEQFF+TCRBV18-01+TCRBJ02-01
AFLLFLVLI	Healthy	CSASTPREGLETQYF+TCRBV20-01+TCRBJ02-05
AFLLFLVLI	Healthy	CASSPRGTSGRDDYEQYF+TCRBV03-01/03-02+TCRBJ02-07
AFLLFLVLI	Healthy	CSASWSGSGADTQYF+TCRBV20-X+TCRBJ02-03
AFLLFLVLI	Healthy	CASSQDLRFLYF+TCRBV04-01+TCRBJ02-07
AFLLFLVLI	Healthy	CSARDLRSYEQYF+TCRBV20-X+TCRBJ02-07
AFLLFLVLI	Healthy	CANTGTGEKLFF+TCRBV05-01+TCRBJ01-04
AFLLFLVLI	Healthy	CSAKSRTFSYEQYF+TCRBV20-X+TCRBJ02-07
AFLLFLVLI	Healthy	CASSFGHYEQYF+TCRBV12-03/12-04+TCRBJ02-07
AFLLFLVLI	Healthy	CSANTGQGPTEQYF+TCRBV20-X+TCRBJ02-07
AFLLFLVLI	Healthy	CSGERETSYNEQFF+TCRBV20-X+TCRBJ02-01
AFLLFLVLI	Healthy	CSARALAGGPRGTDTQYF+TCRBV20-X+TCRBJ02-03
AFLLFLVLI	Healthy	CAMPGVAGKNEQYF+TCRBV21-01+TCRBJ02-07
AFLLFLVLI	Healthy	CASSNFNEQFF+TCRBV10-02+TCRBJ02-01
AFLLFLVLI	Healthy	CSADTGTSSNEQFF+TCRBV20-X+TCRBJ02-01
AFLLFLVLI	Healthy	CASSSSLTSGLIYEQFF+TCRBV28-01+TCRBJ02-01
AFLLFLVLI	Healthy	CATSSPWEATDTQYF+TCRBV15-01+TCRBJ02-03
AFLLFLVLI	Healthy	CSAIGTYEQYF+TCRBV20-01+TCRBJ02-07
AFLLFLVLI	Healthy	CSARDPLAAYYEQYF+TCRBV20-X+TCRBJ02-07
AFLLFLVLI	Healthy	CGVTGGFIGSQETQYF+TCRBV28-01+TCRBJ02-05
AFLLFLVLI	Healthy	CASSLIGLINTEAFF+TCRBV27-01+TCRBJ01-01
AFLLFLVLI	Healthy	CSARAPGSSHF+TCRBV20-01+TCRBJ01-06
AFLLFLVLI	Healthy	CASSLGTEAFF+TCRBV03-01/03-02+TCRBJ01-01
AFLLFLVLI	Healthy	CASSLAEAAGITGELFF+TCRBV07-08+TCRBJ02-02
AFLLFLVLI	Healthy	CASSEGNIQYF+TCRBV05-01+TCRBJ02-04
AFLLFLVLI	Healthy	CASSLFWVNTGSNQPQHF+TCRBV28-01+TCRBJ01-05
AFLLFLVLI	Healthy	CASSWGNRGPTGELFF+TCRBV05-05+TCRBJ02-02
AFLLFLVLI	Healthy	CASSTMSGGTSGTLPHEQFF+X+TCRBJ02-01
AFLLFLVLI	Healthy	CASREGTGYEQYF+TCRBV02-01+TCRBJ02-07
AFLLFLVLI	Healthy	CSADTSGIENEQFF+TCRBV20-X+TCRBJ02-01
AFLLFLVLI	Healthy	CASSQDIGGGEGDTQYF+TCRBV14-01+TCRBJ02-03
AFLLFLVLI	Healthy	CASSQSTARSPYEQYF+TCRBV14-01+TCRBJ02-07
AFLLFLVLI	Healthy	CAISVSGTEAFF+TCRBV10-03+TCRBJ01-01
AFLLFLVLI	Healthy	CSARQTRTGAWEQYF+TCRBV20-X+TCRBJ02-07
AFLLFLVLI	Healthy	CASSLAIGGPHATNEKLFF+TCRBV07-09+TCRBJ01-04
AFLLFLVLI	Healthy	CASRPQGQGSYEQYF+TCRBV27-01+TCRBJ02-07
AFLLFLVLI	Healthy	CATSSVKRDTDTQYF+TCRBV15-01+TCRBJ02-03
AFLLFLVLI	Healthy	CSAADNSGANVLTF+TCRBV29-01+TCRBJ02-06
AFLLFLVLI	Healthy	CSARLAGGSKLYF+TCRBV20-X+TCRBJ02-07
AFLLFLVLI	Healthy	CASSPDGAKNIQYF+TCRBV12-X+TCRBJ02-04
AFLLFLVLI	Healthy	CASSAGTGAFF+TCRBV13-01+TCRBJ01-01
AFLLFLVLI	Healthy	CASSELDRDGYTF+TCRBV25-01+TCRBJ01-02
AFLLFLVLI	Healthy	CASSYTIGGSTDTQYF+TCRBV06-05+TCRBJ02-03
AFLLFLVLI	Healthy	CSARELTSSYEQYF+TCRBV20-X+TCRBJ02-07
AFLLFLVLI	Healthy	CASSLFASYNEQFF+TCRBV27-01+TCRBJ02-01
AFLLFLVLI	Healthy	CASSPGGFTRRADTQYF+TCRBV05-01+TCRBJ02-03
AFLLFLVLI	Healthy	CASSRTGVNEQFF+TCRBV18-01+TCRBJ02-01
AFLLFLVLI	Healthy	CASSLLSGNTIYF+TCRBV27-01+TCRBJ01-03
AFLLFLVLI	Healthy	CAISEDLVGAGYGYTF+TCRBV10-03+TCRBJ01-02
AFLLFLVLI	Healthy	CASRTPPSTSGNTIYF+TCRBV21-01+TCRBJ01-03
AFLLFLVLI	Healthy	CASSLQSSHNEQFF+TCRBV07-09+TCRBJ02-01
AFLLFLVLI	Healthy	CASSFRNEQFF+TCRBV28-01+TCRBJ02-01
AFLLFLVLI	Healthy	CASSLGEKGADTQYF+TCRBV11-02+TCRBJ02-03
AFLLFLVLI	Healthy	CATTTIIPGQELNYGYTF+TCRBV24-01+TCRBJ01-02
AFLLFLVLI	Healthy	CASSLVQVNTEAFF+TCRBV06-05+TCRBJ01-01
AFLLFLVLI	Healthy	CASSEQGSQPQHF+TCRBV06-01+TCRBJ01-05
AFLLFLVLI	Healthy	CSASGRQETQYF+TCRBV20-X+TCRBJ02-05
AFLLFLVLI	Healthy	CSARAGRQGLNEQYF+TCRBV20-X+TCRBJ02-07
AFLLFLVLI	Healthy	CASSGLDYEQYF+TCRBV25-01+TCRBJ02-07
AFLLFLVLI	Healthy	CASRSPTSGMADTQYF+TCRBV28-01+TCRBJ02-03
AFLLFLVLI	Healthy	CASSSLPGLAKEDEQFF+TCRBV28-01+TCRBJ02-01
AFLLFLVLI	Healthy	CSARGTIPNPQSGHSYEQYF+TCRBV20-X+TCRBJ02-07
AFLLFLVLI	Healthy	CASSFPGGEQYF+TCRBV07-09+TCRBJ02-07
AFLLFLVLI	Healthy	CSASGSRRNEQFF+TCRBV20-X+TCRBJ02-01
AFLLFLVLI	Healthy	CASSPDSSNTGELFF+TCRBV27-01+TCRBJ02-02
AFLLFLVLI	Healthy	CASSTPPTSGSSYNEQFF+TCRBV06-02/06-03+TCRBJ02-01
AFLLFLVLI	Healthy	CSAGGTSGSNEQFF+TCRBV20-X+TCRBJ02-01
AFLLFLVLI	Healthy	CSGKGLADSYEQYF+TCRBV20-X+TCRBJ02-07
AFLLFLVLI	Healthy	CASSLGGGEQYF+TCRBV11-02+TCRBJ02-07
AFLLFLVLI	Healthy	CASSQRLGLTDTQYF+TCRBV04-02+TCRBJ02-03
AFLLFLVLI	Healthy	CSAEGETSRVRNEQFF+TCRBV20-X+TCRBJ02-01
AFLLFLVLI	Healthy	CSASGFGNEQFF+TCRBV20-01+TCRBJ02-01
AFLLFLVLI	Healthy	CSGDGTSGSEQYF+TCRBV20-X+TCRBJ02-07
AFLLFLVLI	Healthy	CSATREPNNEQFF+TCRBV20-X+TCRBJ02-01
AFLLFLVLI	Healthy	CSASDRDSEQFF+TCRBV20-X+TCRBJ02-01
AFLLFLVLI	Healthy	CASSIPSGGGPDTQYF+TCRBV07-06+TCRBJ02-03
AFLLFLVLI	Healthy	CSARDYAASYEQYF+TCRBV20-X+TCRBJ02-07
AFLLFLVLI	Healthy	CASSKDPRETQYF+TCRBV21-01+TCRBJ02-05
AFLLFLVLI	Healthy	CSARDPRGLGGYTF+TCRBV20-X+TCRBJ01-02
AFLLFLVLI	Healthy	CSARGIKEAYEQYF+TCRBV20-X+TCRBJ02-07
AFLLFLVLI	Healthy	CSASVGTNEKLFF+TCRBV20-01+TCRBJ01-04
AFLLFLVLI	Healthy	CASRGLTGTGGAYEQYF+TCRBV06-X+TCRBJ02-07
AFLLFLVLI	Healthy	CASRTNRIYEQYF+TCRBV07-08+TCRBJ02-07
AFLLFLVLI	Healthy	CSEADSYNEQFF+TCRBV20-X+TCRBJ02-01
AFLLFLVLI	Healthy	CASSPDPNNEQFF+TCRBV10-02+TCRBJ02-01
AFLLFLVLI	Healthy	CASSQGAYEQYF+TCRBV07-08+TCRBJ02-07
AFLLFLVLI	Healthy	CASSLRSNSGEQYF+TCRBV28-01+TCRBJ02-07
AFLLFLVLI	Healthy	CSATGGLAGVETQYF+TCRBV20-X+TCRBJ02-05
AFLLFLVLI	Healthy	CASVVAGGPEAFF+TCRBV28-01+TCRBJ01-01
AFLLFLVLI	Healthy	CASRFPSLASTDTQYF+TCRBV11-03+TCRBJ02-03
AFLLFLVLI	Healthy	CASRAASSYEQYF+TCRBV02-01+TCRBJ02-07
AFLLFLVLI	Healthy	CSADTSGNAYEQYF+TCRBV20-X+TCRBJ02-07
AFLLFLVLI	Healthy	CASSFSGLSYEQYF+TCRBV05-01+TCRBJ02-07
AFLLFLVLI	Healthy	CASTPSSYEQYF+TCRBV06-06+TCRBJ02-07
AFLLFLVLI	Healthy	CSASQEGRYQETQYF+TCRBV20-01+TCRBJ02-05
AFLLFLVLI	Healthy	CASSPPTPDRGEKTQYF+TCRBV18-01+TCRBJ02-05
AFLLFLVLI	Healthy	CATSDWTVNEQFF+TCRBV24-01+TCRBJ02-01
AFLLFLVLI	Healthy	CASSLREKLFF+TCRBV28-01+TCRBJ01-04
AFLLFLVLI	Healthy	CATSRGAGAETQYF+TCRBV15-01+TCRBJ02-05
AFLLFLVLI	Healthy	CASSWEGGYNEQFF+TCRBV27-01+TCRBJ02-01
AFLLFLVLI	Healthy	CATSSASGSTDTQYF+TCRBV15-01+TCRBJ02-03
AFLLFLVLI	Healthy	CSADNGDLLYNEQFF+TCRBV20-X+TCRBJ02-01
AFLLFLVLI	Healthy	CASSRTTGGLTYNEQFF+TCRBV03-01/03-02+TCRBJ02-01
AFLLFLVLI	Healthy	CASSAGSGYTF+TCRBV19-01+TCRBJ01-02
AFLLFLVLI	Healthy	CASSPAGRGDHF+TCRBV28-01+TCRBJ01-05
AFLLFLVLI	Healthy	CASSQGERAWTGELFF+TCRBV04-01+TCRBJ02-02
AFLLFLVLI	Healthy	CSASLGAYEQYF+TCRBV20-X+TCRBJ02-07
AFLLFLVLI	Healthy	CSATRDSPLEQYF+TCRBV20-X+TCRBJ02-07
AFLLFLVLI	Healthy	CSASGDTGELFF+TCRBV20-X+TCRBJ02-02
AFLLFLVLI	Healthy	CASSPTTSGSYKFF+TCRBV06-05+TCRBJ02-01
AFLLFLVLI	Healthy	CASSYSPGSSGTSYNEQFF+TCRBV06-X+TCRBJ02-01
AFLLFLVLI	Healthy	CSATLEEETQYF+TCRBV20-X+TCRBJ02-05
AFLLFLVLI	Healthy	CASSQTGVAEAFF+TCRBV11-03+TCRBJ01-01
AFLLFLVLI	Healthy	CSGAGETDTQYF+TCRBV20-X+TCRBJ02-03
AFLLFLVLI	Healthy	CASSLASGGLNEQFF+TCRBV07-09+TCRBJ02-01
AFLLFLVLI	Healthy	CSVEDQSRDGSSYEQYF+TCRBV29-01+TCRBJ02-07
AFLLFLVLI	Healthy	CASSNEGVPYEQYF+TCRBV05-01+TCRBJ02-07
AFLLFLVLI	Healthy	CASSNSGSSYNEQFF+TCRBV19-01+TCRBJ02-01
AFLLFLVLI	Healthy	CSARTVASSYEQYF+TCRBV20-X+TCRBJ02-07
AFLLFLVLI	Healthy	CSDGQGEGYTF+TCRBV29-01+TCRBJ01-02
AFLLFLVLI	Healthy	CACLIQDRRYEQYF+TCRBV30-01+TCRBJ02-07
AFLLFLVLI	Healthy	CASSIGLAGGPEQFF+TCRBV19-01+TCRBJ02-01
AFLLFLVLI	Healthy	CASSWTSGSYEQYF+TCRBV27-01+TCRBJ02-07
AFLLFLVLI	Healthy	CSASAETGELFF+TCRBV20-01+TCRBJ02-02
AFLLFLVLI	Healthy	CSADGISGTSGRMETQYF+TCRBV20-X+TCRBJ02-05
AFLLFLVLI	Healthy	CASLGTGVNTGELFF+TCRBV02-01+TCRBJ02-02
AFLLFLVLI	Healthy	CASMMSNEQFF+TCRBV02-01+TCRBJ02-01
AFLLFLVLI	Healthy	CSAAGTGSNEQFF+TCRBV20-X+TCRBJ02-01
AFLLFLVLI	Healthy	CASSLYNEGNTQYF+TCRBV27-01+TCRBJ02-03
AFLLFLVLI	Healthy	CASSPDRGYSQYF+TCRBV27-01+TCRBJ02-07
AFLLFLVLI	Healthy	CASSPDGNSNQPQHF+TCRBV12-X+TCRBJ01-05
AFLLFLVLI	Healthy	CASSADRGHHTEAFF+TCRBV19-01+TCRBJ01-01
AFLLFLVLI	Healthy	CASSYSPGLGTEAFF+TCRBV06-05+TCRBJ01-01
AFLLFLVLI	Healthy	CASSDLSGGDYGYTF+TCRBV02-01+TCRBJ01-02
AFLLFLVLI	Healthy	CSVSLLAGGTYEQYF+TCRBV29-01+TCRBJ02-07
AFLLFLVLI	Healthy	CASSLGDNEQYF+TCRBV11-02+TCRBJ02-07
AFLLFLVLI	Healthy	CSASIEGQETQYF+TCRBV20-01+TCRBJ02-05
AFLLFLVLI	Healthy	CSASWERAIQETQYF+TCRBV20-01+TCRBJ02-05
AFLLFLVLI	Healthy	CSASEGGNEQFF+TCRBV20-01+TCRBJ02-01
AFLLFLVLI	Healthy	CSARTAGAAQETQYF+TCRBV20-X+TCRBJ02-05
AFLLFLVLI	Healthy	CASSEGEVAYEQYF+TCRBV06-01+TCRBJ02-07
AFLLFLVLI	Healthy	CASSYTMGGGFYEQYF+TCRBV06-05+TCRBJ02-07
AFLLFLVLI	Healthy	CASRGQGGQETQYF+TCRBV25-01+TCRBJ02-05
AFLLFLVLI	Healthy	CASRTGTSYEQYF+TCRBV02-01+TCRBJ02-07
AFLLFLVLI	Healthy	CSADTSGRAYEQYF+TCRBV20-X+TCRBJ02-07
AFLLFLVLI	Healthy	CASSPEGLALTQETQYF+TCRBV28-01+TCRBJ02-05
AFLLFLVLI	Healthy	CASSLGTDNTGELFF+TCRBV09-01+TCRBJ02-02
AFLLFLVLI	Healthy	CASSSFGGGMNTEAFF+TCRBV27-01+TCRBJ01-01
AFLLFLVLI	Healthy	CASSLALPTGPGTEAFF+TCRBV07-02+TCRBJ01-01
AFLLFLVLI	Healthy	CASSPTDRVGNYEQYF+TCRBV18-01+TCRBJ02-07
AFLLFLVLI	Healthy	CASSQLAGGWNEQFF+TCRBV14-01+TCRBJ02-01
AFLLFLVLI	Healthy	CASSQLSGGYNEQFF+TCRBV14-01+TCRBJ02-01
AFLLFLVLI	Healthy	CASSLAPPAPREDGYTF+TCRBV05-01+TCRBJ01-02
AFLLFLVLI	Healthy	CASSTRQGWTDTQYF+TCRBV05-01+TCRBJ02-03
AFLLFLVLI	Healthy	CASSLGQGITEQFF+TCRBV27-01+TCRBJ02-01
AFLLFLVLI	Healthy	CSADASGRADEQFF+TCRBV20-X+TCRBJ02-01
AFLLFLVLI	Healthy	CSADGLAGEVSDTQYF+TCRBV20-X+TCRBJ02-03
AFLLFLVLI	Healthy	CASSDREGIQYF+TCRBV09-01+TCRBJ02-04
AFLLFLVLI	Healthy	CASSPDTRPYEQYF+TCRBV07-09+TCRBJ02-07
AFLLFLVLI	Healthy	CASSTGQGVYEQYF+TCRBV07-08+TCRBJ02-07
AFLLFLVLI	Healthy	CSVLLADSYNEQFF+TCRBV29-01+TCRBJ02-01
AFLLFLVLI	Healthy	CASSALAGGINEQFF+TCRBV14-01+TCRBJ02-01
AFLLFLVLI	Healthy	CASRGLLAGGTIYEQYF+TCRBV06-X+TCRBJ02-07
AFLLFLVLI	Healthy	CSASASLQASQETQYF+TCRBV20-X+TCRBJ02-05
AFLLFLVLI	Healthy	CSAATGTGGQETQYF+TCRBV20-X+TCRBJ02-05
AFLLFLVLI	Healthy	CASRTTRNYEQYF+TCRBV02-01+TCRBJ02-07
AFLLFLVLI	Healthy	CASSYRGANSYEQYF+TCRBV28-01+TCRBJ02-07
AFLLFLVLI	Healthy	CASSVGTVLYEQYF+TCRBV27-01+TCRBJ02-07
AFLLFLVLI	Healthy	CAISDLAGGYYEQFF+TCRBV10-03+TCRBJ02-01
AFLLFLVLI	Healthy	RASSCHERLAGNEQFF+TCRBV07-03+TCRBJ02-01
AFLLFLVLI	Healthy	CSASALSYEQYF+TCRBV20-X+TCRBJ02-07
AFLLFLVLI	Healthy	CASSFPGRGGNQPQHF+TCRBV28-01+TCRBJ01-05
AFLLFLVLI	Healthy	CSVGPSGSAEQFF+TCRBV29-01+TCRBJ02-01
AFLLFLVLI	Healthy	CASTLSDQENPYEQYF+TCRBV07-09+TCRBJ02-07
AFLLFLVLI	Healthy	CSAPTQGTDQPQHF+TCRBV20-X+TCRBJ01-05
AFLLFLVLI	Healthy	CASMGLPYNEQFF+TCRBV05-06+TCRBJ02-01
AFLLFLVLI	Healthy	CASSLDEGGSAYEQYF+TCRBV07-06+TCRBJ02-07
AFLLFLVLI	Healthy	CASSFGGMNTEAFF+TCRBV11-03+TCRBJ01-01
AFLLFLVLI	Healthy	CASSPMMAGGYNEQFF+TCRBV12-X+TCRBJ02-01
AFLLFLVLI	Healthy	CASSYTFNQPQHF+TCRBV27-01+TCRBJ01-05
AFLLFLVLI	Healthy	CSAGPESSYNEQFF+TCRBV20-X+TCRBJ02-01
AFLLFLVLI	Healthy	CSARGLSGGSYEQYF+TCRBV20-X+TCRBJ02-07
AFLLFLVLI	Healthy	CASSTSTHYTGELFF+TCRBV06-05+TCRBJ02-02
AFLLFLVLI	Healthy	CSAPEATGYNQPQHF+TCRBV20-X+TCRBJ01-05
AFLLFLVLI	Healthy	CSASGLGDTQYF+TCRBV20-X+TCRBJ02-03
AFLLFLVLI	Healthy	CASLTSGGYNEQFF+TCRBV02-01+TCRBJ02-01
AFLLFLVLI	Healthy	CSARASLGTVAYEQYF+TCRBV20-X+TCRBJ02-07
AFLLFLVLI	Healthy	CSARDQGISYEQYF+TCRBV20-X+TCRBJ02-07
AFLLFLVLI	Healthy	CATRLAGVNLGELFF+TCRBV15-01+TCRBJ02-02
AFLLFLVLI	Healthy	CSARGLATSGRAVEQFF+TCRBV20-X+TCRBJ02-01
AFLLFLVLI	Healthy	CASSPSGSGYNEQFF+TCRBV28-01+TCRBJ02-01
AFLLFLVLI	Healthy	CASSLGGVANTEAFF+TCRBV07-09+TCRBJ01-01
AFLLFLVLI	Healthy	CASSLNGAYEQYF+TCRBV07-08+TCRBJ02-07
AFLLFLVLI	Healthy	CASSLALAVSSYNEQFF+TCRBV07-09+TCRBJ02-01
AFLLFLVLI	Healthy	CASIPTRGSGANVLTF+TCRBV19-01+TCRBJ02-06
AFLLFLVLI	Healthy	CASSWKPSGGTNTGELFF+TCRBV07-06+TCRBJ02-02
AFLLFLVLI	Healthy	CASSYVQGGTEAFF+TCRBV06-05+TCRBJ01-01
AFLLFLVLI	Healthy	CSARALAGGRESYEQYF+TCRBV20-X+TCRBJ02-07
AFLLFLVLI	Healthy	CASSLYSGSYYEQFF+TCRBV27-01+TCRBJ02-01
AFLLFLVLI	Healthy	CASTLREAFF+TCRBV07-02+TCRBJ01-01
AFLLFLVLI	Healthy	CASGRDNEQFF+TCRBV10-03+TCRBJ02-01
AFLLFLVLI	Healthy	CASSVALAGPSGNTIYF+TCRBV09-01+TCRBJ01-03
AFLLFLVLI	Healthy	CASSIGGVVYEQYF+TCRBV06-05+TCRBJ02-07
AFLLFLVLI	Healthy	CSASGPGTGGLRQETQYF+TCRBV20-01+TCRBJ02-05
AFLLFLVLI	Healthy	CATSDLPGELFF+TCRBV24-01+TCRBJ02-02
AFLLFLVLI	Healthy	CASSALPGLAYEQYF+TCRBV03-01/03-02+TCRBJ02-07
AFLLFLVLI	Healthy	CASSLDGGSYEQYF+TCRBV05-05+TCRBJ02-07
AFLLFLVLI	Healthy	CASSLGDRVYEQYF+TCRBV11-02+TCRBJ02-07
AFLLFLVLI	Healthy	CSARDLAGGSYNEQFF+TCRBV20-X+TCRBJ02-01
AFLLFLVLI	Healthy	CASSDRAGHEKLFF+TCRBV07-09+TCRBJ01-04
AFLLFLVLI	Healthy	CSARDLAGAVQNTGELFF+TCRBV20-X+TCRBJ02-02
AFLLFLVLI	Healthy	CASSYSLAGQGRTEAFF+TCRBV06-X+TCRBJ01-01
AFLLFLVLI	Healthy	CSASFEGVGPTDTQYF+TCRBV20-X+TCRBJ02-03
AFLLFLVLI	Healthy	CASSWQGNNLEAFF+TCRBV06-05+TCRBJ01-01
AFLLFLVLI	Healthy	CASSLGSNYEQYF+TCRBV07-08+TCRBJ02-07
AFLLFLVLI	Healthy	CASSKGTGGPDTQYF+TCRBV06-02+TCRBJ02-03
AFLLFLVLI	Healthy	CASSGLAHEQFF+TCRBV27-01+TCRBJ02-01
AFLLFLVLI	Healthy	CASSLPAGVSGANVLTF+TCRBV28-01+TCRBJ02-06
AFLLFLVLI	Healthy	CASSRDRGPTDTQYF+TCRBV06-05+TCRBJ02-03
AFLLFLVLI	Healthy	CSASTDLEGMETQYF+TCRBV20-X+TCRBJ02-05
AFLLFLVLI	Healthy	CASSSTDRGLQETQYF+TCRBV07-09+TCRBJ02-05
AFLLFLVLI	Healthy	CASRGRGSGRAVYEQFF+TCRBV06-X+TCRBJ02-01
AFLLFLVLI	Healthy	CASSPLADSYNEQFF+TCRBV28-01+TCRBJ02-01
AFLLFLVLI	Healthy	CSVEDPANYGYTF+TCRBV29-01+TCRBJ01-02
AFLLFLVLI	Healthy	CASSSIMAEETNEQFF+TCRBV28-01+TCRBJ02-01
AFLLFLVLI	Healthy	CSARSSYEQYF+TCRBV20-01+TCRBJ02-07
AFLLFLVLI	Healthy	CAWSAGRGDEQFF+TCRBV30-01+TCRBJ02-01
AFLLFLVLI	Healthy	CASSFLQGATDTQYF+TCRBV27-01+TCRBJ02-03
AFLLFLVLI	Healthy	CSASGTSVYEQYF+TCRBV20-X+TCRBJ02-07
AFLLFLVLI	Healthy	CVKNS*QTFLNTGELFF+TCRBV05-01+TCRBJ02-02
AFLLFLVLI	Healthy	CSGGGLADSYEQYF+TCRBV20-X+TCRBJ02-07
AFLLFLVLI	Healthy	CASRLTSTDYEQYF+TCRBV07-09+TCRBJ02-07
AFLLFLVLI	Healthy	CSADTEATNEKLFF+TCRBV20-X+TCRBJ01-04
AFLLFLVLI	Healthy	CASSEPRGTNYGYTF+TCRBV10-02+TCRBJ01-02
AFLLFLVLI	Healthy	CSASGSDLVYGYTF+TCRBV20-01+TCRBJ01-02
AFLLFLVLI	Healthy	CASSLVGMGDTQYF+TCRBV27-01+TCRBJ02-03
AFLLFLVLI	Healthy	CASSSAGGDLYEQYF+TCRBV07-06+TCRBJ02-07
AFLLFLVLI	Healthy	CASSYPRDRMNTEAFF+TCRBV06-02/06-03+TCRBJ01-01
AFLLFLVLI	Healthy	CASGGMQTQYF+TCRBV19-01+TCRBJ02-05
AFLLFLVLI	Healthy	CSADGPGGYTQYF+TCRBV20-X+TCRBJ02-03
AFLLFLVLI	Healthy	CASSQEYGQTPYEQYF+TCRBV03-01/03-02+TCRBJ02-07
AFLLFLVLI	Healthy	CATQWGHGQSSTDTQYF+TCRBV03-01/03-02+TCRBJ02-03
AFLLFLVLI	Healthy	CSARGVSDSYEQYF+TCRBV20-X+TCRBJ02-07
AFLLFLVLI	Healthy	CSVSPSTDTQYF+TCRBV20-X+TCRBJ02-03
AFLLFLVLI	Healthy	CSASNANNEQFF+TCRBV20-X+TCRBJ02-01
AFLLFLVLI	Healthy	CASSLDVRAGANVLTF+TCRBV03-01/03-02+TCRBJ02-06
AFLLFLVLI	Healthy	CSASDVTSGSRNGELFF+TCRBV20-01+TCRBJ02-02
AFLLFLVLI	Healthy	CASSPQTGEKLFF+TCRBV14-01+TCRBJ01-04
AFLLFLVLI	Healthy	CSARGTTPGQGSYEQYF+TCRBV20-X+TCRBJ02-07
AFLLFLVLI	Healthy	CASSHWAATTSGANVLTF+TCRBV14-01+TCRBJ02-06
AFLLFLVLI	Healthy	CSASEPGLAGGPKDTQYF+TCRBV20-01+TCRBJ02-03
AFLLFLVLI	Healthy	CAWRLAGFYEQYF+TCRBV30-01+TCRBJ02-07
AFLLFLVLI	Healthy	CASSVPGGLAGVDEQFF+TCRBV07-02+TCRBJ02-01
AFLLFLVLI	Healthy	CSAGLDSYEQYF+TCRBV20-X+TCRBJ02-07
AFLLFLVLI	Healthy	CSADIQETQYF+TCRBV20-01+TCRBJ02-05
AFLLFLVLI	Healthy	CASSPRTEAGNTIYF+TCRBV12-X+TCRBJ01-03
AFLLFLVLI	Healthy	CSARGWEYEQYF+TCRBV20-X+TCRBJ02-07
AFLLFLVLI	Healthy	CSARGDRLAGVDEQYF+TCRBV20-X+TCRBJ02-07
AFLLFLVLI	Healthy	CSAHPEAETDTQYF+TCRBV20-X+TCRBJ02-03
AFLLFLVLI	Healthy	CASSFRDRRVRVNQPQHF+TCRBV07-06+TCRBJ01-05
AFLLFLVLI	Healthy	CSVGTWRGYEQYF+TCRBV20-X+TCRBJ02-07
AFLLFLVLI	Healthy	CASSQRTGGEKLFF+TCRBV28-01+TCRBJ01-04
AFLLFLVLI	Healthy	CSASVTDRGHEQYF+TCRBV20-01+TCRBJ02-07
AFLLFLVLI	Healthy	CASPGLGVNEQFF+TCRBV02-01+TCRBJ02-01
AFLLFLVLI	Healthy	CSANVITYEQYF+TCRBV20-X+TCRBJ02-07
AFLLFLVLI	Healthy	CASSLEASKTQYF+TCRBV07-09+TCRBJ02-05
AFLLFLVLI	Healthy	CSASGTGGQETQYF+TCRBV20-X+TCRBJ02-05
AFLLFLVLI	Healthy	CASSLGLGRHEQFF+TCRBV28-01+TCRBJ02-01
AFLLFLVLI	Healthy	CASSLYHSNTEAFF+TCRBV27-01+TCRBJ01-01
AFLLFLVLI	Healthy	CASSLASRGTEAFF+TCRBV13-01+TCRBJ01-01
AFLLFLVLI	Healthy	CSATDRQSNEQFF+TCRBV20-X+TCRBJ02-01
AFLLFLVLI	Healthy	CASSKVSTDTGELFF+TCRBV21-01+TCRBJ02-02
AFLLFLVLI	Healthy	CASSLEVAGPGGTQYF+TCRBV07-02+TCRBJ02-05
AFLLFLVLI	Healthy	CASSLMSITDTQYF+TCRBV07-09+TCRBJ02-03
AFLLFLVLI	Healthy	CASSTRTSGNIGELFF+TCRBV02-01+TCRBJ02-02
AFLLFLVLI	Healthy	CASSGQQAKETQYF+TCRBV27-01+TCRBJ02-05
AFLLFLVLI	Healthy	CASSWEGGASTDTQYF+TCRBV28-01+TCRBJ02-03
AFLLFLVLI	Healthy	CASWGQSYEQYF+TCRBV02-01+TCRBJ02-07
AFLLFLVLI	Healthy	CSASKEGRDNEQFF+TCRBV20-X+TCRBJ02-01
AFLLFLVLI	Healthy	CASRGQRTGTYEQYF+TCRBV06-05+TCRBJ02-07
AFLLFLVLI	Healthy	CASSIWEGNEQFF+TCRBV19-01+TCRBJ02-01
AFLLFLVLI	Healthy	CASSLLVRSGANVLTF+TCRBV28-01+TCRBJ02-06
AFLLFLVLI	Healthy	CASTSGITDTQYF+TCRBV27-01+TCRBJ02-03
AFLLFLVLI	Healthy	CATSSLRVGTDTQYF+TCRBV15-01+TCRBJ02-03
AFLLFLVLI	Healthy	CASRGAIYEQYF+TCRBV02-01+TCRBJ02-07
AFLLFLVLI	Healthy	CSASPRDRTYEQYF+TCRBV20-X+TCRBJ02-07
AFLLFLVLI	Healthy	CSAGFTGRGEQYF+TCRBV20-X+TCRBJ02-07
AFLLFLVLI	Healthy	CASSSPGLAGEGELFF+TCRBV07-09+TCRBJ02-02
AFLLFLVLI	Healthy	CASSLGGQGALQPQHF+TCRBV27-01+TCRBJ01-05
AFLLFLVLI	Healthy	CASSQPAGRNPYEQYF+TCRBV14-01+TCRBJ02-07
AFLLFLVLI	Healthy	CSARERGTAQETQYF+TCRBV20-X+TCRBJ02-05
AFLLFLVLI	Healthy	CSARGAAGGYNEQFF+TCRBV20-X+TCRBJ02-01
AFLLFLVLI	Healthy	CASRGINPSGSSYEQYF+TCRBV28-01+TCRBJ02-07
AFLLFLVLI	Healthy	CASSASGGSYTF+TCRBV27-01+TCRBJ01-02
AFLLFLVLI	Healthy	CASSSSRTQPQHF+TCRBV06-05+TCRBJ01-05
AFLLFLVLI	Healthy	CATSNGYAVSPPDTQYF+TCRBV15-01+TCRBJ02-03
AFLLFLVLI	Healthy	CASSLTSGTSGNQPQHF+TCRBV05-06+TCRBJ01-05
AFLLFLVLI	Healthy	CASSSGASGLSYEQYF+TCRBV07-09+TCRBJ02-07
AFLLFLVLI	Healthy	CASRQITEAFF+TCRBV28-01+TCRBJ01-01
AFLLFLVLI	Healthy	CSAWTARGGYGYTF+TCRBV29-01+TCRBJ01-02
AFLLFLVLI	Healthy	CSASAVGSGEETQYF+TCRBV20-X+TCRBJ02-05
AFLLFLVLI	Healthy	CASSGGTGAGANVLTF+TCRBV13-01+TCRBJ02-06
AFLLFLVLI	Healthy	CASRGEGLAELNTGELFF+TCRBV02-01+TCRBJ02-02
AFLLFLVLI	Healthy	CSATGAGETQYF+TCRBV20-X+TCRBJ02-05
AFLLFLVLI	Healthy	CATSMFTEAFF+TCRBV06-05+TCRBJ01-01
AFLLFLVLI	Healthy	CASSQVINHGVAGVGEQFF+TCRBV03-01/03-02+TCRBJ02-01
AFLLFLVLI	Healthy	CATSGLWGSTDTQYF+TCRBV15-01+TCRBJ02-03
AFLLFLVLI	Healthy	CASSLGIGETQYF+TCRBV05-01+TCRBJ02-05
AFLLFLVLI	Healthy	CASSPQYLTEAFF+TCRBV03-01/03-02+TCRBJ01-01
AFLLFLVLI	Healthy	CASNQGSSYNEQFF+TCRBV28-01+TCRBJ02-01
AFLLFLVLI	Healthy	CASTLRGSGRSNEQFF+TCRBV27-01+TCRBJ02-01
AFLLFLVLI	Healthy	CSASSESSYNEQFF+TCRBV20-X+TCRBJ02-01
AFLLFLVLI	Healthy	CASSDPFGGIDEKLFF+TCRBV06-01+TCRBJ01-04
AFLLFLVLI	Healthy	CSARDSYNEQFF+TCRBV20-X+TCRBJ02-01
AFLLFLVLI	Healthy	CASSEGWGENTQYF+TCRBV07-08+TCRBJ02-03
AFLLFLVLI	Healthy	CASSLGQGANEQYF+TCRBV05-01+TCRBJ02-07
AFLLFLVLI	Healthy	CSAMGLAGPTDTQYF+TCRBV20-X+TCRBJ02-03
AFLLFLVLI	Healthy	CSARVRTGGYEQYF+TCRBV20-X+TCRBJ02-07
AFLLFLVLI	Healthy	CASSEPTGYGYTF+TCRBV02-01+TCRBJ01-02
AFLLFLVLI	Healthy	CSALGLEVNEQYF+TCRBV20-X+TCRBJ02-07
AFLLFLVLI	Healthy	CASSPMVGSGSHEQYF+TCRBV27-01+TCRBJ02-07
AFLLFLVLI	Healthy	CASSRQFPGELFF+TCRBV06-05+TCRBJ02-02
AFLLFLVLI	Healthy	CASSSGQVEAFF+TCRBV13-01+TCRBJ01-01
AFLLFLVLI	Healthy	CSASTSGRSSYEQYF+TCRBV20-X+TCRBJ02-07
AFLLFLVLI	Healthy	CASGAYRGLNQPQHF+TCRBV06-05+TCRBJ01-05
AFLLFLVLI	Healthy	CASSLVLAGTQYF+TCRBV12-03/12-04+TCRBJ02-05
AFLLFLVLI	Healthy	CASSGGPSGNTGELFF+TCRBV11-02+TCRBJ02-02
AFLLFLVLI	Healthy	CASSYTSRTDTQYF+TCRBV06-06+TCRBJ02-03
AFLLFLVLI	Healthy	CASSQDRGLGANVLTF+TCRBV03-01/03-02+TCRBJ02-06
AFLLFLVLI	Healthy	CASSLVSTNEQYF+TCRBV11-02+TCRBJ02-07
AFLLFLVLI	Healthy	CSASSEVSYNEQFF+TCRBV20-01+TCRBJ02-01
AFLLFLVLI	Healthy	CASRDFNEKLFF+TCRBV06-06+TCRBJ01-04
AFLLFLVLI	Healthy	CASSTLGVWQPQHF+TCRBV12-X+TCRBJ01-05
AFLLFLVLI	Healthy	CSARDGQGWQPQHF+TCRBV20-X+TCRBJ01-05
AFLLFLVLI	Healthy	CASSFAGSNTGELFF+TCRBV11-02+TCRBJ02-02
AFLLFLVLI	Healthy	CARGGTGVNEQFF+TCRBV02-01+TCRBJ02-01
AFLLFLVLI	Healthy	CASGGSGVSTGELFF+TCRBV25-01+TCRBJ02-02
AFLLFLVLI	Healthy	CSTDQTSGSLNEQFF+TCRBV20-X+TCRBJ02-01
AFLLFLVLI	Healthy	CSARDGRTGDNEQFF+TCRBV20-X+TCRBJ02-01
AFLLFLVLI	Healthy	CSATTELSYNEQFF+TCRBV20-X+TCRBJ02-01
AFLLFLVLI	Healthy	CSARDPSGSTDTQYF+TCRBV20-X+TCRBJ02-03
AFLLFLVLI	Healthy	CASSVLAGGYNEQFF+TCRBV14-01+TCRBJ02-01
AFLLFLVLI	Healthy	CASSTGTGVRPGELFF+TCRBV12-X+TCRBJ02-02
AFLLFLVLI	Healthy	CASRGAVSYNEQFF+TCRBV09-01+TCRBJ02-01
AFLLFLVLI	Healthy	CASSLLAGASEQYF+TCRBV27-01+TCRBJ02-07
AFLLFLVLI	Healthy	CASSVGGNEQFF+TCRBV10-01+TCRBJ02-01
AFLLFLVLI	Healthy	CSANYRVPEQYF+TCRBV20-X+TCRBJ02-07
AFLLFLVLI	Healthy	CSARELVSGRRNEQFF+TCRBV20-X+TCRBJ02-01
AFLLFLVLI	Healthy	CASIGAYNSPLHF+TCRBV25-01+TCRBJ01-06
AFLLFLVLI	Healthy	CSAITTTDTQYF+TCRBV20-X+TCRBJ02-03
AFLLFLVLI	Healthy	CASSFTTGGSSPLHF+TCRBV27-01+TCRBJ01-06
AFLLFLVLI	Healthy	CASSRIPVAGANTGELFF+TCRBV05-06+TCRBJ02-02
AFLLFLVLI	Healthy	CASSPLGDYYEQYF+TCRBV03-01/03-02+TCRBJ02-07
AFLLFLVLI	Healthy	CASSPIEAAGDEQFF+TCRBV07-09+TCRBJ02-01
AFLLFLVLI	Healthy	CASDTARRSSTDTQYF+TCRBV05-04+TCRBJ02-03
AFLLFLVLI	Healthy	CASSFTGTPYNEQFF+TCRBV27-01+TCRBJ02-01
AFLLFLVLI	Healthy	CASSQTGTGEYEQYF+TCRBV07-09+TCRBJ02-07
AFLLFLVLI	Healthy	CASRGWRVGEKANTGELFF+TCRBV25-X+TCRBJ02-02
AFLLFLVLI	Healthy	CASSPGQGTEKLFF+TCRBV06-05+TCRBJ01-04
AFLLFLVLI	Healthy	CSAERERDYNEQFF+TCRBV20-X+TCRBJ02-01
AFLLFLVLI	Healthy	CASGFGLYNEQFF+TCRBV12-05+TCRBJ02-01
AFLLFLVLI	Healthy	CSADTGETEAFF+TCRBV20-X+TCRBJ01-01
AFLLFLVLI	Healthy	CASSPTGGSYNEQFF+TCRBV28-01+TCRBJ02-01
AFLLFLVLI	Healthy	CASSTGLAGVPYEQYF+TCRBV07-09+TCRBJ02-07
AFLLFLVLI	Healthy	CSAQSRNNEQFF+TCRBV20-X+TCRBJ02-01
AFLLFLVLI	Healthy	CASSPQPGGIGNQPQHF+TCRBV03-01/03-02+TCRBJ01-05
AFLLFLVLI	Healthy	CASSLGANYGYTF+TCRBV05-04+TCRBJ01-02
AFLLFLVLI	Healthy	CAWSSQRPGAQYF+TCRBV30-01+TCRBJ02-05
AFLLFLVLI	Healthy	CASSIRSDIHTDTQYF+TCRBV19-01+TCRBJ02-03
AFLLFLVLI	Healthy	CASRYRAGAWNEQFF+TCRBV07-09+TCRBJ02-01
AFLLFLVLI	Healthy	CASSNPDTNLAKNIQYF+TCRBV21-01+TCRBJ02-04
AFLLFLVLI	Healthy	CASRIAGNPYEQYF+TCRBV28-01+TCRBJ02-07
AFLLFLVLI	Healthy	CSAGGDRPYGEQFF+TCRBV20-X+TCRBJ02-01
AFLLFLVLI	Healthy	CASMAGEGTGELFF+TCRBV28-01+TCRBJ02-02
AFLLFLVLI	Healthy	CASSPGDQTQYF+TCRBV18-01+TCRBJ02-05
AFLLFLVLI	Healthy	CASSLSTGRVSGANVLTF+TCRBV06-X+TCRBJ02-06
AFLLFLVLI	Healthy	CASRGLAGGHYEQYF+TCRBV06-05+TCRBJ02-07
AFLLFLVLI	Healthy	CASSLWSHRNEQFF+TCRBV28-01+TCRBJ02-01
AFLLFLVLI	Healthy	CATSDPGQRDQPQHF+TCRBV24-01+TCRBJ01-05
AFLLFLVLI	Healthy	CSESETNNEQFF+TCRBV20-X+TCRBJ02-01
AFLLFLVLI	Healthy	CASSQDLNEQYF+TCRBV04-01+TCRBJ02-07
AFLLFLVLI	Healthy	CSASGEQNNEQFF+TCRBV20-01+TCRBJ02-01
AFLLFLVLI	Healthy	CSAQTSGSSYNEQFF+TCRBV20-X+TCRBJ02-01
AFLLFLVLI	Healthy	CAETASTDTQYF+TCRBV20-X+TCRBJ02-03
AFLLFLVLI	Healthy	CASGLSGAGKNIQYF+TCRBV27-01+TCRBJ02-04
AFLLFLVLI	Healthy	CASSLFPPTASSTDTQYF+TCRBV27-01+TCRBJ02-03
AFLLFLVLI	Healthy	CASSETGNYGYTF+TCRBV02-01+TCRBJ01-02
AFLLFLVLI	Healthy	CSADGQGFLGYTF+TCRBV20-X+TCRBJ01-02
AFLLFLVLI	Healthy	CASSRLAGGSNEQFF+TCRBV14-01+TCRBJ02-01
AFLLFLVLI	Healthy	CSARSSEGQFVGGTEAFF+TCRBV20-X+TCRBJ01-01
AFLLFLVLI	Healthy	CSVQEINTGELFF+TCRBV29-01+TCRBJ02-02
AFLLFLVLI	Healthy	CAWRAIDSYEQYF+TCRBV30-01+TCRBJ02-07
AFLLFLVLI	Healthy	CASSKYSGNEQFF+TCRBV19-01+TCRBJ02-01
AFLLFLVLI	Healthy	CASSIWAGVTEAFF+TCRBV19-01+TCRBJ01-01
AFLLFLVLI	Healthy	CASSTQMGTYSNQPQHF+TCRBV27-01+TCRBJ01-05
AFLLFLVLI	Healthy	CASRGLGTNLESYEQYF+TCRBV28-01+TCRBJ02-07
AFLLFLVLI	Healthy	CASSQARGLIETQYF+TCRBV03-01/03-02+TCRBJ02-05
AFLLFLVLI	Healthy	CASSLVLATGELFF+TCRBV11-02+TCRBJ02-02
AFLLFLVLI	Healthy	CSARDLVNAVAGELFF+TCRBV20-X+TCRBJ02-02
AFLLFLVLI	Healthy	CSARDLRDRGYEQYF+TCRBV20-X+TCRBJ02-07
AFLLFLVLI	Healthy	CSASSLTFYEQYF+TCRBV20-01+TCRBJ02-07
AFLLFLVLI	Healthy	CASSSDNTEAFF+TCRBV06-06+TCRBJ01-01
AFLLFLVLI	Healthy	CASTPGPGRSTIYF+TCRBV28-01+TCRBJ01-03
AFLLFLVLI	Healthy	CASRLWTSGTYEQYF+TCRBV28-01+TCRBJ02-07
AFLLFLVLI	Healthy	CASSPRGAGAADETQYF+TCRBV03-01/03-02+TCRBJ02-05
AFLLFLVLI	Healthy	CASSVHEQFF+TCRBV28-01+TCRBJ02-01
AFLLFLVLI	Healthy	CASSSPRTSGSGNEQFF+TCRBV28-01+TCRBJ02-01
AFLLFLVLI	Healthy	CSASGLTVEGHEQFF+TCRBV20-01+TCRBJ02-01
AFLLFLVLI	Healthy	CASSPGQVYEQYF+TCRBV06-05+TCRBJ02-07
AFLLFLVLI	Healthy	CASRPLAAYEQYF+TCRBV13-01+TCRBJ02-07
AFLLFLVLI	Healthy	CSAVGEGKAYEQYF+TCRBV20-X+TCRBJ02-07
AFLLFLVLI	Healthy	CSASPSQGLGYEQYF+TCRBV20-X+TCRBJ02-07
AFLLFLVLI	Healthy	CASSLEEGLAGVHEQYF+TCRBV11-02+TCRBJ02-07
AFLLFLVLI	Healthy	CASSPTDNEQFF+TCRBV07-X+TCRBJ02-01
AFLLFLVLI	Healthy	CASSPLAGGRNEQFF+TCRBV14-01+TCRBJ02-01
AFLLFLVLI	Healthy	CASNRFGDLRSDTQYF+TCRBV13-01+TCRBJ02-03
AFLLFLVLI	Healthy	CASSLTGTGAGANVLTF+TCRBV07-09+TCRBJ02-06
AFLLFLVLI	Healthy	CASSLTASSGNTIYF+TCRBV04-01+TCRBJ01-03
AFLLFLVLI	Healthy	CASSPSPGGNQPQHF+TCRBV11-03+TCRBJ01-05
AFLLFLVLI	Healthy	CSASSSAHRVQETQYF+TCRBV20-01+TCRBJ02-05
AFLLFLVLI	Healthy	CASRGSIAGTGYYEQYF+TCRBV06-X+TCRBJ02-07
AFLLFLVLI	Healthy	CATNQGLLHGYTF+TCRBV15-01+TCRBJ01-02
AFLLFLVLI	Healthy	CSASSASGESYNEQFF+TCRBV20-01+TCRBJ02-01
AFLLFLVLI	Healthy	CSADGTSGSSDTQYF+TCRBV20-X+TCRBJ02-03
AFLLFLVLI	Healthy	CSARSREDSYEQYF+TCRBV20-X+TCRBJ02-07
AFLLFLVLI	Healthy	CASGWGRSSGANVLTF+TCRBV06-05+TCRBJ02-06
AFLLFLVLI	Healthy	CASRLTYLNTEAFF+TCRBV12-X+TCRBJ01-01
AFLLFLVLI	Healthy	CASSYGTGQGYNEQFF+TCRBV06-05+TCRBJ02-01
AFLLFLVLI	Healthy	CSAEREGEYNEQFF+TCRBV20-X+TCRBJ02-01
AFLLFLVLI	Healthy	CSANSGTGGTGELFF+TCRBV20-X+TCRBJ02-02
AFLLFLVLI	Healthy	CASSLSGASTEAFF+TCRBV11-03+TCRBJ01-01
AFLLFLVLI	Healthy	CASSFRDGPSLGYTF+TCRBV28-01+TCRBJ01-02
AFLLFLVLI	Healthy	CASSLWQGREAFF+TCRBV27-01+TCRBJ01-01
AFLLFLVLI	Healthy	CASSQRGHNEQFF+TCRBV03-01/03-02+TCRBJ02-01
AFLLFLVLI	Healthy	CASSSQGGQPQHF+TCRBV27-01+TCRBJ01-05
AFLLFLVLI	Healthy	CSASPGQGAFDYGYTF+TCRBV20-01+TCRBJ01-02
AFLLFLVLI	Healthy	CSASLEDTQETQYF+TCRBV20-01+TCRBJ02-05
AFLLFLVLI	Healthy	CSVFLEKVGNEQFF+TCRBV29-01+TCRBJ02-01
AFLLFLVLI	Healthy	CASSYGTGQPQHF+TCRBV28-01+TCRBJ01-05
AFLLFLVLI	Healthy	CSATGTSWEQYF+TCRBV20-X+TCRBJ02-07
AFLLFLVLI	Healthy	CASSTQGSGELFF+TCRBV27-01+TCRBJ02-02
AFLLFLVLI	Healthy	CASLLNTEAFF+TCRBV10-02+TCRBJ01-01
AFLLFLVLI	Healthy	CASSSPGVSLNEQFF+TCRBV05-01+TCRBJ02-01
AFLLFLVLI	Healthy	CASSPLEFRVMHGTDTQYF+TCRBV09-01+TCRBJ02-03
AFLLFLVLI	Healthy	CASSLLAGAVYEQYF+TCRBV27-01+TCRBJ02-07
AFLLFLVLI	Healthy	CASSPPDRAYEQYF+TCRBV07-07+TCRBJ02-07
AFLLFLVLI	Healthy	CASSSLTGYNGYTF+TCRBV05-01+TCRBJ01-02
AFLLFLVLI	Healthy	CASSTGQGRSEAFF+TCRBV05-05+TCRBJ01-01
AFLLFLVLI	Healthy	CASSPPLSDNEQFF+TCRBV05-01+TCRBJ02-01
AFLLFLVLI	Healthy	CASSPGQGRHEQFF+TCRBV05-05+TCRBJ02-01
AFLLFLVLI	Healthy	CASSFDFRDRVTDTQYF+TCRBV05-04+TCRBJ02-03
AFLLFLVLI	Healthy	CASSPPPVQFF+TCRBV06-05+TCRBJ02-01
AFLLFLVLI	Healthy	CSAAGQVSNEQFF+TCRBV20-X+TCRBJ02-01
AFLLFLVLI	Healthy	CASSITGGGSGYTF+TCRBV27-01+TCRBJ01-02
AFLLFLVLI	Healthy	CSASQQGFQETQYF+TCRBV20-X+TCRBJ02-05
AFLLFLVLI	Healthy	CASSYARGQFF+TCRBV07-08+TCRBJ02-01
AFLLFLVLI	Healthy	CASSLYGTSGRNEQFF+TCRBV27-01+TCRBJ02-01
AFLLFLVLI	Healthy	CSADSGEETQYF+TCRBV20-X+TCRBJ02-05
AFLLFLVLI	Healthy	CASRPRGSNTIYF+TCRBV21-01+TCRBJ01-03
AFLLFLVLI	Healthy	CASSLVVGGLANNEQFF+TCRBV13-01+TCRBJ02-01
AFLLFLVLI	Healthy	CASSQPTSGLYEQYF+TCRBV03-01/03-02+TCRBJ02-07
AFLLFLVLI	Healthy	CASTLAQDRATEAFF+TCRBV07-X+TCRBJ01-01
AFLLFLVLI	Healthy	CATRKPGEAFF+TCRBV25-01+TCRBJ01-01
AFLLFLVLI	Healthy	CSATRGLAGGFSNEQFF+TCRBV20-X+TCRBJ02-01
AFLLFLVLI	Healthy	CASSQEGGFAEAFF+TCRBV03-01/03-02+TCRBJ01-01
AFLLFLVLI	Healthy	CSAKRLEDPYEQYF+TCRBV20-X+TCRBJ02-07
AFLLFLVLI	Healthy	CSAREFKEGDNEQFF+TCRBV20-X+TCRBJ02-01
AFLLFLVLI	Healthy	CASPGTGARILDSPLHF+TCRBV27-01+TCRBJ01-06
AFLLFLVLI	Healthy	CASGLDIYTEAFF+TCRBV12-05+TCRBJ01-01
AFLLFLVLI	Healthy	CASSQTSTGELFF+TCRBV04-01+TCRBJ02-02
AFLLFLVLI	Healthy	CASSFPSGSPDTQYF+TCRBV28-01+TCRBJ02-03
AFLLFLVLI	Healthy	CASSFGQGYNEQFF+TCRBV07-03+TCRBJ02-01
AFLLFLVLI	Healthy	CASRGLAGKTYEQYF+TCRBV27-01+TCRBJ02-07
AFLLFLVLI	Healthy	CNSGTGSSYNEQFF+TCRBV11-03+TCRBJ02-01
AFLLFLVLI	Healthy	CATSRDPLSFTPDTQYF+TCRBV15-01+TCRBJ02-03
AFLLFLVLI	Healthy	CASSLGYNEQFF+TCRBV28-01+TCRBJ02-01
AFLLFLVLI	Healthy	CATSDITDRAGSYNEQFF+TCRBV24-01+TCRBJ02-01
AFLLFLVLI	Healthy	CASSLVSGLNTEAFF+TCRBV27-01+TCRBJ01-01
AFLLFLVLI	Healthy	CASRGHSGSKYEQYF+TCRBV06-05+TCRBJ02-07
AFLLFLVLI	Healthy	CASRGQGTGETQYF+TCRBV27-01+TCRBJ02-05
AFLLFLVLI	Healthy	CASSTEGPTYEQYF+TCRBV05-04+TCRBJ02-07
AFLLFLVLI	Healthy	CATGQGNEQFF+TCRBV19-01+TCRBJ02-01
AFLLFLVLI	Healthy	CSVAAESDTQYF+TCRBV29-01+TCRBJ02-03
AFLLFLVLI	Healthy	CASKGQGRVHQETQYF+TCRBV27-01+TCRBJ02-05
AFLLFLVLI	Healthy	CSTAGVGETQYF+TCRBV20-X+TCRBJ02-05
AFLLFLVLI	Healthy	CASSPQQTTYEQYF+TCRBV04-01+TCRBJ02-07
AFLLFLVLI	Healthy	CASSVRPGLAGVETQYF+TCRBV28-01+TCRBJ02-05
AFLLFLVLI	Healthy	CASSDGPGEFF+TCRBV02-01+TCRBJ02-01
AFLLFLVLI	Healthy	CSASGIRETQYF+TCRBV20-X+TCRBJ02-05
AFLLFLVLI	Healthy	CSAGAERDGDTQYF+TCRBV20-X+TCRBJ02-03
AFLLFLVLI	Healthy	CATSDPRPDRVRTDTQYF+TCRBV24-01+TCRBJ02-03
AFLLFLVLI	Healthy	CASSPGQGNFGQFF+TCRBV03-01/03-02+TCRBJ02-01
AFLLFLVLI	Healthy	CASSSSIGVGYNEQFF+TCRBV27-01+TCRBJ02-01
AFLLFLVLI	Healthy	CASSLDRIHF+TCRBV12-03/12-04+TCRBJ02-03
AFLLFLVLI	Healthy	CASSRTRDFLPYEQYF+TCRBV14-01+TCRBJ02-07
AFLLFLVLI	Healthy	CASSLFGAGGNTGELFF+TCRBV27-01+TCRBJ02-02
AFLLFLVLI	Healthy	CSATNGRTAYNEQFF+TCRBV20-X+TCRBJ02-01
AFLLFLVLI	Healthy	CSATITSGQGLETQYF+TCRBV20-X+TCRBJ02-05
AFLLFLVLI	Healthy	CSASGMSSYNEQFF+TCRBV20-X+TCRBJ02-01
AFLLFLVLI	Healthy	CASSESGGTTGELFF+TCRBV10-02+TCRBJ02-02
AFLLFLVLI	Healthy	CSATSESNYNEQFF+TCRBV20-X+TCRBJ02-01
AFLLFLVLI	Healthy	CASSLRSSRLDEQFF+TCRBV27-01+TCRBJ02-01
AFLLFLVLI	Healthy	CASSLAGWGQGTDTQYF+TCRBV28-01+TCRBJ02-03
AFLLFLVLI	Healthy	CASSNLNWGTSGDTQYF+TCRBV21-01+TCRBJ02-03
AFLLFLVLI	Healthy	CASSFAGTEETQYF+TCRBV12-X+TCRBJ02-05
AFLLFLVLI	Healthy	CASSEFPGDEQFF+TCRBV10-01+TCRBJ02-01
AFLLFLVLI	Healthy	CASSWPGVRTNTGELFF+TCRBV07-08+TCRBJ02-02
AFLLFLVLI	Healthy	CASSPGLAGIRYEQYF+TCRBV07-09+TCRBJ02-07
AFLLFLVLI	Healthy	CASSLDDSGANVLTF+TCRBV27-01+TCRBJ02-06
AFLLFLVLI	Healthy	CASSAGDLNYGYTF+TCRBV07-02+TCRBJ01-02
AFLLFLVLI	Healthy	CSARDLKGNTEAFF+TCRBV20-X+TCRBJ01-01
AFLLFLVLI	Healthy	CASRMGGAGVYVKQYF+TCRBV27-01+TCRBJ02-07
AFLLFLVLI	Healthy	CASSFLGRDSLHF+TCRBV07-08+TCRBJ01-06
AFLLFLVLI	Healthy	CASSLSHGSSYEQYF+TCRBV27-01+TCRBJ02-07
AFLLFLVLI	Healthy	CSAKREASGANVLTF+TCRBV20-X+TCRBJ02-06
AFLLFLVLI	Healthy	CASSSISGRAPNEQFF+TCRBV28-01+TCRBJ02-01
AFLLFLVLI	Healthy	CSATQTGVGADTQYF+TCRBV20-X+TCRBJ02-03
AFLLFLVLI	Healthy	CASSLGGGGTEAFF+TCRBV07-09+TCRBJ01-01
AFLLFLVLI	Healthy	CASSALAGASNEQFF+TCRBV25-01+TCRBJ02-01
AFLLFLVLI	Healthy	CASSLSGRGQYF+TCRBV12-03/12-04+TCRBJ02-07
AFLLFLVLI	Healthy	CSAVGLAGKNYEQYF+TCRBV20-X+TCRBJ02-07
AFLLFLVLI	Healthy	CASSPLAPDTQYF+TCRBV14-01+TCRBJ02-03
AFLLFLVLI	Healthy	CATARDMGNEQFF+TCRBV27-01+TCRBJ02-01
AFLLFLVLI	Healthy	CSAVPPGTSGRINEQFF+TCRBV20-X+TCRBJ02-01
AFLLFLVLI	Healthy	CASSYSRPRTSAWELFF+TCRBV06-X+TCRBJ02-02
AFLLFLVLI	Healthy	CSARDRTASYEQYF+TCRBV20-X+TCRBJ02-07
AFLLFLVLI	Healthy	CSASWGGSGRPPNHPSTDTQYF+TCRBV20-01+TCRBJ02-03
AFLLFLVLI	Healthy	CASSLYSSYNEQFF+TCRBV27-01+TCRBJ02-01
AFLLFLVLI	Healthy	CASSGFGTSGTHNEQFF+TCRBV02-01+TCRBJ02-01
AFLLFLVLI	Healthy	CASSSSSPPLEQYF+TCRBV27-01+TCRBJ02-07
AFLLFLVLI	Healthy	CASSWVTGENQPQHF+TCRBV28-01+TCRBJ01-05
AFLLFLVLI	Healthy	CATSSLAGGSTDTQYF+TCRBV15-01+TCRBJ02-03
AFLLFLVLI	Healthy	CASSVGPRAGELFF+TCRBV09-01+TCRBJ02-02
AFLLFLVLI	Healthy	CSVLIGGHEQYF+TCRBV29-01+TCRBJ02-07
AFLLFLVLI	Healthy	CASRLAGKLHEQFF+TCRBV21-01+TCRBJ02-01
AFLLFLVLI	Healthy	CASSLWQGNEQYF+TCRBV27-01+TCRBJ02-07
AFLLFLVLI	Healthy	CASSDIQGASRSGANVLTF+TCRBV09-01+TCRBJ02-06
AFLLFLVLI	Healthy	CSARGFTDSYEQYF+TCRBV20-X+TCRBJ02-07
AFLLFLVLI	Healthy	CSPRDASSYNEQFF+TCRBV20-X+TCRBJ02-01
AFLLFLVLI	Healthy	CASRGPGSTTYEQYF+TCRBV06-05+TCRBJ02-07
AFLLFLVLI	Healthy	CASSLAHGYNEQFF+TCRBV07-09+TCRBJ02-01
AFLLFLVLI	Healthy	CASSLSPGGNQPQHF+TCRBV28-01+TCRBJ01-05
AFLLFLVLI	Healthy	CASSQQREQYF+TCRBV13-01+TCRBJ02-07
AFLLFLVLI	Healthy	CASSQVLGTSGQETQYF+TCRBV03-01/03-02+TCRBJ02-05
AFLLFLVLI	Healthy	CASSQWAGDNEQFF+TCRBV16-01+TCRBJ02-01
AFLLFLVLI	Healthy	CASSLEGDRVNIQYF+TCRBV07-09+TCRBJ02-04
AFLLFLVLI	Healthy	CSADTGGSYNEQFF+TCRBV20-X+TCRBJ02-01
AFLLFLVLI	Healthy	CASSIFLWDTQYF+TCRBV19-01+TCRBJ02-03
AFLLFLVLI	Healthy	CASSQSRWEPSTDTQYF+TCRBV23-01+TCRBJ02-03
AFLLFLVLI	Healthy	CSARDILAGDNEQFF+TCRBV20-X+TCRBJ02-01
AFLLFLVLI	Healthy	CASSLGVWGVTEAFF+TCRBV07-08+TCRBJ01-01
AFLLFLVLI	Healthy	CASSYRTPKSNYGYTF+TCRBV06-05+TCRBJ01-02
AFLLFLVLI	Healthy	CASSLGKGFYEQYF+TCRBV11-02+TCRBJ02-07
AFLLFLVLI	Healthy	CASSQVPSSGANVLTF+TCRBV19-01+TCRBJ02-06
AFLLFLVLI	Healthy	CASRGRTGEEVEQFF+TCRBV06-05+TCRBJ02-01
AFLLFLVLI	Healthy	CASRGRAPSGLAVYEQYF+TCRBV06-X+TCRBJ02-07
AFLLFLVLI	Healthy	CARFPGQKALRTSGANVLTF+TCRBV24-01+TCRBJ02-06
AFLLFLVLI	Healthy	CASSFTWGYEQYF+TCRBV05-01+TCRBJ02-07
AFLLFLVLI	Healthy	CSADRADSVNTGELFF+TCRBV20-X+TCRBJ02-02
AFLLFLVLI	Healthy	CASSLEGMPAFF+TCRBV07-09+TCRBJ01-01
AFLLFLVLI	Healthy	CSALTRKRYNEQFF+TCRBV20-X+TCRBJ02-01
AFLLFLVLI	Healthy	CASSEIGPLGQETQYF+TCRBV06-01+TCRBJ02-05
AFLLFLVLI	Healthy	CASSEGPGYQPQHF+TCRBV06-01+TCRBJ01-05
AFLLFLVLI	Healthy	CASRGLGGDSYEQYF+TCRBV19-01+TCRBJ02-07
AFLLFLVLI	Healthy	CSISVGYTF+TCRBV20-01+TCRBJ01-02
AFLLFLVLI	Healthy	CASTPGTSVTDTQYF+TCRBV28-01+TCRBJ02-03
AFLLFLVLI	Healthy	CSASLADQETQYF+TCRBV20-01+TCRBJ02-05
AFLLFLVLI	Healthy	CASSEVYSITGELFF+TCRBV02-01+TCRBJ02-02
AFLLFLVLI	Healthy	CASSEGTSGGTDTQYF+TCRBV02-01+TCRBJ02-03
AFLLFLVLI	Healthy	CSARDRESYEQYF+TCRBV20-X+TCRBJ02-07
AFLLFLVLI	Healthy	CSASASVTEQFF+TCRBV20-01+TCRBJ02-01
AFLLFLVLI	Healthy	CASSEGNRQETQYF+TCRBV02-01+TCRBJ02-05
AFLLFLVLI	Healthy	CASRGLRGAGGPSYEQYF+TCRBV25-01+TCRBJ02-07
AFLLFLVLI	Healthy	CATTGLAGRRSTDTQYF+TCRBV15-01+TCRBJ02-03
AFLLFLVLI	Healthy	CAGPPQGESQPQHF+TCRBV19-01+TCRBJ01-05
AFLLFLVLI	Healthy	CAWSEVNAEAFF+TCRBV30-01+TCRBJ01-01
AFLLFLVLI	Healthy	CASSHPSGLAGVETQYF+TCRBV07-02+TCRBJ02-05
AFLLFLVLI	Healthy	CASSLANLNEKLFF+TCRBV05-01+TCRBJ01-04
AFLLFLVLI	Healthy	CASLGWENYGYTF+TCRBV12-03/12-04+TCRBJ01-02
AFLLFLVLI	Healthy	CASKLAGAWELFF+TCRBV27-01+TCRBJ02-02
AFLLFLVLI	Healthy	CASWGTGSGYTF+TCRBV02-01+TCRBJ01-02
AFLLFLVLI	Healthy	CASSPTPSSGNTIYF+TCRBV27-01+TCRBJ01-03
AFLLFLVLI	Healthy	CASSGATSGITGELFF+TCRBV02-01+TCRBJ02-02
AFLLFLVLI	Healthy	CASSQDNYNEQFF+TCRBV07-06+TCRBJ02-01
AFLLFLVLI	Healthy	CASSLEGGTPDGYTF+TCRBV03-01/03-02+TCRBJ01-02
AFLLFLVLI	Healthy	CASSPTDNEQFF+TCRBV07-06+TCRBJ02-01
AFLLFLVLI	Healthy	CSATSGIQETQYF+TCRBV20-X+TCRBJ02-05
AFLLFLVLI	Healthy	CASSQQGNQPQHF+TCRBV03-01/03-02+TCRBJ01-05
AFLLFLVLI	Healthy	CASSVLQGYTEAFF+TCRBV09-01+TCRBJ01-01
AFLLFLVLI	Healthy	CASSGQVAMNTEAFF+TCRBV25-01+TCRBJ01-01
AFLLFLVLI	Healthy	CASSGTPNTGELFF+TCRBV02-01+TCRBJ02-02
AFLLFLVLI	Healthy	CSASLGGTGELFF+TCRBV20-X+TCRBJ02-02
AFLLFLVLI	Healthy	CSARATVSYEQYF+TCRBV20-X+TCRBJ02-07
AFLLFLVLI	Healthy	CASSLFKSGGPYNEQFF+TCRBV28-01+TCRBJ02-01
AFLLFLVLI	Healthy	CASRGIWTSGRYEQFF+TCRBV07-09+TCRBJ02-01
AFLLFLVLI	Healthy	CASSLLAGGPNEQYF+TCRBV14-01+TCRBJ02-07
AFLLFLVLI	Healthy	CASSESGGLDEQYF+TCRBV10-02+TCRBJ02-07
AFLLFLVLI	Healthy	CASSLEGLGYQPQHF+TCRBV05-01+TCRBJ01-05
AFLLFLVLI	Healthy	CSARPLTGTGGTGELFF+TCRBV20-X+TCRBJ02-02
AFLLFLVLI	Healthy	CSARGLAGATYEQYF+TCRBV20-X+TCRBJ02-07
AFLLFLVLI	Healthy	CASSQFTGSNQPQHF+TCRBV03-01/03-02+TCRBJ01-05
AFLLFLVLI	Healthy	CASSPDYRDRGKGNTGELFF+TCRBV27-01+TCRBJ02-02
AFLLFLVLI	Healthy	CASSLSGGYNEQFF+TCRBV27-01+TCRBJ02-01
AFLLFLVLI	Healthy	CSAERESSYEQYF+TCRBV20-X+TCRBJ02-07
AFLLFLVLI	Healthy	CASSLEGWAGDPNEQFF+TCRBV07-09+TCRBJ02-01
AFLLFLVLI	Healthy	CASSFRQGGRQPQHF+TCRBV28-01+TCRBJ01-05
AFLLFLVLI	Healthy	CSARQLRSYEQYF+TCRBV20-X+TCRBJ02-07
AFLLFLVLI	Healthy	CASSQEGGTPGGAEQFF+TCRBV03-01/03-02+TCRBJ02-01
AFLLFLVLI	Healthy	CASSEGLHHSYEQYF+TCRBV02-01+TCRBJ02-07
AFLLFLVLI	Healthy	CASSVGLAANYEQYF+TCRBV02-01+TCRBJ02-07
AFLLFLVLI	Healthy	CSANSGQGANEQFF+TCRBV20-X+TCRBJ02-01
AFLLFLVLI	Healthy	CASSFPPGKGSEQYF+TCRBV28-01+TCRBJ02-07
AFLLFLVLI	Healthy	CSVGGSSYEQYF+TCRBV29-01+TCRBJ02-07
AFLLFLVLI	Healthy	CASAYSAGGQFF+TCRBV02-01+TCRBJ02-01
AFLLFLVLI	Healthy	CSETSSTDTQYF+TCRBV20-X+TCRBJ02-03
AFLLFLVLI	Healthy	CASSSTIGGGYTF+TCRBV07-06+TCRBJ01-02
AFLLFLVLI	Healthy	CASRLRTGDYEQYF+TCRBV27-01+TCRBJ02-07
AFLLFLVLI	Healthy	CATSDLP*TGTPPDTQYF+TCRBV24-01+TCRBJ02-03
AFLLFLVLI	Healthy	CSASREASGIYNEQFF+TCRBV20-X+TCRBJ02-01
AFLLFLVLI	Healthy	CASSVDRTSGSYEQYF+TCRBV09-01+TCRBJ02-07
AFLLFLVLI	Healthy	CASSYSMALYQETQYF+TCRBV06-02/06-03+TCRBJ02-05
AFLLFLVLI	Healthy	CASSDFNEQFF+TCRBV10-02+TCRBJ02-01
AFLLFLVLI	Healthy	CASRILAPSTDTQYF+TCRBV02-01+TCRBJ02-03
AFLLFLVLI	Healthy	CASSGDRESEQYF+TCRBV11-03+TCRBJ02-07
AFLLFLVLI	Healthy	CASSFTSGANEQFF+TCRBV07-08+TCRBJ02-01
AFLLFLVLI	Healthy	CSARGRTSGAPGSYEQYF+TCRBV20-X+TCRBJ02-07
AFLLFLVLI	Healthy	CASRGLAGESYEQYF+TCRBV28-01+TCRBJ02-07
AFLLFLVLI	Healthy	CSADRELAGTNEQYF+TCRBV20-X+TCRBJ02-07
AFLLFLVLI	Healthy	CSARRDRGGNTIYF+TCRBV20-X+TCRBJ01-03
AFLLFLVLI	Healthy	CASSNTGGRAYEQYF+TCRBV05-01+TCRBJ02-07
AFLLFLVLI	Healthy	CASSS*IKGPGQGAANEKLFF+TCRBV21-01+TCRBJ01-04
AFLLFLVLI	Healthy	CASSLIPAGGYTF+TCRBV28-01+TCRBJ01-02
AFLLFLVLI	Healthy	CASSQDVATSSSGANVLTF+TCRBV04-02+TCRBJ02-06
AFLLFLVLI	Healthy	CSASLEQSYNEQFF+TCRBV20-01+TCRBJ02-01
AFLLFLVLI	Healthy	CSAISGQGITDTQYF+TCRBV20-X+TCRBJ02-03
AFLLFLVLI	Healthy	CASSLVGRYEQYF+TCRBV11-02+TCRBJ02-07
AFLLFLVLI	Healthy	CASSLADGSYNEQFF+TCRBV07-09+TCRBJ02-01
AFLLFLVLI	Healthy	CASSLTGTPDTQYF+TCRBV11-02+TCRBJ02-03
AFLLFLVLI	Healthy	CASSAGQINTGELFF+TCRBV11-02+TCRBJ02-02
AFLLFLVLI	Healthy	CASSFVLSVNQPQHF+TCRBV28-01+TCRBJ01-05
AFLLFLVLI	Healthy	CASSVVVPPGEFSYGYTF+TCRBV02-01+TCRBJ01-02
AFLLFLVLI	Healthy	CSAETEFRRNQPQHF+TCRBV20-X+TCRBJ01-05
AFLLFLVLI	Healthy	CSASSATTAGDEQFF+TCRBV20-01+TCRBJ02-01
AFLLFLVLI	Healthy	CSASPATGTGSYEQYF+TCRBV20-X+TCRBJ02-07
AFLLFLVLI	Healthy	CASSLWYGDTQYF+TCRBV27-01+TCRBJ02-03
AFLLFLVLI	Healthy	CASREPGTGGDEQFF+TCRBV11-01+TCRBJ02-01
AFLLFLVLI	Healthy	CASSLAGEWSSYNSPLHF+TCRBV05-05+TCRBJ01-06
AFLLFLVLI	Healthy	CASSSPMAKNIQYF+TCRBV27-01+TCRBJ02-04
AFLLFLVLI	Healthy	CASSLPPLGGENTEAFF+TCRBV07-09+TCRBJ01-01
AFLLFLVLI	Healthy	CASSLGHSYEQYF+TCRBV07-08+TCRBJ02-07
AFLLFLVLI	Healthy	CASRTGGYEQYF+TCRBV05-01+TCRBJ02-07
AFLLFLVLI	Healthy	CATTGLWGEQFF+TCRBV24-01+TCRBJ02-01
AFLLFLVLI	Healthy	CAWRGTNQETQYF+TCRBV30-01+TCRBJ02-05
AFLLFLVLI	Healthy	CSAQASDSSYNEQFF+TCRBV20-X+TCRBJ02-01
AFLLFLVLI	Healthy	CSASSGSSYNEQFF+TCRBV20-01+TCRBJ02-01
AFLLFLVLI	Healthy	CSARGGAVGTEAFF+TCRBV20-X+TCRBJ01-01
AFLLFLVLI	Healthy	CASSFGADMNTEAFF+TCRBV07-09+TCRBJ01-01
AFLLFLVLI	Healthy	CASSIPAGGAPEQFF+TCRBV19-01+TCRBJ02-01
AFLLFLVLI	Healthy	CSASGGTGESYNEQFF+TCRBV20-X+TCRBJ02-01
AFLLFLVLI	Healthy	CASSLVGRGTGYYEQYF+TCRBV13-01+TCRBJ02-07
AFLLFLVLI	Healthy	CSASDSGGEQFF+TCRBV20-X+TCRBJ02-01
AFLLFLVLI	Healthy	CASSGEGQVQFF+TCRBV02-01+TCRBJ02-01
AFLLFLVLI	Healthy	CASRKGSTNEKLFF+TCRBV05-06+TCRBJ01-04
AFLLFLVLI	Healthy	CSASWSGEFTEAFF+TCRBV20-X+TCRBJ01-01
AFLLFLVLI	Healthy	CASSYRPSGRGVDTQYF+TCRBV06-X+TCRBJ02-03
AFLLFLVLI	Healthy	CATSPLTGALTDTQYF+TCRBV15-01+TCRBJ02-03
AFLLFLVLI	Healthy	CASSQDRLAGGLSYEQYF+TCRBV04-01+TCRBJ02-07
AFLLFLVLI	Healthy	CASSQGSVYRGLDEQFF+TCRBV04-03+TCRBJ02-01
AFLLFLVLI	Healthy	CSARQGGAEAFF+TCRBV20-X+TCRBJ01-01
AFLLFLVLI	Healthy	CASSPTGLDTEAFF+TCRBV04-01+TCRBJ01-01
AFLLFLVLI	Healthy	CASSQRQGGAVTGELFF+TCRBV27-01+TCRBJ02-02
AFLLFLVLI	Healthy	CASSQAAGVISYNEQFF+TCRBV03-01/03-02+TCRBJ02-01
AFLLFLVLI	Healthy	CASSHLMLAGELFF+TCRBV03-01/03-02+TCRBJ02-02
AFLLFLVLI	Healthy	CASSDPGQVYEQYF+TCRBV05-04+TCRBJ02-07
AFLLFLVLI	Healthy	CASSSLYGLAANNEQFF+TCRBV06-X+TCRBJ02-01
AFLLFLVLI	Healthy	CSASSEDNRQYF+TCRBV20-X+TCRBJ02-07
AFLLFLVLI	Healthy	CSVEVGGGGYFNEQFF+TCRBV29-01+TCRBJ02-01
AFLLFLVLI	Healthy	CASSETNLLNTEAFF+TCRBV06-01+TCRBJ01-01
AFLLFLVLI	Healthy	CSASKATVQETQYF+TCRBV20-01+TCRBJ02-05
AFLLFLVLI	Healthy	CASSSGTGGEEQFF+TCRBV07-03+TCRBJ02-01
AFLLFLVLI	Healthy	CASNRDRGIWTEAFF+TCRBV06-05+TCRBJ01-01
AFLLFLVLI	Healthy	CSASTPENEQFF+TCRBV20-01+TCRBJ02-01
AFLLFLVLI	Healthy	CASSAQGLWETQYF+TCRBV09-01+TCRBJ02-05
AFLLFLVLI	Healthy	CASSAPGTGYAEAFF+TCRBV06-X+TCRBJ01-01
AFLLFLVLI	Healthy	CASSLWGGNEKLFF+TCRBV06-05+TCRBJ01-04
AFLLFLVLI	Healthy	CATEIAGGYNEQFF+TCRBV24-01+TCRBJ02-01
AFLLFLVLI	Healthy	CASSQDTGISYNEQFF+TCRBV04-01+TCRBJ02-01
AFLLFLVLI	Healthy	CASSQGAGYYEQYF+TCRBV14-01+TCRBJ02-07
AFLLFLVLI	Healthy	CASSPSPGGPNEQYF+TCRBV18-01+TCRBJ02-07
AFLLFLVLI	Healthy	CASRSTGLGEQFF+TCRBV06-05+TCRBJ02-01
AFLLFLVLI	Healthy	CASSEIAYSGNTIYF+TCRBV06-06+TCRBJ01-03
AFLLFLVLI	Healthy	CASSYQGQGMSQHF+TCRBV06-05+TCRBJ01-05
AFLLFLVLI	Healthy	CASSYSTVAEAFF+TCRBV06-06+TCRBJ01-01
AFLLFLVLI	Healthy	CASSPGLAGGSTDTQYF+TCRBV05-04+TCRBJ02-03
AFLLFLVLI	Healthy	CSANNAKLAVSTDTQYF+TCRBV20-X+TCRBJ02-03
AFLLFLVLI	Healthy	CASSLGLADEQYF+TCRBV05-01+TCRBJ02-07
AFLLFLVLI	Healthy	CASSQFSGQYYGYTF+TCRBV14-01+TCRBJ01-02
AFLLFLVLI	Healthy	CASSFKVPGHHYQPQHF+TCRBV06-02/06-03+TCRBJ01-05
AFLLFLVLI	Healthy	CASSLNPELAGFPYEQYF+TCRBV02-01+TCRBJ02-07
AFLLFLVLI	Healthy	CSARDVGTLEVYTF+TCRBV20-X+TCRBJ01-02
AFLLFLVLI	Healthy	CASSQRKTGGYEQYF+TCRBV06-05+TCRBJ02-07
AFLLFLVLI	Healthy	CSAAGTVNYGYTF+TCRBV20-X+TCRBJ01-02
AFLLFLVLI	Healthy	CASSYSSSRNPYNEQFF+TCRBV06-X+TCRBJ02-01
AFLLFLVLI	Healthy	CSASRQGQAEQYF+TCRBV20-01+TCRBJ02-07
AFLLFLVLI	Healthy	CASSLLGMDEQFF+TCRBV05-01+TCRBJ02-01
AFLLFLVLI	Healthy	CASSQTRGGIGANVLTF+TCRBV03-01/03-02+TCRBJ02-06
AFLLFLVLI	Healthy	CATSTNLLAGGSTGELFF+TCRBV15-01+TCRBJ02-02
AFLLFLVLI	Healthy	CSAPGLAGPGDTQYF+TCRBV20-X+TCRBJ02-03
AFLLFLVLI	Healthy	CSASGTGENIQYF+TCRBV20-X+TCRBJ02-04
AFLLFLVLI	Healthy	CASSLAQGLEGYTF+TCRBV05-01+TCRBJ01-02
AFLLFLVLI	Healthy	CAISETERMDGGAYGYTF+TCRBV10-03+TCRBJ01-02
AFLLFLVLI	Healthy	CSADSGGADNEQFF+TCRBV20-X+TCRBJ02-01
AFLLFLVLI	Healthy	CSARSGQRMTRPYEQYF+TCRBV20-X+TCRBJ02-07
AFLLFLVLI	Healthy	CASRTGAGQPQHF+TCRBV06-05+TCRBJ01-05
AFLLFLVLI	Healthy	CASSPDTSSYNEQFF+TCRBV04-01+TCRBJ02-01
AFLLFLVLI	Healthy	CASSLGAGGSYNEQFF+TCRBV07-03+TCRBJ02-01
AFLLFLVLI	Healthy	CASSPLGTDKETQYF+TCRBV07-09+TCRBJ02-05
AFLLFLVLI	Healthy	CASSLNRDMNTEAFF+TCRBV05-04+TCRBJ01-01
AFLLFLVLI	Healthy	CASSEFGFREAFF+TCRBV06-01+TCRBJ01-01
AFLLFLVLI	Healthy	CASSQEAGGNYNEQFF+TCRBV04-01+TCRBJ02-01
AFLLFLVLI	Healthy	CASSQEDRGGYGYTF+TCRBV04-01+TCRBJ01-02
AFLLFLVLI	Healthy	CASSLSTSGANVLTF+TCRBV27-01+TCRBJ02-06
AFLLFLVLI	Healthy	CASSR*RLFSYEQYF+TCRBV07-09+TCRBJ02-07
AFLLFLVLI	Healthy	CASSQDPSGTGIYEQYF+TCRBV04-01+TCRBJ02-07
AFLLFLVLI	Healthy	CASSSPGASGNTIYF+TCRBV09-01+TCRBJ01-03
AFLLFLVLI	Healthy	CASSLYAGGAIYYGYTF+TCRBV27-01+TCRBJ01-02
AFLLFLVLI	Healthy	CASTRLAGGRDEQFF+TCRBV27-01+TCRBJ02-01
AFLLFLVLI	Healthy	CAISEPAASGAYEQYF+TCRBV10-03+TCRBJ02-07
AFLLFLVLI	Healthy	CSARIQGQEYEKLFF+TCRBV20-X+TCRBJ01-04
AFLLFLVLI	Healthy	CASSLGQSTEAFF+TCRBV18-01+TCRBJ01-01
AFLLFLVLI	Healthy	CASSFNPAGGSADTQYF+TCRBV07-09+TCRBJ02-03
AFLLFLVLI	Healthy	CATSVGAGTDTQYF+TCRBV05-01+TCRBJ02-03
AFLLFLVLI	Healthy	CSATGQGGETQYF+TCRBV20-X+TCRBJ02-05
AFLLFLVLI	Healthy	CASSPAGTGQETQYF+TCRBV05-04+TCRBJ02-05
AFLLFLVLI	Healthy	CASSPSSGGKNIQYF+TCRBV27-01+TCRBJ02-04
AFLLFLVLI	Healthy	CASMYSYNEQFF+TCRBV10-02+TCRBJ02-01
AFLLFLVLI	Healthy	CSARVGTGGNQPQHF+TCRBV20-X+TCRBJ01-05
AFLLFLVLI	Healthy	CASSGIAGGHEQFF+TCRBV06-06+TCRBJ02-01
AFLLFLVLI	Healthy	CASSDDLVTSYNEQFF+TCRBV06-04+TCRBJ02-01
AFLLFLVLI	Healthy	CSAKDLQGVHFYEQYF+TCRBV20-X+TCRBJ02-07
AFLLFLVLI	Healthy	CASSPIAGGFENIQYF+TCRBV27-01+TCRBJ02-04
AFLLFLVLI	Healthy	CSVSGTDSSYEQYF+TCRBV29-01+TCRBJ02-07
AFLLFLVLI	Healthy	CASTKGGGAFEQFF+TCRBV06-05+TCRBJ02-01
AFLLFLVLI	Healthy	CASSQPGQAYEQYF+TCRBV05-01+TCRBJ02-07
AFLLFLVLI	Healthy	CASSLATSGGPGDEQFF+TCRBV05-01+TCRBJ02-01
AFLLFLVLI	Healthy	CATSTLRLAGGLTGELFF+TCRBV15-01+TCRBJ02-02
AFLLFLVLI	Healthy	CASNNRTSSSSYEQYF+TCRBV06-X+TCRBJ02-07
AFLLFLVLI	Healthy	CASSLLAAGTGYGTEAFF+TCRBV27-01+TCRBJ01-01
AFLLFLVLI	Healthy	CASSSPSGGVNEQFF+TCRBV19-01+TCRBJ02-01
AFLLFLVLI	Healthy	CSVEDRGRGWGIKAFF+TCRBV29-01+TCRBJ01-01
AFLLFLVLI	Healthy	CAIWGTASFPYEQYF+TCRBV06-05+TCRBJ02-07
AFLLFLVLI	Healthy	CSVVAEYNEQFF+TCRBV29-01+TCRBJ02-01
AFLLFLVLI	Healthy	CASSLYVGGRLNYGYTF+TCRBV07-03+TCRBJ01-02
AFLLFLVLI	Healthy	CSARSPEPITYNEQFF+TCRBV20-X+TCRBJ02-01
AFLLFLVLI	Healthy	CASSLIASSTGELFF+TCRBV04-01+TCRBJ02-02
AFLLFLVLI	Healthy	CASSQPGTSGSITDTQYF+TCRBV04-01+TCRBJ02-03
AFLLFLVLI	Healthy	CSANQRQENSYEQYF+TCRBV20-X+TCRBJ02-07
AFLLFLVLI	Healthy	CASSLFGTGYNEQFF+TCRBV07-02+TCRBJ02-01
AFLLFLVLI	Healthy	CAISEPFRQGFSYNEQFF+TCRBV10-03+TCRBJ02-01
AFLLFLVLI	Healthy	CAISESRGGSPLHF+TCRBV10-03+TCRBJ01-06
AFLLFLVLI	Healthy	CASSLGDRLSGANVLTF+TCRBV11-03+TCRBJ02-06
AFLLFLVLI	Healthy	CASSRDRALFF+TCRBV13-01+TCRBJ02-02
AFLLFLVLI	Healthy	CASSLDTGPSYNEQFF+TCRBV11-02+TCRBJ02-01
AFLLFLVLI	Healthy	CASSFSNQPQHF+TCRBV13-01+TCRBJ01-05
AFLLFLVLI	Healthy	CSARDTARGARGETQYF+TCRBV20-X+TCRBJ02-05
AFLLFLVLI	Healthy	CASSVDLGTGDLYGYTF+TCRBV09-01+TCRBJ01-02
AFLLFLVLI	Healthy	CASTGIAGLQETQYF+TCRBV07-02+TCRBJ02-05
AFLLFLVLI	Healthy	CASSLPETGTTEAFF+TCRBV07-09+TCRBJ01-01
AFLLFLVLI	Healthy	CACHPRLAVSYNEQFF+TCRBV28-01+TCRBJ02-01
AFLLFLVLI	Healthy	CASSQGDLAGVSKGPRETQYF+TCRBV03-01/03-02+TCRBJ02-05
AFLLFLVLI	Healthy	CASSYQTVNTEAFF+TCRBV06-02/06-03+TCRBJ01-01
AFLLFLVLI	Healthy	CSAQLEERGGNEQFF+TCRBV20-X+TCRBJ02-01
AFLLFLVLI	Healthy	CSAQNPTPQGANEQFF+TCRBV20-X+TCRBJ02-01
AFLLFLVLI	Healthy	CASSWFNTGELFF+TCRBV27-01+TCRBJ02-02
AFLLFLVLI	Healthy	CASSQDLIGQYF+TCRBV04-02+TCRBJ02-07
AFLLFLVLI	Healthy	CSATQSSYEQYF+TCRBV29-01+TCRBJ02-07
AFLLFLVLI	Healthy	CASSATADEQYF+TCRBV07-09+TCRBJ02-07
AFLLFLVLI	Healthy	CASSSITGTVDGYTF+TCRBV05-01+TCRBJ01-02
AFLLFLVLI	Healthy	CASGQGGGTEAFF+TCRBV05-01+TCRBJ01-01
AFLLFLVLI	Healthy	CASSLVGGWADTQYF+TCRBV05-01+TCRBJ02-03
AFLLFLVLI	Healthy	CASSDRGMNTEAFF+TCRBV06-01+TCRBJ01-01
AFLLFLVLI	Healthy	CSVEQASYEQYF+TCRBV29-01+TCRBJ02-07
AFLLFLVLI	Healthy	CASSDPGQTTEAFF+TCRBV09-01+TCRBJ01-01
AFLLFLVLI	Healthy	CSARDQDRVYGYTF+TCRBV20-X+TCRBJ01-02
AFLLFLVLI	Healthy	CASSFDARGSTEAFF+TCRBV07-09+TCRBJ01-01
AFLLFLVLI	Healthy	CASSPEEGYGHEQYF+TCRBV04-01+TCRBJ02-07
AFLLFLVLI	Healthy	CASSPRGLAGAEGQYF+TCRBV18-01+TCRBJ02-05
AFLLFLVLI	Healthy	CASSYYGGVVPEAFF+TCRBV06-05+TCRBJ01-01
AFLLFLVLI	Healthy	CASSLYSGGYNEQFF+TCRBV27-01+TCRBJ02-01
AFLLFLVLI	Healthy	CASSPGSGTGFHEQYF+TCRBV07-06+TCRBJ02-07
AFLLFLVLI	Healthy	CASSIGGGESYEQYF+TCRBV19-01+TCRBJ02-07
AFLLFLVLI	Healthy	CASSLAGGVNEQFF+TCRBV05-04+TCRBJ02-01
AFLLFLVLI	Healthy	CASSLELAGVLQETQYF+TCRBV05-01+TCRBJ02-05
AFLLFLVLI	Healthy	CSARRETYNEQFF+TCRBV20-X+TCRBJ02-01
AFLLFLVLI	Healthy	CASSLSSGLAYYEQYF+TCRBV27-01+TCRBJ02-07
AFLLFLVLI	Healthy	CASSPTGVEAFF+TCRBV03-01/03-02+TCRBJ01-01
AFLLFLVLI	Healthy	CASSYPLFGDGQGALLNTGELFF+TCRBV06-X+TCRBJ02-02
AFLLFLVLI	Healthy	CASSLGGGLSSPLHF+TCRBV06-05+TCRBJ01-06
AFLLFLVLI	Healthy	CASSLSNLLNTEAFF+TCRBV27-01+TCRBJ01-01
AFLLFLVLI	Healthy	CASSQDPYRGSKGNTIYF+TCRBV04-01+TCRBJ01-03
AFLLFLVLI	Healthy	CASSLNRGHTEAFF+TCRBV07-02+TCRBJ01-01
AFLLFLVLI	Healthy	CASSLTDRGFQETQYF+TCRBV07-09+TCRBJ02-05
AFLLFLVLI	Healthy	CASSFPAGPTTDTQYF+TCRBV07-09+TCRBJ02-03
AFLLFLVLI	Healthy	CSAALEENYNEQFF+TCRBV20-X+TCRBJ02-01
AFLLFLVLI	Healthy	CASRNYGGGAVTGELFF+TCRBV27-01+TCRBJ02-02
AFLLFLVLI	Healthy	CASSNDLQSGDTGELFF+TCRBV05-01+TCRBJ02-02
AFLLFLVLI	Healthy	CASSQDNSWGGYGYTF+TCRBV04-01+TCRBJ01-02
AFLLFLVLI	Healthy	CASSLLGGESTEAFF+TCRBV07-03+TCRBJ01-01
AFLLFLVLI	Healthy	CASRHYSGTNSNQPQHF+TCRBV06-04+TCRBJ01-05
AFLLFLVLI	Healthy	CASSLYLNEQYF+TCRBV07-02+TCRBJ02-07
AFLLFLVLI	Healthy	CASREQGADTGELFF+TCRBV27-01+TCRBJ02-02
AFLLFLVLI	Healthy	CASSPTRSSLEKLFF+TCRBV27-01+TCRBJ01-04
AFLLFLVLI	Healthy	CASSPGADRTEAFF+TCRBV05-01+TCRBJ01-01
AFLLFLVLI	Healthy	CASSLAWGGGGTNTGELFF+TCRBV07-09+TCRBJ02-02
AFLLFLVLI	Healthy	CASSLDPRVPHTNYGYTF+TCRBV07-02+TCRBJ01-02
AFLLFLVLI	Healthy	CSARDRQLEGDGYTF+TCRBV20-X+TCRBJ01-02
AFLLFLVLI	Healthy	CSARDRGAEAFF+TCRBV20-X+TCRBJ01-01
AFLLFLVLI	Healthy	CSATKEERSNQRTQYF+TCRBV20-X+TCRBJ02-05
AFLLFLVLI	Healthy	CASSLVVPGELFF+TCRBV12-03/12-04+TCRBJ02-02
AFLLFLVLI	Healthy	CASSLVSYKETQYF+TCRBV05-01+TCRBJ02-05
AFLLFLVLI	Healthy	CSVAENTEAFF+TCRBV29-01+TCRBJ01-01
AFLLFLVLI	Healthy	CASSEPGQDYEQYF+TCRBV05-04+TCRBJ02-07
AFLLFLVLI	Healthy	CASSQESVRTGGDEQYF+TCRBV04-01+TCRBJ02-07
AFLLFLVLI	Healthy	CSASTVEHTEAFF+TCRBV20-01+TCRBJ01-01
AFLLFLVLI	Healthy	CASTENAGGDAFF+TCRBV02-01+TCRBJ01-01
AFLLFLVLI	Healthy	CASSDPGTGADSYNSPLHF+TCRBV02-01+TCRBJ01-06
AFLLFLVLI	Healthy	CASSPSSSAHEQFF+TCRBV12-X+TCRBJ02-01
AFLLFLVLI	Healthy	CASSQEWPSNEQFF+TCRBV04-01+TCRBJ02-01
AFLLFLVLI	Healthy	CASSTTGQGARGGTEAFF+TCRBV02-01+TCRBJ01-01
AFLLFLVLI	Healthy	CASILRDSMNTEAFF+TCRBV06-X+TCRBJ01-01
AFLLFLVLI	Healthy	CSARDTRQGHIQYF+TCRBV20-X+TCRBJ02-04
AFLLFLVLI	Healthy	CSAAPLAKNIQYF+TCRBV20-X+TCRBJ02-04
AFLLFLVLI	Healthy	CASSLIVGDEKLFF+TCRBV06-05+TCRBJ01-04
AFLLFLVLI	Healthy	CASSLNRDRSTDTQYF+TCRBV05-01+TCRBJ02-03
AFLLFLVLI	Healthy	CASIPQGRLNTEAFF+TCRBV02-01+TCRBJ01-01
AFLLFLVLI	Healthy	CASSLSGWRSPLHF+TCRBV27-01+TCRBJ01-06
AFLLFLVLI	Healthy	CSVQGGAPPDTQYF+TCRBV29-01+TCRBJ02-03
AFLLFLVLI	Healthy	CASSPELAGGPGETQYF+TCRBV05-01+TCRBJ02-05
AFLLFLVLI	Healthy	CASIGGAITDTQYF+TCRBV02-01+TCRBJ02-03
AFLLFLVLI	Healthy	CASSFGDSNYEQYF+TCRBV12-X+TCRBJ02-07
AFLLFLVLI	Healthy	CASSLGAGSTDTQYF+TCRBV07-09+TCRBJ02-03
AFLLFLVLI	Healthy	CATVDQGTIEAFF+TCRBV11-02+TCRBJ01-01
AFLLFLVLI	Healthy	CASSPPPGQGAYEQYF+TCRBV03-01/03-02+TCRBJ02-07
AFLLFLVLI	Healthy	CARLNSPLHF+TCRBV27-01+TCRBJ01-06
AFLLFLVLI	Healthy	CASSEAGSGVYSGANVLTF+TCRBV02-01+TCRBJ02-06
AFLLFLVLI	Healthy	CASSLGLWASPWDTQYF+TCRBV07-02+TCRBJ02-03
AFLLFLVLI	Healthy	CASSLWGLAGGREQFF+TCRBV27-01+TCRBJ02-01
AFLLFLVLI	Healthy	CATSRGQGAGETQYF+TCRBV15-01+TCRBJ02-05
AFLLFLVLI	Healthy	CASGADRSEGLAGEFF+TCRBV07-09+TCRBJ02-01
AFLLFLVLI	Healthy	CASSNRDNEQFF+TCRBV02-01+TCRBJ02-01
AFLLFLVLI	Healthy	CSATSRLLHSYEQYF+TCRBV20-X+TCRBJ02-07
AFLLFLVLI	Healthy	CASSQDSFSYNEQFF+TCRBV04-01+TCRBJ02-01
AFLLFLVLI	Healthy	CASSSFGTGIVNEQFF+TCRBV05-01+TCRBJ02-01
AFLLFLVLI	Healthy	CAISEPARGEETQYF+TCRBV10-03+TCRBJ02-05
AFLLFLVLI	Healthy	CSADGRDGDSYEQYF+TCRBV20-X+TCRBJ02-07
AFLLFLVLI	Healthy	CATSSLSAGSTDTQYF+TCRBV15-01+TCRBJ02-03
AFLLFLVLI	Healthy	CSARDSGAGTRDYEQYF+TCRBV20-X+TCRBJ02-07
AFLLFLVLI	Healthy	CASSLSPSRTGEIGFYEQYF+TCRBV12-X+TCRBJ02-07
AFLLFLVLI	Healthy	CSASQRDSEGNEQFF+TCRBV20-X+TCRBJ02-01
AFLLFLVLI	Healthy	CASSPSHPRQLMSGAGQPQHF+TCRBV07-03+TCRBJ01-05
AFLLFLVLI	Healthy	CASSYTGGAYEQYF+TCRBV06-05+TCRBJ02-07
AFLLFLVLI	Healthy	CASSLGTGGYEQYF+TCRBV07-09+TCRBJ02-07
AFLLFLVLI	Healthy	CASSLEGWEQYF+TCRBV05-06+TCRBJ02-07
AFLLFLVLI	Healthy	CASSQDWQGYEQYF+TCRBV04-01+TCRBJ02-07
AFLLFLVLI	Healthy	CATIGQAGSYNEQFF+TCRBV12-X+TCRBJ02-01
AFLLFLVLI	Healthy	CSASAGTGLETQYF+TCRBV20-01+TCRBJ02-05
AFLLFLVLI	Healthy	CASSPPAGSSGNTIYF+TCRBV07-09+TCRBJ01-03
AFLLFLVLI	Healthy	CASSLWGQETQYF+TCRBV27-01+TCRBJ02-05
AFLLFLVLI	Healthy	CATSRVDRGNTEAFF+TCRBV15-01+TCRBJ01-01
AFLLFLVLI	Healthy	CASSYSIETGEAFF+TCRBV06-05+TCRBJ01-01
AFLLFLVLI	Healthy	CSALPGQGSQPQHF+TCRBV20-X+TCRBJ01-05
AFLLFLVLI	Healthy	CASSTIANEQFF+TCRBV07-09+TCRBJ02-01
AFLLFLVLI	Healthy	CASSYYGDSYEQYF+TCRBV06-02/06-03+TCRBJ02-07
AFLLFLVLI	Healthy	CASSSPSYEGNTIYF+TCRBV27-01+TCRBJ01-03
AFLLFLVLI	Healthy	CSADREGRADTQYF+TCRBV20-X+TCRBJ02-03
AFLLFLVLI	Healthy	CASTPQISPNTEAFF+TCRBV06-05+TCRBJ01-01
AFLLFLVLI	Healthy	CASSSYMNSPLHF+TCRBV27-01+TCRBJ01-06
AFLLFLVLI	Healthy	CASSPGGIGYTF+TCRBV18-01+TCRBJ01-02
AFLLFLVLI	Healthy	CSAEIRDRIKNIQYF+TCRBV20-X+TCRBJ02-04
AFLLFLVLI	Healthy	CASSPHNQPQHF+TCRBV27-01+TCRBJ01-05
AFLLFLVLI	Healthy	CASRDTGNSPLHF+TCRBV07-09+TCRBJ01-06
AFLLFLVLI	Healthy	CASSLDRVVAKNIQYF+TCRBV28-01+TCRBJ02-04
AFLLFLVLI	Healthy	CAISDPPTGQGTQYF+TCRBV10-03+TCRBJ02-05
AFLLFLVLI	Healthy	CASSPVLEGDTEAFF+TCRBV10-02+TCRBJ01-01
AFLLFLVLI	Healthy	CASSQENLAGGADTQYF+TCRBV04-01+TCRBJ02-03
AFLLFLVLI	Healthy	CASSQDGPLAGYEQFF+TCRBV04-01+TCRBJ02-01
AFLLFLVLI	Healthy	CSADLPGDYGYTF+TCRBV20-X+TCRBJ01-02
AFLLFLVLI	Healthy	CASSINQWYEQYF+TCRBV06-02+TCRBJ02-07
AFLLFLVLI	Healthy	CASSEPTSGGVNTGELFF+TCRBV02-01+TCRBJ02-02
AFLLFLVLI	Healthy	CASSQNSGAAYNEQFF+TCRBV11-01+TCRBJ02-01
AFLLFLVLI	Healthy	CSASSPAAPVNNEQFF+TCRBV20-01+TCRBJ02-01
AFLLFLVLI	Healthy	CSARTAKEIYEQYF+TCRBV20-X+TCRBJ02-07
AFLLFLVLI	Healthy	CASSEIHGYQETQYF+TCRBV06-01+TCRBJ02-05
AFLLFLVLI	Healthy	CASSKNPGQGSEKLFF+TCRBV07-09+TCRBJ01-04
AFLLFLVLI	Healthy	CASSPERVSSGETQYF+TCRBV04-01+TCRBJ02-05
AFLLFLVLI	Healthy	CASRFQGGSYEQYF+TCRBV10-02+TCRBJ02-07
AFLLFLVLI	Healthy	CASSQDPRLPSSYNEQFF+TCRBV14-01+TCRBJ02-01
AFLLFLVLI	Healthy	CASTPTGSYEQYF+TCRBV05-06+TCRBJ02-07
AFLLFLVLI	Healthy	CSAARESSYNEQFF+TCRBV20-X+TCRBJ02-01
AFLLFLVLI	Healthy	CASSQLGAFLAGLNPDTQYF+TCRBV03-01/03-02+TCRBJ02-03
AFLLFLVLI	Healthy	CASSYFRSVELFF+TCRBV06-05+TCRBJ02-02
AFLLFLVLI	Healthy	CATSQAGGAWGEQFF+TCRBV24-01+TCRBJ02-01
AFLLFLVLI	Healthy	CASMDPGQGDTEAFF+TCRBV10-02+TCRBJ01-01
AFLLFLVLI	Healthy	CASYTNVGNTEAFF+TCRBV02-01+TCRBJ01-01
AFLLFLVLI	Healthy	CAISEDVRTGVPTEAFF+TCRBV10-03+TCRBJ01-01
AFLLFLVLI	Healthy	CASSSNSWGYTF+TCRBV06-05+TCRBJ01-02
AFLLFLVLI	Healthy	CASTGWTGASEQYF+TCRBV07-09+TCRBJ02-07
AFLLFLVLI	Healthy	CGTGGLEPQHF+TCRBV06-06+TCRBJ01-05
AFLLFLVLI	Healthy	CASSLYAPDSYNEQFF+TCRBV27-01+TCRBJ02-01
AFLLFLVLI	Healthy	CSASLESETQYF+TCRBV20-01+TCRBJ02-05
AFLLFLVLI	Healthy	CSVTRQGASTGELFF+TCRBV29-01+TCRBJ02-02
AFLLFLVLI	Healthy	CASIQENSYEQYF+TCRBV07-09+TCRBJ02-07
AFLLFLVLI	Healthy	CASRCSWQTGRQDTGELFF+TCRBV12-02+TCRBJ02-02
AFLLFLVLI	Healthy	CASSLAVTVPSTDTQYF+TCRBV05-04+TCRBJ02-03
AFLLFLVLI	Healthy	CASSLWALAGTEAFF+TCRBV27-01+TCRBJ01-01
AFLLFLVLI	Healthy	CSATERDRGYNEQFF+TCRBV20-X+TCRBJ02-01
AFLLFLVLI	Healthy	CASSHTDRANTEAFF+TCRBV04-03+TCRBJ01-01
AFLLFLVLI	Healthy	CASSLLRGQRYSNQPQHF+TCRBV11-03+TCRBJ01-05
AFLLFLVLI	Healthy	CASSQENRRYEQYF+TCRBV04-01+TCRBJ02-07
AFLLFLVLI	Healthy	CASSFISGGLGTGELFF+TCRBV27-01+TCRBJ02-02
AFLLFLVLI	Healthy	CASSLFAGGLNEQFF+TCRBV27-01+TCRBJ02-01
AFLLFLVLI	Healthy	CASSLGDRASSYNEQFF+TCRBV07-09+TCRBJ02-01
AFLLFLVLI	Healthy	CASSLSGVGNTIYF+TCRBV27-01+TCRBJ01-03
AFLLFLVLI	Healthy	CASSHEERGAYEQFF+TCRBV07-09+TCRBJ02-01
AFLLFLVLI	Healthy	CASSQYNGGAHYEQYF+TCRBV04-03+TCRBJ02-07
AFLLFLVLI	Healthy	CASSSNPGRDEAFF+TCRBV27-01+TCRBJ01-01
AFLLFLVLI	Healthy	CASSPDSGGPYNEQFF+TCRBV07-03+TCRBJ02-01
AFLLFLVLI	Healthy	CSVAYGGHEQYF+TCRBV29-01+TCRBJ02-07
AFLLFLVLI	Healthy	CASSETRQYRQETQYF+TCRBV07-09+TCRBJ02-05
AFLLFLVLI	Healthy	CATSRPGLSPLHF+TCRBV15-01+TCRBJ01-06
AFLLFLVLI	Healthy	CASSWPSSRLSYGYTF+TCRBV07-09+TCRBJ01-02
AFLLFLVLI	Healthy	CSARDPSAGQGILDSPLHF+TCRBV20-X+TCRBJ01-06
AFLLFLVLI	Healthy	CASSEGASGVSIHNEQFF+TCRBV25-01+TCRBJ02-01
AFLLFLVLI	Healthy	CASSLEERTDTQYF+TCRBV05-01+TCRBJ02-03
AFLLFLVLI	Healthy	CASSHPGARIGETQYF+TCRBV14-01+TCRBJ02-05
AFLLFLVLI	Healthy	CATSRDTGEYSNQPQHF+TCRBV15-01+TCRBJ01-05
AFLLFLVLI	Healthy	CSAPQIGGSHNEQFF+TCRBV20-X+TCRBJ02-01
AFLLFLVLI	Healthy	CASSAQHNQPQHF+TCRBV25-01+TCRBJ01-05
AFLLFLVLI	Healthy	CASSQDWEAFF+TCRBV04-02+TCRBJ01-01
AFLLFLVLI	Healthy	CASSPQEWGNQPQHF+TCRBV12-X+TCRBJ01-05
AFLLFLVLI	Healthy	CARQGHTQYF+TCRBV10-03+TCRBJ02-03
AFLLFLVLI	Healthy	CASRTDGPRGGYTF+TCRBV06-05+TCRBJ01-02
AFLLFLVLI	Healthy	CSADPQGSQNIQYF+TCRBV20-X+TCRBJ02-04
AFLLFLVLI	Healthy	CSASEGGYEQYF+TCRBV20-X+TCRBJ02-07
AFLLFLVLI	Healthy	CASGSGGNTGELFF+TCRBV09-01+TCRBJ02-02
AFLLFLVLI	Healthy	CASSQEPLMASGVETQYF+TCRBV04-01+TCRBJ02-05
AFLLFLVLI	Healthy	CSAGDREIGYEQYF+TCRBV20-X+TCRBJ02-07
AFLLFLVLI	Healthy	CASSLAPPTEFNTEAFF+TCRBV27-01+TCRBJ01-01
AFLLFLVLI	Healthy	CSVEQGDNGYTF+TCRBV29-01+TCRBJ01-02
AFLLFLVLI	Healthy	CASSLDANLAYGYTF+TCRBV27-01+TCRBJ01-02
AFLLFLVLI	Healthy	CASSLTKIARAQTLQGALSSPLHF+TCRBV07-03+TCRBJ01-06
AFLLFLVLI	Healthy	CSAGPRDRVTDTQYF+TCRBV20-X+TCRBJ02-03
AFLLFLVLI	Healthy	CASSPQVNTEAFF+TCRBV06-05+TCRBJ01-01
AFLLFLVLI	Healthy	CASSPASGSPLHF+TCRBV11-02+TCRBJ01-06
AFLLFLVLI	Healthy	CASSLTFTGQLSGNTEAFF+TCRBV27-01+TCRBJ01-01
AFLLFLVLI	Healthy	CASSHRQGSDTEAFF+TCRBV05-01+TCRBJ01-01
AFLLFLVLI	Healthy	CASSPGQPSNQPQHF+TCRBV06-06+TCRBJ01-05
AFLLFLVLI	Healthy	CASSGVTGSMGNTQYF+TCRBV10-01+TCRBJ02-03
AFLLFLVLI	Healthy	CSARDPTQAALHYEQYF+TCRBV20-X+TCRBJ02-07
AFLLFLVLI	Healthy	CASSLLVGTAYNEQFF+TCRBV27-01+TCRBJ02-01
AFLLFLVLI	Healthy	CASTTWDRRETQYF+TCRBV06-05+TCRBJ02-05
AFLLFLVLI	Healthy	CSASSGGDETQYF+TCRBV20-01+TCRBJ02-05
AFLLFLVLI	Healthy	CASSQEADWGGELFF+TCRBV03-01/03-02+TCRBJ02-02
AFLLFLVLI	Healthy	CASSDPGRATEAFF+TCRBV05-05+TCRBJ01-01
AFLLFLVLI	Healthy	CASSHLGTGQDEQYF+TCRBV04-01+TCRBJ02-07
AFLLFLVLI	Healthy	CSARVRGLIYGYTF+TCRBV20-X+TCRBJ01-02
AFLLFLVLI	Healthy	CASSQGQASSYEQYF+TCRBV04-02+TCRBJ02-07
AFLLFLVLI	Healthy	CASRDRSMNTEAFF+TCRBV06-05+TCRBJ01-01
AFLLFLVLI	Healthy	CASSIYPITRDGSYEQYF+TCRBV19-01+TCRBJ02-07
AFLLFLVLI	Healthy	CARAAGPNTGELFF+TCRBV10-02+TCRBJ02-02
AFLLFLVLI	Healthy	CSADTRGTEAFF+TCRBV20-X+TCRBJ01-01
AFLLFLVLI	Healthy	CASSGVPISPLHF+TCRBV06-02/06-03+TCRBJ01-06
AFLLFLVLI	Healthy	CSADPTGKRASYNEQFF+TCRBV20-X+TCRBJ02-01
AFLLFLVLI	Healthy	CASKDNGFPSDTQYF+TCRBV05-01+TCRBJ02-03
AFLLFLVLI	Healthy	CASSGVRDGLQTQYF+TCRBV02-01+TCRBJ02-05
AFLLFLVLI	Healthy	CSATGGVGLETQYF+TCRBV20-X+TCRBJ02-05
AFLLFLVLI	Healthy	CASSLPGQGYNEQFF+TCRBV06-05+TCRBJ02-01
AFLLFLVLI	Healthy	CSATSGAPPYEETQYF+TCRBV20-X+TCRBJ02-05
AFLLFLVLI	Healthy	CASSSPASGSTYEQYF+TCRBV27-01+TCRBJ02-07
AFLLFLVLI	Healthy	CASSWNGPYNEQFF+TCRBV19-01+TCRBJ02-01
AFLLFLVLI	Healthy	CASSQQTQVAYGYTF+TCRBV04-01+TCRBJ01-02
AFLLFLVLI	Healthy	CASSFQGNQPQHF+TCRBV06-05+TCRBJ01-05
AFLLFLVLI	Healthy	CASSHVGTGNYEQYF+TCRBV03-01/03-02+TCRBJ02-07
AFLLFLVLI	Healthy	CASSIQGRYNEQFF+TCRBV06-05+TCRBJ02-01
AFLLFLVLI	Healthy	CASSGGARPDTQYF+TCRBV12-X+TCRBJ02-03
AFLLFLVLI	Healthy	CASSLAERRFYEQYF+TCRBV07-02+TCRBJ02-07
AFLLFLVLI	Healthy	CASSVEVHYYEQYF+TCRBV07-02+TCRBJ02-07
AFLLFLVLI	Healthy	CSAKSSQGVGTEAFF+TCRBV20-X+TCRBJ01-01
AFLLFLVLI	Healthy	CASSPKGGPFDEQFF+TCRBV04-01+TCRBJ02-01
AFLLFLVLI	Healthy	CARVGTGGSTEAFF+TCRBV02-01+TCRBJ01-01
AFLLFLVLI	Healthy	CASSLYSSGVNWNEQFF+TCRBV27-01+TCRBJ02-01
AFLLFLVLI	Healthy	CASSYPQGQNTEAFF+TCRBV06-06+TCRBJ01-01
AFLLFLVLI	Healthy	CSASKDTGELFF+TCRBV20-01+TCRBJ02-02
AFLLFLVLI	Healthy	CSASGEGTGGLEQYF+TCRBV20-01+TCRBJ02-07
AFLLFLVLI	Healthy	CASSYVGESYEQYF+TCRBV06-02/06-03+TCRBJ02-07
AFLLFLVLI	Healthy	CASSELLFGQGSNQPQHF+TCRBV06-01+TCRBJ01-05
AFLLFLVLI	Healthy	CSATLTENYGYTF+TCRBV20-X+TCRBJ01-02
AFLLFLVLI	Healthy	CAISDPLTGNTEAFF+TCRBV10-03+TCRBJ01-01
AFLLFLVLI	Healthy	CASSYFGTGYEQYF+TCRBV06-02/06-03+TCRBJ02-07
AFLLFLVLI	Healthy	CASSLDSGGAAYNEQFF+TCRBV11-02+TCRBJ02-01
AFLLFLVLI	Healthy	CASSEPVAGGHTDTQYF+TCRBV11-02+TCRBJ02-03
AFLLFLVLI	Healthy	CATSYRAAYEQYF+TCRBV15-01+TCRBJ02-07
AFLLFLVLI	Healthy	CASSQAMGHTEAFF+TCRBV04-03+TCRBJ01-01
AFLLFLVLI	Healthy	CSALRDGGPGGYGYTF+TCRBV20-X+TCRBJ01-02
AFLLFLVLI	Healthy	CASSSAATNEKLFF+TCRBV07-02+TCRBJ01-04
AFLLFLVLI	Healthy	CSAWTGGLADTQYF+TCRBV29-01+TCRBJ02-03
AFLLFLVLI	Healthy	CSVAIGGETQYF+TCRBV29-01+TCRBJ02-05
AFLLFLVLI	Healthy	CSASRAGNNEQFF+TCRBV20-01+TCRBJ02-01
AFLLFLVLI	Healthy	CASSFFQGTEAFF+TCRBV07-03+TCRBJ01-01
AFLLFLVLI	Healthy	CSAEGQGDYEQYF+TCRBV20-X+TCRBJ02-07
AFLLFLVLI	Healthy	CASSQVLSSSEKLFF+TCRBV04-01+TCRBJ01-04
AFLLFLVLI	Healthy	CAISDPPGDTGELFF+TCRBV10-03+TCRBJ02-02
AFLLFLVLI	Healthy	CASSSGSSSEAFF+TCRBV11-02+TCRBJ01-01
AFLLFLVLI	Healthy	CASSLEGGQFTGELFF+TCRBV11-03+TCRBJ02-02
AFLLFLVLI	Healthy	CASGFLVAQIPGLNTEAFF+TCRBV12-05+TCRBJ01-01
AFLLFLVLI	Healthy	CSASAGGSWNYGYTF+TCRBV20-X+TCRBJ01-02
AFLLFLVLI	Healthy	CSARDSGVLYTQYF+TCRBV20-X+TCRBJ02-03
AFLLFLVLI	Healthy	CASRYTPTGNTEAFF+TCRBV06-X+TCRBJ01-01
AFLLFLVLI	Healthy	CASSLSSGSPLHF+TCRBV11-02+TCRBJ01-06
AFLLFLVLI	Healthy	CASSLSGDEQFF+TCRBV05-01+TCRBJ02-01
AFLLFLVLI	Healthy	CASSPTGQGALDEKLFF+TCRBV04-01+TCRBJ01-04
AFLLFLVLI	Healthy	CASTLRGQGGADEKLFF+TCRBV11-02+TCRBJ01-04
AFLLFLVLI	Healthy	CASSQDHQGGYEQYF+TCRBV04-01+TCRBJ02-07
AFLLFLVLI	Healthy	CATSRPRDSVWELFF+TCRBV15-01+TCRBJ02-02
AFLLFLVLI	Healthy	CASSLLPSGDTYEQYF+TCRBV07-06+TCRBJ02-07
AFLLFLVLI	Healthy	CASSLDVLAGGLSSYNEQFF+TCRBV11-02+TCRBJ02-01
AFLLFLVLI	Healthy	CASSQERVGVNEKLFF+TCRBV04-01+TCRBJ01-04
AFLLFLVLI	Healthy	CATSGPGLAGAETQYF+TCRBV15-01+TCRBJ02-05
AFLLFLVLI	Healthy	CASSQEDRAGVYEQYF+TCRBV04-01+TCRBJ02-07
AFLLFLVLI	Healthy	CSARDMQGLGFYEQYF+TCRBV20-X+TCRBJ02-07
AFLLFLVLI	Healthy	CSARDPASASYNEQFF+TCRBV20-X+TCRBJ02-01
AFLLFLVLI	Healthy	CASSFCPKPCNEQFF+TCRBV07-09+TCRBJ02-01
AFLLFLVLI	Healthy	CASGLQGWDGYTF+TCRBV07-09+TCRBJ01-02
AFLLFLVLI	Healthy	CASSQESVSGYGYTF+TCRBV04-01+TCRBJ01-02
AFLLFLVLI	Healthy	CASSDSYSGANVLTF+TCRBV06-01+TCRBJ02-06
AFLLFLVLI	Healthy	CASNPGSSLAKNIQYF+TCRBV06-02+TCRBJ02-04
AFLLFLVLI	Healthy	CASSHHEAGLETQYF+TCRBV04-02+TCRBJ02-05
AFLLFLVLI	Healthy	CASSPEGTANTGELFF+TCRBV03-01/03-02+TCRBJ02-02
AFLLFLVLI	Healthy	CASSQDTGPIPYNEQFF+TCRBV03-01/03-02+TCRBJ02-01
AFLLFLVLI	Healthy	CASSYAAGPSNQPQHF+TCRBV06-06+TCRBJ01-05
AFLLFLVLI	Healthy	CSAFDRARGTDTQYF+TCRBV20-X+TCRBJ02-03
AFLLFLVLI	Healthy	CSVGLAGGYNEQFF+TCRBV29-01+TCRBJ02-01
AFLLFLVLI	Healthy	CASGTASSYEQYF+TCRBV05-01+TCRBJ02-07
AFLLFLVLI	Healthy	CASTIPLAGGTDTQYF+TCRBV11-02+TCRBJ02-03
AFLLFLVLI	Healthy	CASGTGQGADTEAFF+TCRBV12-05+TCRBJ01-01
AFLLFLVLI	Healthy	CASSQAFVGASYEQYF+TCRBV04-01+TCRBJ02-07
AFLLFLVLI	Healthy	CASRLGGPLGNNEQFF+TCRBV19-01+TCRBJ02-01
AFLLFLVLI	Healthy	CASSAAAETSNQPQHF+TCRBV06-02/06-03+TCRBJ01-05
AFLLFLVLI	Healthy	CASSLVEGVVEGYTF+TCRBV05-01+TCRBJ01-02
AFLLFLVLI	Healthy	CASSVGRTGDYEQYF+TCRBV09-01+TCRBJ02-07
AFLLFLVLI	Healthy	CASSLRVPIDGYTF+TCRBV05-06+TCRBJ01-02
AFLLFLVLI	Healthy	CASSLIISGEPYNEQFF+TCRBV05-01+TCRBJ02-01
AFLLFLVLI	Healthy	CASSRPPGQPNPSGANVLTF+TCRBV05-05+TCRBJ02-06
AFLLFLVLI	Healthy	CASSPSGPSYEQYF+TCRBV07-06+TCRBJ02-07
AFLLFLVLI	Healthy	CSVVGQGGTNIQYF+TCRBV29-01+TCRBJ02-04
AFLLFLVLI	Healthy	CASSFLGTSGGIDIQYF+TCRBV07-02+TCRBJ02-04
AFLLFLVLI	Healthy	CASSPDPTSGVSYNEQFF+TCRBV09-01+TCRBJ02-01
AFLLFLVLI	Healthy	CASSYSPGTFQETQYF+TCRBV06-05+TCRBJ02-05
AFLLFLVLI	Healthy	CATSREGGAMNTEAFF+TCRBV15-01+TCRBJ01-01
AFLLFLVLI	Healthy	CASSHENRRDTEAFF+TCRBV04-01+TCRBJ01-01
AFLLFLVLI	Healthy	CASSLVPRGEDEQFF+TCRBV07-02+TCRBJ02-01
AFLLFLVLI	Healthy	CASSPHKAITTDTQYF+TCRBV05-01+TCRBJ02-03
AFLLFLVLI	Healthy	CASSSAGETQYF+TCRBV05-01+TCRBJ02-05
AFLLFLVLI	Healthy	CSARDDQGGTEAFF+TCRBV20-X+TCRBJ01-01
AFLLFLVLI	Healthy	CASSSPTGFRTDTQYF+TCRBV06-02/06-03+TCRBJ02-03
AFLLFLVLI	Healthy	CASSSPSRGDTEAFF+TCRBV27-01+TCRBJ01-01
AFLLFLVLI	Healthy	CASSQDPGQGVLYEQYF+TCRBV04-01+TCRBJ02-07
AFLLFLVLI	Healthy	CAISDLSSRHPNTEAFF+TCRBV10-03+TCRBJ01-01
AFLLFLVLI	Healthy	CSAGTETSTDTQYF+TCRBV20-X+TCRBJ02-03
AFLLFLVLI	Healthy	CASRNHGQGAFGYTF+TCRBV12-X+TCRBJ01-02
AFLLFLVLI	Healthy	CSALGAYEQYF+TCRBV20-01+TCRBJ02-07
AFLLFLVLI	Healthy	CASSYGGPYNEQFF+TCRBV06-05+TCRBJ02-01
AFLLFLVLI	Healthy	CASSKYGSYNSPLHF+TCRBV21-01+TCRBJ01-06
AFLLFLVLI	Healthy	CASSQENSRGTGELFF+TCRBV04-03+TCRBJ02-02
AFLLFLVLI	Healthy	CASILGLAGHTDTQYF+TCRBV06-06+TCRBJ02-03
AFLLFLVLI	Healthy	CASSQLETQSYEQYF+TCRBV04-01+TCRBJ02-07
AFLLFLVLI	Healthy	CSAETGENVEAFF+TCRBV20-X+TCRBJ01-01
AFLLFLVLI	Healthy	CASRVGVETQYF+TCRBV21-01+TCRBJ02-05
AFLLFLVLI	Healthy	CATSDLREQYF+TCRBV24-01+TCRBJ02-07
AFLLFLVLI	Healthy	CASSLLNSNTGELFF+TCRBV04-01+TCRBJ02-02
AFLLFLVLI	Healthy	CASSYGHSKPNTGELFF+TCRBV06-X+TCRBJ02-02
AFLLFLVLI	Healthy	CARSQDAGQVTYEQYF+TCRBV28-01+TCRBJ02-07
AFLLFLVLI	Healthy	CSALGQELTEAFF+TCRBV20-X+TCRBJ01-01
AFLLFLVLI	Healthy	CASSTSTGSDYGYTF+TCRBV09-01+TCRBJ01-02
AFLLFLVLI	Healthy	CASSFIVDEQYF+TCRBV12-03/12-04+TCRBJ02-07
AFLLFLVLI	Healthy	CTSSGGSSWQKNTEAFF+TCRBV01-01+TCRBJ01-01
AFLLFLVLI	Healthy	CASSFYLSGGEQYF+TCRBV07-02+TCRBJ02-07
AFLLFLVLI	Healthy	CASSTSYEQFF+TCRBV06-05+TCRBJ02-01
AFLLFLVLI	Healthy	CAISDPLAGGSYEQYF+TCRBV10-03+TCRBJ02-07
AFLLFLVLI	Healthy	CSAEQGSGHGYTF+TCRBV20-X+TCRBJ01-02
AFLLFLVLI	Healthy	CASSQDPEGGSPYEQYF+TCRBV04-01+TCRBJ02-07
AFLLFLVLI	Healthy	CASSQDLGTSGGAYTQYF+TCRBV04-01+TCRBJ02-03
AFLLFLVLI	Healthy	CASSEVGVGTDTQYF+TCRBV07-09+TCRBJ02-03
AFLLFLVLI	Healthy	CASSPYSGGYNEQFF+TCRBV27-01+TCRBJ02-01
AFLLFLVLI	Healthy	CASSRPGTSVYEQYF+TCRBV07-02+TCRBJ02-07
AFLLFLVLI	Healthy	CASSWQGNTEAFF+TCRBV07-02+TCRBJ01-01
AFLLFLVLI	Healthy	CASSYSITVNTEAFF+TCRBV06-05+TCRBJ01-01
AFLLFLVLI	Healthy	CASSYSNNPGSNQPQHF+TCRBV06-X+TCRBJ01-05
AFLLFLVLI	Healthy	CASSYRSSRGNTEAFF+TCRBV27-01+TCRBJ01-01
AFLLFLVLI	Healthy	CASTPGASGVSPADTQYF+TCRBV04-03+TCRBJ02-03
AFLLFLVLI	Healthy	CSVDTGGRGTDTQYF+TCRBV20-X+TCRBJ02-03
AFLLFLVLI	Healthy	CASSSPGTGVWVSYNEQFF+TCRBV07-02+TCRBJ02-01
AFLLFLVLI	Healthy	CASSSPYRGQETQYF+TCRBV13-01+TCRBJ02-05
AFLLFLVLI	Healthy	CASSPDEAGNYGYTF+TCRBV07-02+TCRBJ01-02
AFLLFLVLI	Healthy	CASSYRASSRGSDQPQHF+TCRBV06-02/06-03+TCRBJ01-05
AFLLFLVLI	Healthy	CSVVFKGGYTF+TCRBV29-01+TCRBJ01-02
AFLLFLVLI	Healthy	CSAQTTEVPSGANVLTF+TCRBV29-01+TCRBJ02-06
AFLLFLVLI	Healthy	CSASDGGGGNEQFF+TCRBV20-01+TCRBJ02-01
AFLLFLVLI	Healthy	CSATGVIAGGYQETQYF+TCRBV20-X+TCRBJ02-05
AFLLFLVLI	Healthy	CASSPPAGQFNSPLHF+TCRBV07-09+TCRBJ01-06
AFLLFLVLI	Healthy	CASSQVPAGEYEQYF+TCRBV03-01/03-02+TCRBJ02-07
AFLLFLVLI	Healthy	CSARDLPLSGNTIYF+TCRBV20-X+TCRBJ01-03
AFLLFLVLI	Healthy	CASRDRGYRGYTF+TCRBV27-01+TCRBJ01-02
AFLLFLVLI	Healthy	CSARDPLTSGGANEQFF+TCRBV20-X+TCRBJ02-01
AFLLFLVLI	Healthy	CSVDGGNLNYGYTF+TCRBV29-01+TCRBJ01-02
AFLLFLVLI	Healthy	CASSLGGGTDTQYF+TCRBV07-09+TCRBJ02-03
AFLLFLVLI	Healthy	CASSMKVGNEQFF+TCRBV19-01+TCRBJ02-01
AFLLFLVLI	Healthy	CASSQGLASNNEQFF+TCRBV04-03+TCRBJ02-01
AFLLFLVLI	Healthy	CSAIIVRRDPITDTQYF+TCRBV20-X+TCRBJ02-03
AFLLFLVLI	Healthy	CASSLSTSKLADTQYF+TCRBV04-01+TCRBJ02-03
AFLLFLVLI	Healthy	CSVVLQHGYTF+TCRBV29-01+TCRBJ01-02
AFLLFLVLI	Healthy	CSALRDSRHTEAFF+TCRBV29-01+TCRBJ01-01
AFLLFLVLI	Healthy	CASSQGGDALPPGRDQPQHF+TCRBV04-01+TCRBJ01-05
AFLLFLVLI	Healthy	CSVISGTGRYEQYF+TCRBV20-X+TCRBJ02-07
AFLLFLVLI	Healthy	CASSLAPLGADNEQFF+TCRBV11-02+TCRBJ02-01
AFLLFLVLI	Healthy	CASSIDVPRLGYSNQPQHF+TCRBV19-01+TCRBJ01-05
AFLLFLVLI	Healthy	CASVLGWSSSPLHF+TCRBV02-01+TCRBJ01-06
AFLLFLVLI	Healthy	CASSPEPGRGPYNEQFF+TCRBV05-01+TCRBJ02-01
AFLLFLVLI	Healthy	CASSYYGFGTEAFF+TCRBV06-02/06-03+TCRBJ01-01
AFLLFLVLI	Healthy	CSARDLNSQGVQPLYEQYF+TCRBV20-X+TCRBJ02-07
AFLLFLVLI	Healthy	CATSTQTDMNTEAFF+TCRBV15-01+TCRBJ01-01
AFLLFLVLI	Healthy	CASSSLSPGQQFF+TCRBV25-01+TCRBJ02-01
AFLLFLVLI	Healthy	CASSQSYLADEAFF+TCRBV03-01/03-02+TCRBJ01-01
AFLLFLVLI	Healthy	CASSQGPSGGDEQFF+TCRBV14-01+TCRBJ02-01
AFLLFLVLI	Healthy	CSAQGLRYNEQFF+TCRBV20-X+TCRBJ02-01
AFLLFLVLI	Healthy	CASSLEGFTDTQYF+TCRBV05-01+TCRBJ02-03
AFLLFLVLI	Healthy	CASSRPSEGSEQYF+TCRBV04-01+TCRBJ02-07
AFLLFLVLI	Healthy	CASSPTSGGLKEQFF+TCRBV27-01+TCRBJ02-01
AFLLFLVLI	Healthy	CASSFEGETQYF+TCRBV05-01+TCRBJ02-05
AFLLFLVLI	Healthy	CASSTTGSGEQYF+TCRBV05-01+TCRBJ02-07
AFLLFLVLI	Healthy	GLGYTF+TCRBV20-01+TCRBJ01-02
AFLLFLVLI	Healthy	CASSSPGIAGGLAHEQYF+TCRBV07-02+TCRBJ02-07
AFLLFLVLI	Healthy	CASSPTGAEAFF+TCRBV05-01+TCRBJ01-01
AFLLFLVLI	Healthy	CASSSPGTGADEQFF+TCRBV27-01+TCRBJ02-01
AFLLFLVLI	Healthy	CASSQDHGLVLYEQYF+TCRBV04-02+TCRBJ02-07
AFLLFLVLI	Healthy	CSARDRLGTGQLHEQYF+TCRBV20-X+TCRBJ02-07
AFLLFLVLI	Healthy	CASGDRGRGAYEQYF+TCRBV06-05+TCRBJ02-07
AFLLFLVLI	Healthy	CASSLAGGLPGDTQYF+TCRBV07-03+TCRBJ02-03
AFLLFLVLI	Healthy	CASSLYSGQGDTQYF+TCRBV07-03+TCRBJ02-03
AFLLFLVLI	Healthy	CSATAGQGAYEQYF+TCRBV20-X+TCRBJ02-07
AFLLFLVLI	Healthy	CSARGTEDYGYTF+TCRBV20-X+TCRBJ01-02
AFLLFLVLI	Healthy	CASSQATVRTTDTQYF+TCRBV04-01+TCRBJ02-03
AFLLFLVLI	Healthy	CASSLSSAAEAFF+TCRBV11-02+TCRBJ01-01
AFLLFLVLI	Healthy	CSASGTGGTEAFF+TCRBV20-X+TCRBJ01-01
AFLLFLVLI	Healthy	CASGIQGHGYTF+TCRBV13-01+TCRBJ01-02
AFLLFLVLI	Healthy	CSADGQGSYEQYF+TCRBV20-X+TCRBJ02-07
AFLLFLVLI	Healthy	CASSLVSGIDEQFF+TCRBV05-01+TCRBJ02-01
AFLLFLVLI	Healthy	CATWTGGVTGANVLTF+TCRBV10-03+TCRBJ02-06
AFLLFLVLI	Healthy	CASSSPGGAQETQYF+TCRBV27-01+TCRBJ02-05
AFLLFLVLI	Healthy	CSARDGRGVYEQYF+TCRBV20-X+TCRBJ02-07
AFLLFLVLI	Healthy	CSAGGAEQFF+TCRBV20-01+TCRBJ02-01
AFLLFLVLI	Healthy	CATLREHEDYGYTF+TCRBV07-08+TCRBJ01-02
AFLLFLVLI	Healthy	CASRDTGNTEAFF+TCRBV07-09+TCRBJ01-01
AFLLFLVLI	Healthy	CASSWTGEEAFF+TCRBV05-01+TCRBJ01-01
AFLLFLVLI	Healthy	CASSQDVAGGEQYF+TCRBV04-01+TCRBJ02-07
AFLLFLVLI	Healthy	CSVYLGTEAFF+TCRBV29-01+TCRBJ01-01
AFLLFLVLI	Healthy	CSAAWGSYNEQFF+TCRBV29-01+TCRBJ02-01
AFLLFLVLI	Healthy	CASSALGGTEAFF+TCRBV13-01+TCRBJ01-01
AFLLFLVLI	Healthy	CASSFEDSLALDF+TCRBV14-01+TCRBJ02-07
AFLLFLVLI	Healthy	CASSDRGLYNEQFF+TCRBV07-08+TCRBJ02-01
AFLLFLVLI	Healthy	CASSPLPGLAGGPSDQETQYF+TCRBV07-06+TCRBJ02-05
AFLLFLVLI	Healthy	CASSSNRGDSSTDTQYF+TCRBV07-09+TCRBJ02-03
AFLLFLVLI	Healthy	CASSLAGEGGNQPQHF+TCRBV12-X+TCRBJ01-05
AFLLFLVLI	Healthy	CSARDPGTGSYEQYF+TCRBV20-X+TCRBJ02-07
AFLLFLVLI	Healthy	CASSDWANYGYTF+TCRBV02-01+TCRBJ01-02
AFLLFLVLI	Healthy	CSVEGAPGSGEQFF+TCRBV29-01+TCRBJ02-01
AFLLFLVLI	Healthy	CASKPPGLSNADTQYF+TCRBV12-X+TCRBJ02-03
AFLLFLVLI	Healthy	CASSSQGARGADTQYF+TCRBV27-01+TCRBJ02-03
AFLLFLVLI	Healthy	CASSDTRGKSSRGADEKLFF+TCRBV02-01+TCRBJ01-04
AFLLFLVLI	Healthy	CASSLDGVSEAFF+TCRBV05-01+TCRBJ01-01
AFLLFLVLI	Healthy	CASSFAGAGELFF+TCRBV05-01+TCRBJ02-02
AFLLFLVLI	Healthy	CSVEGTGASDEQFF+TCRBV29-01+TCRBJ02-01
AFLLFLVLI	Healthy	CASSLYGQEGYEQYF+TCRBV05-01+TCRBJ02-07
AFLLFLVLI	Healthy	CASSLGGGWHGYTF+TCRBV13-01+TCRBJ01-02
AFLLFLVLI	Healthy	CASSQGVARGPYQETQYF+TCRBV03-01/03-02+TCRBJ02-05
AFLLFLVLI	Healthy	CASWMIEGIGMNTEAFF+TCRBV02-01+TCRBJ01-01
AFLLFLVLI	Healthy	CASSQDQRGGYEQYF+TCRBV04-01+TCRBJ02-07
AFLLFLVLI	Healthy	CASSPVGGGGTDTQYF+TCRBV05-01+TCRBJ02-03
AFLLFLVLI	Healthy	CSATGPSGNTIYF+TCRBV29-01+TCRBJ01-03
AFLLFLVLI	Healthy	CASSDGQSRTETQYF+TCRBV02-01+TCRBJ02-05
AFLLFLVLI	Healthy	CASSRETGNQETQYF+TCRBV04-01+TCRBJ02-05
AFLLFLVLI	Healthy	CSAWTSGETQYF+TCRBV20-X+TCRBJ02-05
AFLLFLVLI	Healthy	CASSSLGNGPFRPQHF+TCRBV06-05+TCRBJ01-05
AFLLFLVLI	Healthy	CASSQDPGPLAIYEQYF+TCRBV04-01+TCRBJ02-07
[truncated: 64,367 more rows]
