# Supplementary material for: HLA‐dependent variation in SARS‐CoV‐2 CD8 + T cell cross‐reactivity with human coronaviruses
Source: Immunology. 2022 Mar 7;166(1):78–103. doi: 10.1111/imm.13451 (PMC9111820; doi:10.1111/imm.13451)
Supplement: Supplementary file 1 — Supinfo [file IMM-166-78-s001.zip › imm13451-sup-0009-Data FileS10.txt]

Peptide	HitSeq	Virus	Protein	MatchScore	COV2_Predicted_HLA_Allele	HitSeq_Predicted_HLA_Allele
AIMTRCLAV	AIMTRCLAV	229E	replicase polyprotein 1ab	1	HLA-A0201,HLA-A0206,HLA-B0801	HLA-A0201,HLA-A0206,HLA-B0801
AIMTRCLAV	AIMTRCLAV	OC43	ORF1ab polyprotein	1	HLA-A0201,HLA-A0206,HLA-B0801	HLA-A0201,HLA-A0206,HLA-B0801
AIMTRCLAV	AIMTRCLAI	HKU1	ORF1ab polyprotein	0.977272727272727	HLA-A0201,HLA-A0206,HLA-B0801	HLA-A3201,HLA-B0801
AIMTRCLAV	AVMTRCLAV	NL63	replicase polyprotein 1ab	0.977272727272727	HLA-A0201,HLA-A0206,HLA-B0801	HLA-A0201,HLA-A0206,HLA-B0801
LQLGFSTGV	LQLGFSTGI	OC43	ORF1ab polyprotein	0.977272727272727	HLA-A0201,HLA-A0206	HLA-A0201,HLA-A0206
LQLGFSTGV	LQIGFSTGV	HKU1	ORF1ab polyprotein	0.954545454545455	HLA-A0201,HLA-A0206	HLA-A0201,HLA-A0206
YEQYIKWPW	YEMYVKWPW	HKU1	spike protein	0.903225806451613	HLA-B4001,HLA-B4402,HLA-B4403,HLA-B5301	HLA-A2301,HLA-A3201,HLA-B4001,HLA-B4402,HLA-B4403,HLA-B5301
KLFAAETLK	RLFAAETIK	NL63	replicase polyprotein 1ab	0.880952380952381	HLA-A0301,HLA-A1101,HLA-A3001,HLA-A3101	HLA-A0301,HLA-A1101,HLA-A3001
VLQAVGACV	VMQSVGACV	HKU1	ORF1ab polyprotein	0.876459821202215	HLA-A0201	HLA-A0201
VLQAVGACV	VMQSVGACV	OC43	ORF1ab polyprotein	0.876459821202215	HLA-A0201	HLA-A0201
YEQYIKWPW	YEYYVKWPW	OC43	spike protein	0.87312587312631	HLA-B4001,HLA-B4402,HLA-B4403,HLA-B5301	HLA-A2301,HLA-A3201,HLA-B4001,HLA-B4402,HLA-B4403,HLA-B5301,HLA-B5801
KLFAAETLK	RLFAAETVK	229E	replicase polyprotein 1ab	0.857142857142857	HLA-A0301,HLA-A1101,HLA-A3001,HLA-A3101	HLA-A0301,HLA-A1101,HLA-A3001
YEQYIKWPW	FENYIKWPW	NL63	spike protein	0.854838709677419	HLA-B4001,HLA-B4402,HLA-B4403,HLA-B5301	HLA-B4001,HLA-B4402,HLA-B4403,HLA-B5301
KLFAAETLK	KLFAAETQK	HKU1	ORF1ab polyprotein	0.847117449603021	HLA-A0301,HLA-A1101,HLA-A3001,HLA-A3101	HLA-A0301,HLA-A1101,HLA-A3001,HLA-A3101
KLFAAETLK	KLFAAETQK	OC43	ORF1ab polyprotein	0.847117449603021	HLA-A0301,HLA-A1101,HLA-A3001,HLA-A3101	HLA-A0301,HLA-A1101,HLA-A3001,HLA-A3101
LSDDAVVCFNSTY	LSDDSVVCYNKTY	229E	replicase polyprotein 1ab	0.842943161854444	HLA-A0101	HLA-A0101
YVFCTVNAL	YVFSTVNAL	229E	replicase polyprotein 1ab	0.839924459895199	HLA-A0201,HLA-A0206,HLA-A2601,HLA-A6802,HLA-B3501,HLA-B3503	HLA-A0201,HLA-A0206,HLA-A2601,HLA-A3201,HLA-A6802,HLA-B0702,HLA-B0801,HLA-B1501,HLA-B2706,HLA-B3501,HLA-B3503,HLA-B5101,HLA-B5301,HLA-C0401,HLA-C0701,HLA-C0702
YVFCTVNAL	YIFSTVNAL	NL63	replicase polyprotein 1ab	0.818387935282501	HLA-A0201,HLA-A0206,HLA-A2601,HLA-A6802,HLA-B3501,HLA-B3503	HLA-A0201,HLA-A0206,HLA-A2601,HLA-A3201,HLA-A6802,HLA-B0702,HLA-B0801,HLA-B1501,HLA-B2706,HLA-B3501,HLA-B3503,HLA-B5101,HLA-C0401,HLA-C0701,HLA-C0702
YVFCTVNAL	YVFTTINAL	HKU1	ORF1ab polyprotein	0.809243648999924	HLA-A0201,HLA-A0206,HLA-A2601,HLA-A6802,HLA-B3501,HLA-B3503	HLA-A0201,HLA-A0206,HLA-A2601,HLA-A3201,HLA-A6802,HLA-B0702,HLA-B0801,HLA-B1501,HLA-B2706,HLA-B3501,HLA-B3503,HLA-B5101,HLA-B5301,HLA-C0401,HLA-C0701,HLA-C0702
YVFCTVNAL	YVFTTINAL	OC43	ORF1ab polyprotein	0.809243648999924	HLA-A0201,HLA-A0206,HLA-A2601,HLA-A6802,HLA-B3501,HLA-B3503	HLA-A0201,HLA-A0206,HLA-A2601,HLA-A3201,HLA-A6802,HLA-B0702,HLA-B0801,HLA-B1501,HLA-B2706,HLA-B3501,HLA-B3503,HLA-B5101,HLA-B5301,HLA-C0401,HLA-C0701,HLA-C0702
LQLGFSTGV	LQVGFSNGV	229E	replicase polyprotein 1ab	0.80903983495589	HLA-A0201,HLA-A0206	HLA-A0201,HLA-A0206
LQLGFSTGV	LQVGFSNGV	NL63	replicase polyprotein 1ab	0.80903983495589	HLA-A0201,HLA-A0206	HLA-A0201,HLA-A0206
VLQAVGACV	VLQAAGLCV	229E	replicase polyprotein 1ab	0.795454545454545	HLA-A0201	HLA-A0201
YEQYIKWPW	VETYIKWPW	229E	spike protein	0.793632394971894	HLA-B4001,HLA-B4402,HLA-B4403,HLA-B5301	HLA-B4402,HLA-B4403
LSDDAVVCFNSTY	LSDDGVVCYNSDY	HKU1	ORF1ab polyprotein	0.789045507675223	HLA-A0101	HLA-A0101
LSDDAVVCFNSTY	LSDDGVVCYNSDY	OC43	ORF1ab polyprotein	0.789045507675223	HLA-A0101	HLA-A0101
VLQAVGACV	ILQAAGLCV	NL63	replicase polyprotein 1ab	0.772727272727273	HLA-A0201	HLA-A0201
YEQYIKWPWY	YEMYVKWPWY	HKU1	spike protein	0.91304347826087	HLA-B4402,HLA-B4403	HLA-A2902,HLA-B4402,HLA-B4403
LLLDDFVEI	LLLDDFVSI	HKU1	ORF1ab polyprotein	0.894179530136522	HLA-A0201,HLA-A0206,HLA-A3201,HLA-C0401	HLA-A0201,HLA-A0206,HLA-A3201,HLA-C0401
VQIDRLITGR	VQIDRLINGR	HKU1	spike protein	0.886645056255497	HLA-A3101,HLA-A3301	HLA-A3101,HLA-A3301
YEQYIKWPWY	YEYYVKWPWY	OC43	spike protein	0.885804678558907	HLA-B4402,HLA-B4403	HLA-A2902,HLA-B4402,HLA-B4403
LLLDDFVEI	LLLDDFVSV	229E	replicase polyprotein 1ab	0.870648489869772	HLA-A0201,HLA-A0206,HLA-A3201,HLA-C0401	HLA-A0201,HLA-A0206,HLA-C0401
LLLDDFVEI	LLLDDFVTI	NL63	replicase polyprotein 1ab	0.86046511627907	HLA-A0201,HLA-A0206,HLA-A3201,HLA-C0401	HLA-A0201,HLA-A0206,HLA-A3201,HLA-C0401
VQIDRLITGR	QQVDRLITGR	229E	spike protein	0.845405751313381	HLA-A3101,HLA-A3301	HLA-A3101,HLA-A3301,HLA-A6801
VQIDRLITGR	QQVDRLITGR	NL63	spike protein	0.845405751313381	HLA-A3101,HLA-A3301	HLA-A3101,HLA-A3301,HLA-A6801
VQIDRLITGR	AQIDRLINGR	OC43	spike protein	0.804166446371264	HLA-A3101,HLA-A3301	HLA-A0301,HLA-A1101,HLA-A3101,HLA-A3301
LLLDDFVEI	ILLDDFVAL	OC43	ORF1ab polyprotein	0.776524328802769	HLA-A0201,HLA-A0206,HLA-A3201,HLA-C0401	HLA-A0201,HLA-A0206,HLA-A3201,HLA-B0801,HLA-B3503,HLA-C0401,HLA-C0702
YEQYIKWPWY	FENYIKWPWW	NL63	spike protein	0.774955409323879	HLA-B4402,HLA-B4403	HLA-B4402,HLA-B4403
