# Supplementary material for: HLA‐dependent variation in SARS‐CoV‐2 CD8 + T cell cross‐reactivity with human coronaviruses
Source: Immunology. 2022 Mar 7;166(1):78–103. doi: 10.1111/imm.13451 (PMC9111820; doi:10.1111/imm.13451)
Supplement: Supplementary file 1 — Supinfo [file IMM-166-78-s001.zip › imm13451-sup-0002-data_files1.txt]

BLOSUM62	HitSeq	HIT.HIT.BLOSUM62	MatchScore	Peptide	Virus	Protein	Length	Hamming	Proportion_Mismatched	COV2_Predicted_HLA_Allele	EL-score	EL_Rank	BA-score	BA_Rank	Ave	HitSeq_Predicted_HLA_Allele	HitSeq_EL_Score	HitSeq_EL_Rank	HitSeq_BA_Score	HitSeq_BA_Rank	HitSeq_Ave
47	VYIGDPAQL	47	1	VYIGDPAQL	HKU1	ORF1ab polyprotein	9	0	0	HLA-A2301,HLA-A2402,HLA-B2706,HLA-C0401,HLA-C0701,HLA-C0702	0.8712,0.9136,0.0552,0.15,0.1026,0.5316	0.0468,0.0364,1.8542,0.4137,0.3061,0.0637	0.5224,0.507,0.0674,0.126,0.2558,0.4812	0.4748,0.3552,9.3288,1.6274,1.1162,0.14	0.8712,0.9136,0.0552,0.15,0.1026,0.5316	HLA-A2301,HLA-A2402,HLA-B2706,HLA-C0401,HLA-C0701,HLA-C0702	0.8712,0.9136,0.0552,0.15,0.1026,0.5316	0.0468,0.0364,1.8542,0.4137,0.3061,0.0637	0.5224,0.507,0.0674,0.126,0.2558,0.4812	0.4748,0.3552,9.3288,1.6274,1.1162,0.14	0.8712,0.9136,0.0552,0.15,0.1026,0.5316
47	VYIGDPAQL	47	1	VYIGDPAQL	OC43	ORF1ab polyprotein	9	0	0	HLA-A2301,HLA-A2402,HLA-B2706,HLA-C0401,HLA-C0701,HLA-C0702	0.8712,0.9136,0.0552,0.15,0.1026,0.5316	0.0468,0.0364,1.8542,0.4137,0.3061,0.0637	0.5224,0.507,0.0674,0.126,0.2558,0.4812	0.4748,0.3552,9.3288,1.6274,1.1162,0.14	0.8712,0.9136,0.0552,0.15,0.1026,0.5316	HLA-A2301,HLA-A2402,HLA-B2706,HLA-C0401,HLA-C0701,HLA-C0702	0.8712,0.9136,0.0552,0.15,0.1026,0.5316	0.0468,0.0364,1.8542,0.4137,0.3061,0.0637	0.5224,0.507,0.0674,0.126,0.2558,0.4812	0.4748,0.3552,9.3288,1.6274,1.1162,0.14	0.8712,0.9136,0.0552,0.15,0.1026,0.5316
62	VYLPYPDPSRI	62	1	VYLPYPDPSRI	HKU1	ORF1ab polyprotein	11	0	0	HLA-A2301,HLA-A2402,HLA-B0702,HLA-B5101,HLA-B5301	0.5478,0.6159,0.1067,0.6418,0.146	0.2394,0.2145,1.3989,0.1706,0.9278	0.523,0.4842,0.1551,0.3071,0.187	0.4727,0.423,5.9027,0.3253,2.9011	0.5478,0.6159,0.1067,0.6418,0.146	HLA-A2301,HLA-A2402,HLA-B0702,HLA-B5101,HLA-B5301	0.5478,0.6159,0.1067,0.6418,0.146	0.2394,0.2145,1.3989,0.1706,0.9278	0.523,0.4842,0.1551,0.3071,0.187	0.4727,0.423,5.9027,0.3253,2.9011	0.5478,0.6159,0.1067,0.6418,0.146
56	WVLNNDYYR	56	1	WVLNNDYYR	HKU1	ORF1ab polyprotein	9	0	0	HLA-A3101,HLA-A3301,HLA-A6801	0.2425,0.2595,0.5978	1.2175,0.6701,0.5881	0.6761,0.6455,0.8197	0.298,0.1357,0.0615	0.2425,0.2595,0.5978	HLA-A3101,HLA-A3301,HLA-A6801	0.2425,0.2595,0.5978	1.2175,0.6701,0.5881	0.6761,0.6455,0.8197	0.298,0.1357,0.0615	0.2425,0.2595,0.5978
56	WVLNNDYYR	56	1	WVLNNDYYR	OC43	ORF1ab polyprotein	9	0	0	HLA-A3101,HLA-A3301,HLA-A6801	0.2425,0.2595,0.5978	1.2175,0.6701,0.5881	0.6761,0.6455,0.8197	0.298,0.1357,0.0615	0.2425,0.2595,0.5978	HLA-A3101,HLA-A3301,HLA-A6801	0.2425,0.2595,0.5978	1.2175,0.6701,0.5881	0.6761,0.6455,0.8197	0.298,0.1357,0.0615	0.2425,0.2595,0.5978
56	WVLNNDYYR	56	1	WVLNNDYYR	OC43	ORF1a polyprotein	9	0	0	HLA-A3101,HLA-A3301,HLA-A6801	0.2425,0.2595,0.5978	1.2175,0.6701,0.5881	0.6761,0.6455,0.8197	0.298,0.1357,0.0615	0.2425,0.2595,0.5978	HLA-A3101,HLA-A3301,HLA-A6801	0.2425,0.2595,0.5978	1.2175,0.6701,0.5881	0.6761,0.6455,0.8197	0.298,0.1357,0.0615	0.2425,0.2595,0.5978
48	YAISAKNRAR	48	1	YAISAKNRAR	HKU1	ORF1ab polyprotein	10	0	0	HLA-A3101,HLA-A3301,HLA-A6801	0.1534,0.1942,0.5826	1.8264,0.934,0.616	0.4612,0.4249,0.6727	1.8189,0.9181,0.4542	0.1534,0.1942,0.5826	HLA-A3101,HLA-A3301,HLA-A6801	0.1534,0.1942,0.5826	1.8264,0.934,0.616	0.4612,0.4249,0.6727	1.8189,0.9181,0.4542	0.1534,0.1942,0.5826
48	YAISAKNRAR	48	1	YAISAKNRAR	OC43	ORF1ab polyprotein	10	0	0	HLA-A3101,HLA-A3301,HLA-A6801	0.1534,0.1942,0.5826	1.8264,0.934,0.616	0.4612,0.4249,0.6727	1.8189,0.9181,0.4542	0.1534,0.1942,0.5826	HLA-A3101,HLA-A3301,HLA-A6801	0.1534,0.1942,0.5826	1.8264,0.934,0.616	0.4612,0.4249,0.6727	1.8189,0.9181,0.4542	0.1534,0.1942,0.5826
58	YLPYPDPSRI	58	1	YLPYPDPSRI	229E	replicase polyprotein 1ab	10	0	0	HLA-A0201,HLA-A0206,HLA-B0702,HLA-B3501,HLA-B3503,HLA-B5101,HLA-B5301,HLA-C0401	0.6444,0.34,0.1778,0.1075,0.3755,0.8872,0.5344,0.0331	0.2381,0.6444,0.9875,1.5077,0.2989,0.0217,0.1698,1.5162	0.5732,0.4513,0.2588,0.1993,0.2167,0.4764,0.4418,0.1296	1.0937,2.7692,2.4866,3.6073,0.7429,0.0385,0.3645,1.4812	0.6444,0.34,0.1778,0.1075,0.3755,0.8872,0.5344,0.0331	HLA-A0201,HLA-A0206,HLA-B0702,HLA-B3501,HLA-B3503,HLA-B5101,HLA-B5301,HLA-C0401	0.6444,0.34,0.1778,0.1075,0.3755,0.8872,0.5344,0.0331	0.2381,0.6444,0.9875,1.5077,0.2989,0.0217,0.1698,1.5162	0.5732,0.4513,0.2588,0.1993,0.2167,0.4764,0.4418,0.1296	1.0937,2.7692,2.4866,3.6073,0.7429,0.0385,0.3645,1.4812	0.6444,0.34,0.1778,0.1075,0.3755,0.8872,0.5344,0.0331
58	YLPYPDPSRI	58	1	YLPYPDPSRI	HKU1	ORF1ab polyprotein	10	0	0	HLA-A0201,HLA-A0206,HLA-B0702,HLA-B3501,HLA-B3503,HLA-B5101,HLA-B5301,HLA-C0401	0.6444,0.34,0.1778,0.1075,0.3755,0.8872,0.5344,0.0331	0.2381,0.6444,0.9875,1.5077,0.2989,0.0217,0.1698,1.5162	0.5732,0.4513,0.2588,0.1993,0.2167,0.4764,0.4418,0.1296	1.0937,2.7692,2.4866,3.6073,0.7429,0.0385,0.3645,1.4812	0.6444,0.34,0.1778,0.1075,0.3755,0.8872,0.5344,0.0331	HLA-A0201,HLA-A0206,HLA-B0702,HLA-B3501,HLA-B3503,HLA-B5101,HLA-B5301,HLA-C0401	0.6444,0.34,0.1778,0.1075,0.3755,0.8872,0.5344,0.0331	0.2381,0.6444,0.9875,1.5077,0.2989,0.0217,0.1698,1.5162	0.5732,0.4513,0.2588,0.1993,0.2167,0.4764,0.4418,0.1296	1.0937,2.7692,2.4866,3.6073,0.7429,0.0385,0.3645,1.4812	0.6444,0.34,0.1778,0.1075,0.3755,0.8872,0.5344,0.0331
58	YLPYPDPSRI	58	1	YLPYPDPSRI	NL63	replicase polyprotein 1ab	10	0	0	HLA-A0201,HLA-A0206,HLA-B0702,HLA-B3501,HLA-B3503,HLA-B5101,HLA-B5301,HLA-C0401	0.6444,0.34,0.1778,0.1075,0.3755,0.8872,0.5344,0.0331	0.2381,0.6444,0.9875,1.5077,0.2989,0.0217,0.1698,1.5162	0.5732,0.4513,0.2588,0.1993,0.2167,0.4764,0.4418,0.1296	1.0937,2.7692,2.4866,3.6073,0.7429,0.0385,0.3645,1.4812	0.6444,0.34,0.1778,0.1075,0.3755,0.8872,0.5344,0.0331	HLA-A0201,HLA-A0206,HLA-B0702,HLA-B3501,HLA-B3503,HLA-B5101,HLA-B5301,HLA-C0401	0.6444,0.34,0.1778,0.1075,0.3755,0.8872,0.5344,0.0331	0.2381,0.6444,0.9875,1.5077,0.2989,0.0217,0.1698,1.5162	0.5732,0.4513,0.2588,0.1993,0.2167,0.4764,0.4418,0.1296	1.0937,2.7692,2.4866,3.6073,0.7429,0.0385,0.3645,1.4812	0.6444,0.34,0.1778,0.1075,0.3755,0.8872,0.5344,0.0331
75	DYVYLPYPDPSRI	75	1	DYVYLPYPDPSRI	HKU1	ORF1ab polyprotein	13	0	0	HLA-B5101,DRB1_1501,DRB1_1502,DRB1_1601,DRB1_1602,DRB5_0101,DRB5_0102	0.2328,0.251392,0.231964,0.383639,0.371145,0.157643,0.11038	0.9177,3.95,2.31,2.96,9.64,9.83	0.1881,0.237956,0.222997,0.283136,0.289854,0.220303,0.202283	1.276,53.86,51.6,39.13,47.08,59.53,61.71	0.2328,0.2514,0.232,0.3836,0.3711,0.1576,0.1104	HLA-B5101,DRB1_1501,DRB1_1502,DRB1_1601,DRB1_1602,DRB5_0101,DRB5_0102	0.2328,0.251392,0.231964,0.383639,0.371145,0.157643,0.11038	0.9177,3.95,2.31,2.96,9.64,9.83	0.1881,0.237956,0.222997,0.283136,0.289854,0.220303,0.202283	1.276,53.86,51.6,39.13,47.08,59.53,61.71	0.2328,0.2514,0.232,0.3836,0.3711,0.1576,0.1104
47	FVDGVPFVV	47	1	FVDGVPFVV	HKU1	ORF1ab polyprotein	9	0	0	HLA-A0101,HLA-A0201,HLA-A0206,HLA-A6802,HLA-B3503,HLA-B5101,HLA-C0401,HLA-C0701,HLA-C0702	0.2271,0.9027,0.9333,0.4722,0.1168,0.1573,0.4048,0.0398,0.0279	0.6826,0.0477,0.0219,0.3038,0.9562,1.3256,0.1166,0.7759,1.5244	0.3927,0.8133,0.8534,0.5743,0.2034,0.1341,0.2798,0.2878,0.2212	0.3647,0.0805,0.0286,0.6928,0.8573,2.805,0.0966,0.76,2.133	0.2271,0.9027,0.9333,0.4722,0.1168,0.1573,0.4048,0.0398,0.0279	HLA-A0101,HLA-A0201,HLA-A0206,HLA-A6802,HLA-B3503,HLA-B5101,HLA-C0401,HLA-C0701,HLA-C0702	0.2271,0.9027,0.9333,0.4722,0.1168,0.1573,0.4048,0.0398,0.0279	0.6826,0.0477,0.0219,0.3038,0.9562,1.3256,0.1166,0.7759,1.5244	0.3927,0.8133,0.8534,0.5743,0.2034,0.1341,0.2798,0.2878,0.2212	0.3647,0.0805,0.0286,0.6928,0.8573,2.805,0.0966,0.76,2.133	0.2271,0.9027,0.9333,0.4722,0.1168,0.1573,0.4048,0.0398,0.0279
47	FVDGVPFVV	47	1	FVDGVPFVV	OC43	ORF1ab polyprotein	9	0	0	HLA-A0101,HLA-A0201,HLA-A0206,HLA-A6802,HLA-B3503,HLA-B5101,HLA-C0401,HLA-C0701,HLA-C0702	0.2271,0.9027,0.9333,0.4722,0.1168,0.1573,0.4048,0.0398,0.0279	0.6826,0.0477,0.0219,0.3038,0.9562,1.3256,0.1166,0.7759,1.5244	0.3927,0.8133,0.8534,0.5743,0.2034,0.1341,0.2798,0.2878,0.2212	0.3647,0.0805,0.0286,0.6928,0.8573,2.805,0.0966,0.76,2.133	0.2271,0.9027,0.9333,0.4722,0.1168,0.1573,0.4048,0.0398,0.0279	HLA-A0101,HLA-A0201,HLA-A0206,HLA-A6802,HLA-B3503,HLA-B5101,HLA-C0401,HLA-C0701,HLA-C0702	0.2271,0.9027,0.9333,0.4722,0.1168,0.1573,0.4048,0.0398,0.0279	0.6826,0.0477,0.0219,0.3038,0.9562,1.3256,0.1166,0.7759,1.5244	0.3927,0.8133,0.8534,0.5743,0.2034,0.1341,0.2798,0.2878,0.2212	0.3647,0.0805,0.0286,0.6928,0.8573,2.805,0.0966,0.76,2.133	0.2271,0.9027,0.9333,0.4722,0.1168,0.1573,0.4048,0.0398,0.0279
44	AIMTRCLAV	44	1	AIMTRCLAV	229E	replicase polyprotein 1ab	9	0	0	HLA-A0201,HLA-A0206,HLA-B0801	0.1574,0.2134,0.2909	1.3799,1.1069,0.526	0.6438,0.6976,0.6741	0.6235,0.3522,0.0535	0.1574,0.2134,0.2909	HLA-A0201,HLA-A0206,HLA-B0801	0.1574,0.2134,0.2909	1.3799,1.1069,0.526	0.6438,0.6976,0.6741	0.6235,0.3522,0.0535	0.1574,0.2134,0.2909
44	AIMTRCLAV	44	1	AIMTRCLAV	OC43	ORF1ab polyprotein	9	0	0	HLA-A0201,HLA-A0206,HLA-B0801	0.1574,0.2134,0.2909	1.3799,1.1069,0.526	0.6438,0.6976,0.6741	0.6235,0.3522,0.0535	0.1574,0.2134,0.2909	HLA-A0201,HLA-A0206,HLA-B0801	0.1574,0.2134,0.2909	1.3799,1.1069,0.526	0.6438,0.6976,0.6741	0.6235,0.3522,0.0535	0.1574,0.2134,0.2909
39	IVDTVSALV	39	1	IVDTVSALV	OC43	ORF1ab polyprotein	9	0	0	HLA-A0101,HLA-A0201,HLA-A0206,HLA-A6802,HLA-C0401	0.1503,0.4132,0.5934,0.1797,0.193	0.9428,0.5111,0.2587,1.0458,0.3182	0.348,0.6085,0.6909,0.4749,0.2517	0.5128,0.8288,0.3797,1.3996,0.1441	0.1503,0.4132,0.5934,0.1797,0.193	HLA-A0101,HLA-A0201,HLA-A0206,HLA-A6802,HLA-C0401	0.1503,0.4132,0.5934,0.1797,0.193	0.9428,0.5111,0.2587,1.0458,0.3182	0.348,0.6085,0.6909,0.4749,0.2517	0.5128,0.8288,0.3797,1.3996,0.1441	0.1503,0.4132,0.5934,0.1797,0.193
55	LPYPDPSRIL	55	1	LPYPDPSRIL	HKU1	ORF1ab polyprotein	10	0	0	HLA-A2301,HLA-A2402,HLA-B0702,HLA-B3501,HLA-B3503,HLA-B5101,HLA-B5301,HLA-C0401,HLA-C0701,HLA-C0702	0.1802,0.2702,0.8599,0.4142,0.8129,0.8066,0.5231,0.0502,0.0117,0.0733	0.7835,0.6003,0.0953,0.4809,0.0553,0.0606,0.1787,1.1042,1.8877,0.6999	0.1956,0.2047,0.5763,0.3553,0.3889,0.4329,0.4127,0.1258,0.1629,0.2988	4.592,3.0184,0.2987,1.1787,0.1376,0.0739,0.4511,1.6398,3.7606,0.8818	0.1802,0.2702,0.8599,0.4142,0.8129,0.8066,0.5231,0.0502,0.0117,0.0733	HLA-A2301,HLA-A2402,HLA-B0702,HLA-B3501,HLA-B3503,HLA-B5101,HLA-B5301,HLA-C0401,HLA-C0701,HLA-C0702	0.1802,0.2702,0.8599,0.4142,0.8129,0.8066,0.5231,0.0502,0.0117,0.0733	0.7835,0.6003,0.0953,0.4809,0.0553,0.0606,0.1787,1.1042,1.8877,0.6999	0.1956,0.2047,0.5763,0.3553,0.3889,0.4329,0.4127,0.1258,0.1629,0.2988	4.592,3.0184,0.2987,1.1787,0.1376,0.0739,0.4511,1.6398,3.7606,0.8818	0.1802,0.2702,0.8599,0.4142,0.8129,0.8066,0.5231,0.0502,0.0117,0.0733
55	LPYPDPSRIL	55	1	LPYPDPSRIL	NL63	replicase polyprotein 1ab	10	0	0	HLA-A2301,HLA-A2402,HLA-B0702,HLA-B3501,HLA-B3503,HLA-B5101,HLA-B5301,HLA-C0401,HLA-C0701,HLA-C0702	0.1802,0.2702,0.8599,0.4142,0.8129,0.8066,0.5231,0.0502,0.0117,0.0733	0.7835,0.6003,0.0953,0.4809,0.0553,0.0606,0.1787,1.1042,1.8877,0.6999	0.1956,0.2047,0.5763,0.3553,0.3889,0.4329,0.4127,0.1258,0.1629,0.2988	4.592,3.0184,0.2987,1.1787,0.1376,0.0739,0.4511,1.6398,3.7606,0.8818	0.1802,0.2702,0.8599,0.4142,0.8129,0.8066,0.5231,0.0502,0.0117,0.0733	HLA-A2301,HLA-A2402,HLA-B0702,HLA-B3501,HLA-B3503,HLA-B5101,HLA-B5301,HLA-C0401,HLA-C0701,HLA-C0702	0.1802,0.2702,0.8599,0.4142,0.8129,0.8066,0.5231,0.0502,0.0117,0.0733	0.7835,0.6003,0.0953,0.4809,0.0553,0.0606,0.1787,1.1042,1.8877,0.6999	0.1956,0.2047,0.5763,0.3553,0.3889,0.4329,0.4127,0.1258,0.1629,0.2988	4.592,3.0184,0.2987,1.1787,0.1376,0.0739,0.4511,1.6398,3.7606,0.8818	0.1802,0.2702,0.8599,0.4142,0.8129,0.8066,0.5231,0.0502,0.0117,0.0733
48	RILGAGCFV	48	1	RILGAGCFV	HKU1	ORF1ab polyprotein	9	0	0	HLA-A0201,HLA-A0206	0.1227,0.2092	1.6147,1.1342	0.629,0.725	0.7115,0.261	0.1227,0.2092	HLA-A0201,HLA-A0206	0.1227,0.2092	1.6147,1.1342	0.629,0.725	0.7115,0.261	0.1227,0.2092
48	RILGAGCFV	48	1	RILGAGCFV	OC43	ORF1ab polyprotein	9	0	0	HLA-A0201,HLA-A0206	0.1227,0.2092	1.6147,1.1342	0.629,0.725	0.7115,0.261	0.1227,0.2092	HLA-A0201,HLA-A0206	0.1227,0.2092	1.6147,1.1342	0.629,0.725	0.7115,0.261	0.1227,0.2092
43	AIMTRCLAI	44	0.977272727272727	AIMTRCLAV	HKU1	ORF1ab polyprotein	9	1	0.1111111111111111	HLA-A0201,HLA-A0206,HLA-B0801	0.1574,0.2134,0.2909	1.3799,1.1069,0.526	0.6438,0.6976,0.6741	0.6235,0.3522,0.0535	0.1574,0.2134,0.2909	HLA-A3201,HLA-B0801	0.0504,0.284	1.9685,0.5433	0.4008,0.6864	0.7472,0.0461	0.0504,0.284
43	AVMTRCLAV	44	0.977272727272727	AIMTRCLAV	NL63	replicase polyprotein 1ab	9	1	0.1111111111111111	HLA-A0201,HLA-A0206,HLA-B0801	0.1574,0.2134,0.2909	1.3799,1.1069,0.526	0.6438,0.6976,0.6741	0.6235,0.3522,0.0535	0.1574,0.2134,0.2909	HLA-A0201,HLA-A0206,HLA-B0801	0.1346,0.3081,0.2832	1.5238,0.7282,0.5454	0.5937,0.7246,0.6447	0.9336,0.2621,0.0743	0.1346,0.3081,0.2832
43	LQLGFSTGI	44	0.977272727272727	LQLGFSTGV	OC43	ORF1ab polyprotein	9	1	0.1111111111111111	HLA-A0201,HLA-A0206	0.4313,0.7869	0.4843,0.0932	0.7453,0.8869	0.2202,0.0132	0.4313,0.7869	HLA-A0201,HLA-A0206	0.165,0.5413	1.3231,0.3142	0.6265,0.8265	0.725,0.0576	0.165,0.5413
70	LLIERFVSLAIDAYP	72	0.965540203369429	LMIERFVSLAIDAYP	HKU1	ORF1ab polyprotein	15	1	0.06666666666666667	DRB1_1001,DRB1_1201,DRB1_1202,DRB1_1501,DRB1_1502,DRB3_0101	0.231815,0.482014,0.289839,0.314797,0.165945,0.061273	9.3,1.5,2.61,3.14,3.7,6.8	0.668875,0.537597,0.436519,0.552755,0.497483,0.43805	2.85,0.89,3.86,3.72,2.58,4.74	0.2318,0.482,0.2898,0.3148,0.1659,0.0613	DRB1_1001,DRB1_1201,DRB1_1202,DRB1_1501,DRB1_1502,DRB3_0101	0.230616,0.480719,0.288991,0.257034,0.136744,0.06123	9.36,1.51,2.63,3.87,4.59,6.8	0.667089,0.537432,0.436867,0.5416,0.485619,0.437487	2.93,0.89,3.84,4.29,3.13,4.76	0.2306,0.4807,0.289,0.257,0.1367,0.0612
70	LLIERFVSLAIDAYP	72	0.965540203369429	LMIERFVSLAIDAYP	OC43	ORF1ab polyprotein	15	1	0.06666666666666667	DRB1_1001,DRB1_1201,DRB1_1202,DRB1_1501,DRB1_1502,DRB3_0101	0.231815,0.482014,0.289839,0.314797,0.165945,0.061273	9.3,1.5,2.61,3.14,3.7,6.8	0.668875,0.537597,0.436519,0.552755,0.497483,0.43805	2.85,0.89,3.86,3.72,2.58,4.74	0.2318,0.482,0.2898,0.3148,0.1659,0.0613	DRB1_1001,DRB1_1201,DRB1_1202,DRB1_1501,DRB1_1502,DRB3_0101	0.230616,0.480719,0.288991,0.257034,0.136744,0.06123	9.36,1.51,2.63,3.87,4.59,6.8	0.667089,0.537432,0.436867,0.5416,0.485619,0.437487	2.93,0.89,3.84,4.29,3.13,4.76	0.2306,0.4807,0.289,0.257,0.1367,0.0612
53	LPYPDPSRII	55	0.963636363636364	LPYPDPSRIL	229E	replicase polyprotein 1ab	10	1	0.1	HLA-A2301,HLA-A2402,HLA-B0702,HLA-B3501,HLA-B3503,HLA-B5101,HLA-B5301,HLA-C0401,HLA-C0701,HLA-C0702	0.1802,0.2702,0.8599,0.4142,0.8129,0.8066,0.5231,0.0502,0.0117,0.0733	0.7835,0.6003,0.0953,0.4809,0.0553,0.0606,0.1787,1.1042,1.8877,0.6999	0.1956,0.2047,0.5763,0.3553,0.3889,0.4329,0.4127,0.1258,0.1629,0.2988	4.592,3.0184,0.2987,1.1787,0.1376,0.0739,0.4511,1.6398,3.7606,0.8818	0.1802,0.2702,0.8599,0.4142,0.8129,0.8066,0.5231,0.0502,0.0117,0.0733	HLA-A2301,HLA-A2402,HLA-B0702,HLA-B3503,HLA-B5101,HLA-B5301	0.1172,0.1914,0.378,0.2662,0.91,0.3756	1.081,0.7935,0.5512,0.4587,0.0149,0.3427	0.2306,0.2489,0.4284,0.2195,0.5711,0.4208	3.4945,2.1595,0.826,0.7213,0.0095,0.4238	0.1172,0.1914,0.378,0.2662,0.91,0.3756
76	INARIRAKHYVYIGD	79	0.962025316455696	VNARLRAKHYVYIGD	OC43	ORF1ab polyprotein	15	2	0.13333333333333333							DRB1_1201,DRB1_1301,DRB1_1302	0.193316,0.317611,0.214957	8.37,7.79,8.86	0.427187,0.620878,0.455666	5.37,1.79,10.98	0.1933,0.3176,0.215
42	LQIGFSTGV	44	0.954545454545455	LQLGFSTGV	HKU1	ORF1ab polyprotein	9	1	0.1111111111111111	HLA-A0201,HLA-A0206	0.4313,0.7869	0.4843,0.0932	0.7453,0.8869	0.2202,0.0132	0.4313,0.7869	HLA-A0201,HLA-A0206	0.4335,0.8325	0.4814,0.0702	0.7325,0.8968	0.2616,0.011	0.4335,0.8325
61	GVAPGSAVLRQW	64	0.945764851242715	GVAPGTAVLRQW	OC43	ORF1ab polyprotein	12	1	0.08333333333333333	HLA-A3201,HLA-B5701,HLA-B5801	0.1739,0.8557,0.4964	0.7286,0.2474,0.516	0.2051,0.4744,0.4437	3.9407,0.5562,1.215	0.1739,0.8557,0.4964	HLA-A3201,HLA-B5701,HLA-B5801	0.1648,0.856,0.4893	0.7699,0.2469,0.5261	0.199,0.4903,0.464	4.1689,0.4899,1.0701	0.1648,0.856,0.4893
49	NLWNTFTKL	52	0.942307692307692	NLWNTFTRL	OC43	ORF1ab polyprotein	9	1	0.1111111111111111	HLA-A0201,HLA-A0206,HLA-A3201,HLA-B0801,HLA-C0401,HLA-C0702	0.7007,0.3972,0.0597,0.1103,0.0426,0.0216	0.1792,0.522,1.7501,1.4856,1.2424,1.8203	0.6824,0.5461,0.2813,0.3391,0.155,0.2219	0.4533,1.3536,2.0259,1.3567,0.8166,2.1163	0.7007,0.3972,0.0597,0.1103,0.0426,0.0216	HLA-A0201,HLA-A0206,HLA-A3201,HLA-B0801,HLA-C0401,HLA-C0702	0.7491,0.4623,0.0799,0.1445,0.049,0.028	0.1474,0.4048,1.413,1.144,1.1238,1.52	0.6667,0.5339,0.288,0.3215,0.1396,0.215	0.5184,1.479,1.9068,1.6159,1.1651,2.2946	0.7491,0.4623,0.0799,0.1445,0.049,0.028
38	LLIERFVSL	40	0.93834311681711	LMIERFVSL	HKU1	ORF1ab polyprotein	9	1	0.1111111111111111	HLA-A0201,HLA-A0206,HLA-A2301,HLA-A2402,HLA-A3201,HLA-B0702,HLA-B0801,HLA-B1501,HLA-B2706,HLA-B3503,HLA-B5101,HLA-C0401,HLA-C0701,HLA-C0702	0.9069,0.8529,0.1065,0.0944,0.4005,0.066,0.9801,0.416,0.1615,0.0825,0.1223,0.0816,0.0364,0.1899	0.0456,0.0599,1.1556,1.2952,0.2239,1.8916,0.004,0.616,0.9526,1.2388,1.6574,0.7218,0.8336,0.2897	0.826,0.8261,0.3454,0.2795,0.559,0.2925,0.8451,0.6541,0.3866,0.2255,0.155,0.169,0.2828,0.485	0.065,0.058,1.6026,1.7291,0.1717,1.9597,0.0067,0.2289,0.2255,0.6788,2.0292,0.6087,0.8051,0.1321	0.9069,0.8529,0.1065,0.0944,0.4005,0.066,0.9801,0.416,0.1615,0.0825,0.1223,0.0816,0.0364,0.1899	HLA-A0201,HLA-A0206,HLA-A2301,HLA-A2402,HLA-A2601,HLA-A3201,HLA-A6802,HLA-B0702,HLA-B0801,HLA-B1501,HLA-B2706,HLA-B3503,HLA-B5101,HLA-C0401,HLA-C0701,HLA-C0702	0.9615,0.9216,0.0595,0.0491,0.0707,0.3445,0.1028,0.0847,0.985,0.3007,0.1107,0.0716,0.0954,0.1046,0.0325,0.1495	0.0181,0.025,1.634,1.8667,1.3816,0.2896,1.6826,1.5976,0.003,0.8936,1.2267,1.3629,1.9998,0.5799,0.9074,0.3831	0.8261,0.8123,0.2417,0.1885,0.2138,0.4672,0.3126,0.2663,0.8213,0.518,0.2536,0.175,0.1223,0.1535,0.245,0.3964	0.0649,0.0759,3.2286,3.4518,1.4074,0.4237,3.9928,2.3673,0.0077,0.8931,0.8514,1.202,3.4085,0.8463,1.2638,0.3371	0.9615,0.9216,0.0595,0.0491,0.0707,0.3445,0.1028,0.0847,0.985,0.3007,0.1107,0.0716,0.0954,0.1046,0.0325,0.1495
38	LLIERFVSL	40	0.93834311681711	LMIERFVSL	OC43	ORF1ab polyprotein	9	1	0.1111111111111111	HLA-A0201,HLA-A0206,HLA-A2301,HLA-A2402,HLA-A3201,HLA-B0702,HLA-B0801,HLA-B1501,HLA-B2706,HLA-B3503,HLA-B5101,HLA-C0401,HLA-C0701,HLA-C0702	0.9069,0.8529,0.1065,0.0944,0.4005,0.066,0.9801,0.416,0.1615,0.0825,0.1223,0.0816,0.0364,0.1899	0.0456,0.0599,1.1556,1.2952,0.2239,1.8916,0.004,0.616,0.9526,1.2388,1.6574,0.7218,0.8336,0.2897	0.826,0.8261,0.3454,0.2795,0.559,0.2925,0.8451,0.6541,0.3866,0.2255,0.155,0.169,0.2828,0.485	0.065,0.058,1.6026,1.7291,0.1717,1.9597,0.0067,0.2289,0.2255,0.6788,2.0292,0.6087,0.8051,0.1321	0.9069,0.8529,0.1065,0.0944,0.4005,0.066,0.9801,0.416,0.1615,0.0825,0.1223,0.0816,0.0364,0.1899	HLA-A0201,HLA-A0206,HLA-A2301,HLA-A2402,HLA-A2601,HLA-A3201,HLA-A6802,HLA-B0702,HLA-B0801,HLA-B1501,HLA-B2706,HLA-B3503,HLA-B5101,HLA-C0401,HLA-C0701,HLA-C0702	0.9615,0.9216,0.0595,0.0491,0.0707,0.3445,0.1028,0.0847,0.985,0.3007,0.1107,0.0716,0.0954,0.1046,0.0325,0.1495	0.0181,0.025,1.634,1.8667,1.3816,0.2896,1.6826,1.5976,0.003,0.8936,1.2267,1.3629,1.9998,0.5799,0.9074,0.3831	0.8261,0.8123,0.2417,0.1885,0.2138,0.4672,0.3126,0.2663,0.8213,0.518,0.2536,0.175,0.1223,0.1535,0.245,0.3964	0.0649,0.0759,3.2286,3.4518,1.4074,0.4237,3.9928,2.3673,0.0077,0.8931,0.8514,1.202,3.4085,0.8463,1.2638,0.3371	0.9615,0.9216,0.0595,0.0491,0.0707,0.3445,0.1028,0.0847,0.985,0.3007,0.1107,0.0716,0.0954,0.1046,0.0325,0.1495
73	TQLCQYLNTTTLAVP	79	0.929955169877116	TQLCQYLNTLTLAVP	HKU1	ORF1ab polyprotein	15	1	0.06666666666666667	DRB1_0701	0.146767	8.12	0.661011	1.21	0.1468	DRB1_0701,DRB1_0901	0.505373,0.305557	1.75,6.31	0.720566,0.59296	0.43,2.14	0.5054,0.3056
73	TQLCQYLNTTTLAVP	79	0.929955169877116	TQLCQYLNTLTLAVP	OC43	ORF1ab polyprotein	15	1	0.06666666666666667	DRB1_0701	0.146767	8.12	0.661011	1.21	0.1468	DRB1_0701,DRB1_0901	0.505373,0.305557	1.75,6.31	0.720566,0.59296	0.43,2.14	0.5054,0.3056
46	KSAGYPFNK	50	0.929340340988034	KSAGFPFNK	HKU1	ORF1ab polyprotein	9	1	0.1111111111111111	HLA-A0301,HLA-A1101,HLA-A3001,HLA-A3101,HLA-A3201,HLA-A6801,HLA-C0701	0.9385,0.9747,0.7149,0.7084,0.0644,0.455,0.0158	0.0242,0.0057,0.0372,0.167,1.6598,0.8862,1.5573	0.7105,0.842,0.6631,0.6723,0.2376,0.5348,0.1553	0.0731,0.0099,0.2124,0.3129,2.9752,1.2445,4.2008	0.9385,0.9747,0.7149,0.7084,0.0644,0.455,0.0158	HLA-A0301,HLA-A1101,HLA-A3001,HLA-A3101,HLA-A6801,HLA-C0701	0.917,0.9577,0.6571,0.6029,0.3211,0.0116	0.0343,0.0096,0.0598,0.2994,1.3042,1.8996	0.6869,0.8086,0.6385,0.6193,0.458,0.1438	0.1113,0.0192,0.2812,0.5502,1.9668,4.9504	0.917,0.9577,0.6571,0.6029,0.3211,0.0116
46	KSAGYPFNK	50	0.929340340988034	KSAGFPFNK	OC43	ORF1ab polyprotein	9	1	0.1111111111111111	HLA-A0301,HLA-A1101,HLA-A3001,HLA-A3101,HLA-A3201,HLA-A6801,HLA-C0701	0.9385,0.9747,0.7149,0.7084,0.0644,0.455,0.0158	0.0242,0.0057,0.0372,0.167,1.6598,0.8862,1.5573	0.7105,0.842,0.6631,0.6723,0.2376,0.5348,0.1553	0.0731,0.0099,0.2124,0.3129,2.9752,1.2445,4.2008	0.9385,0.9747,0.7149,0.7084,0.0644,0.455,0.0158	HLA-A0301,HLA-A1101,HLA-A3001,HLA-A3101,HLA-A6801,HLA-C0701	0.917,0.9577,0.6571,0.6029,0.3211,0.0116	0.0343,0.0096,0.0598,0.2994,1.3042,1.8996	0.6869,0.8086,0.6385,0.6193,0.458,0.1438	0.1113,0.0192,0.2812,0.5502,1.9668,4.9504	0.917,0.9577,0.6571,0.6029,0.3211,0.0116
38	VINARIRAK	41	0.926829268292683	VVNARLRAK	OC43	ORF1ab polyprotein	9	2	0.2222222222222222	HLA-A0301,HLA-A1101,HLA-A3001,HLA-A3101	0.7768,0.3985,0.606,0.3184	0.1435,0.546,0.089,0.8968	0.6325,0.54,0.6451,0.5081	0.2135,0.7619,0.2647,1.3461	0.7768,0.3985,0.606,0.3184	HLA-A0301,HLA-A1101,HLA-A3001,HLA-A3101	0.8116,0.3067,0.4947,0.2478	0.1141,0.766,0.1736,1.1901	0.6524,0.5023,0.5835,0.4664	0.172,0.992,0.4976,1.7636	0.8116,0.3067,0.4947,0.2478
38	AQVQIDRLI	41	0.926829268292683	AEVQIDRLI	HKU1	spike protein	9	1	0.1111111111111111	HLA-B4001,HLA-B4402,HLA-B4403	0.7582,0.8291,0.8966	0.1868,0.0745,0.068	0.5386,0.651,0.6334	0.3296,0.0455,0.0562	0.7582,0.8291,0.8966	HLA-A0206,HLA-B4001,HLA-B4402,HLA-B4403	0.2309,0.0615,0.0387,0.0525	1.0237,1.6561,1.7268,1.6328	0.438,0.2269,0.2115,0.1967	3.0218,2.1038,2.2081,2.3457	0.2309,0.0615,0.0387,0.0525
73	INARIKAKHYVYIGD	79	0.924050632911392	VNARLRAKHYVYIGD	HKU1	ORF1ab polyprotein	15	3	0.2							DRB1_1201,DRB1_1301	0.170897,0.330727	9.89,7.4	0.392333,0.596479	8.59,2.73	0.1709,0.3307
57	VYLPYPNPSRI	62	0.919354838709677	VYLPYPDPSRI	OC43	ORF1ab polyprotein	11	1	0.09090909090909091	HLA-A2301,HLA-A2402,HLA-B0702,HLA-B5101,HLA-B5301	0.5478,0.6159,0.1067,0.6418,0.146	0.2394,0.2145,1.3989,0.1706,0.9278	0.523,0.4842,0.1551,0.3071,0.187	0.4727,0.423,5.9027,0.3253,2.9011	0.5478,0.6159,0.1067,0.6418,0.146	HLA-A2301,HLA-A2402,HLA-B0702,HLA-B5101,HLA-B5301	0.5586,0.6397,0.1536,0.6298,0.0711	0.2319,0.1983,1.0929,0.1812,1.5594	0.5584,0.5282,0.2022,0.3272,0.1579	0.3627,0.2933,3.8299,0.2643,3.8843	0.5586,0.6397,0.1536,0.6298,0.0711
38	ATVVIGTTK	42	0.915729116152572	ATVVIGTSK	229E	replicase polyprotein 1ab	9	1	0.1111111111111111	HLA-A0301,HLA-A1101,HLA-A3001,HLA-A3101,HLA-A6801	0.7246,0.9214,0.4871,0.1769,0.6818	0.1805,0.024,0.1813,1.6284,0.4485	0.5191,0.7336,0.5318,0.3536,0.5745	0.5957,0.0929,0.8121,3.3553,0.9799	0.7246,0.9214,0.4871,0.1769,0.6818	HLA-A0301,HLA-A1101,HLA-A3001,HLA-A3101,HLA-A6801	0.7047,0.916,0.4831,0.1822,0.6828	0.2026,0.0268,0.1853,1.591,0.4468	0.5,0.7275,0.5081,0.3453,0.57	0.6893,0.1046,1.0223,3.511,1.0069	0.7047,0.916,0.4831,0.1822,0.6828
38	ATVVIGTTK	42	0.915729116152572	ATVVIGTSK	NL63	replicase polyprotein 1ab	9	1	0.1111111111111111	HLA-A0301,HLA-A1101,HLA-A3001,HLA-A3101,HLA-A6801	0.7246,0.9214,0.4871,0.1769,0.6818	0.1805,0.024,0.1813,1.6284,0.4485	0.5191,0.7336,0.5318,0.3536,0.5745	0.5957,0.0929,0.8121,3.3553,0.9799	0.7246,0.9214,0.4871,0.1769,0.6818	HLA-A0301,HLA-A1101,HLA-A3001,HLA-A3101,HLA-A6801	0.7047,0.916,0.4831,0.1822,0.6828	0.2026,0.0268,0.1853,1.591,0.4468	0.5,0.7275,0.5081,0.3453,0.57	0.6893,0.1046,1.0223,3.511,1.0069	0.7047,0.916,0.4831,0.1822,0.6828
53	YLPYPNPSRI	58	0.913793103448276	YLPYPDPSRI	OC43	ORF1ab polyprotein	10	1	0.1	HLA-A0201,HLA-A0206,HLA-B0702,HLA-B3501,HLA-B3503,HLA-B5101,HLA-B5301,HLA-C0401	0.6444,0.34,0.1778,0.1075,0.3755,0.8872,0.5344,0.0331	0.2381,0.6444,0.9875,1.5077,0.2989,0.0217,0.1698,1.5162	0.5732,0.4513,0.2588,0.1993,0.2167,0.4764,0.4418,0.1296	1.0937,2.7692,2.4866,3.6073,0.7429,0.0385,0.3645,1.4812	0.6444,0.34,0.1778,0.1075,0.3755,0.8872,0.5344,0.0331	HLA-A0201,HLA-A0206,HLA-B0702,HLA-B3501,HLA-B3503,HLA-B5101,HLA-B5301,HLA-C0401	0.4916,0.2171,0.2888,0.076,0.2745,0.8948,0.3891,0.0304	0.4029,1.0883,0.708,1.8538,0.4438,0.0195,0.3224,1.6166	0.5575,0.4454,0.3402,0.1908,0.2006,0.5055,0.401,0.1426	1.2153,2.8799,1.4417,3.8723,0.8853,0.0253,0.4907,1.091	0.4916,0.2171,0.2888,0.076,0.2745,0.8948,0.3891,0.0304
68	NVNRFNVAITRAKKG	75	0.912772235091073	NVNRFNVAITRAKVG	HKU1	ORF1ab polyprotein	15	1	0.06666666666666667	DRB1_0401,DRB1_0402,DRB1_0701,DRB1_0801,DRB1_0802,DRB1_0901,DRB1_1101,DRB1_1104,DRB1_1301,DRB1_1302,DRB1_1406,DRB1_1601,DRB1_1602,DRB3_0202,DRB5_0101,DRB5_0102	0.169053,0.196934,0.149604,0.338782,0.441254,0.285484,0.369394,0.294006,0.307415,0.236541,0.203754,0.39904,0.205477,0.07606,0.926736,0.769581	8.08,6.72,7.97,7.21,3.22,6.98,4.63,7.07,8.1,7.64,7.1,3.74,7.03,6.06,0.03,0.05	0.547931,0.442137,0.574958,0.574902,0.58562,0.569157,0.666816,0.686962,0.662812,0.530594,0.620827,0.607006,0.551106,0.485714,0.818032,0.748974	2.33,1.26,3.77,0.61,0.34,3.15,0.64,0.84,0.83,5.14,2.84,2.73,0.02,0.03	0.1691,0.1969,0.1496,0.3388,0.4413,0.2855,0.3694,0.294,0.3074,0.2365,0.2038,0.399,0.2055,0.0761,0.9267,0.7696	DRB1_0101,DRB1_0401,DRB1_0402,DRB1_0701,DRB1_0801,DRB1_0802,DRB1_0901,DRB1_1001,DRB1_1101,DRB1_1104,DRB1_1301,DRB1_1302,DRB1_1406,DRB1_1601,DRB1_1602,DRB3_0202,DRB5_0101,DRB5_0102	0.117106,0.259861,0.287198,0.201362,0.386227,0.542106,0.328948,0.259771,0.478711,0.39526,0.368292,0.299933,0.233842,0.524182,0.291322,0.111057,0.951306,0.843675	8.97,5.34,4.2,5.98,5.85,1.71,5.63,8.26,3.3,4.92,6.35,4.89,5.55,2.25,4.49,4.31,0.01	0.687678,0.546355,0.440127,0.553686,0.551929,0.588774,0.55324,0.646682,0.666529,0.701636,0.650747,0.50051,0.610298,0.594736,0.539569,0.46812,0.813078,0.755683	3.43,2.39,1.31,4.82,1.13,0.3,4.05,4.04,0.64,0.6,1.04,7.05,1.1,3.41,3.16,0.03,0.02	0.1171,0.2599,0.2872,0.2014,0.3862,0.5421,0.3289,0.2598,0.4787,0.3953,0.3683,0.2999,0.2338,0.5242,0.2913,0.1111,0.9513,0.8437
68	NVNRFNVAITRAKKG	75	0.912772235091073	NVNRFNVAITRAKVG	NL63	replicase polyprotein 1ab	15	1	0.06666666666666667	DRB1_0401,DRB1_0402,DRB1_0701,DRB1_0801,DRB1_0802,DRB1_0901,DRB1_1101,DRB1_1104,DRB1_1301,DRB1_1302,DRB1_1406,DRB1_1601,DRB1_1602,DRB3_0202,DRB5_0101,DRB5_0102	0.169053,0.196934,0.149604,0.338782,0.441254,0.285484,0.369394,0.294006,0.307415,0.236541,0.203754,0.39904,0.205477,0.07606,0.926736,0.769581	8.08,6.72,7.97,7.21,3.22,6.98,4.63,7.07,8.1,7.64,7.1,3.74,7.03,6.06,0.03,0.05	0.547931,0.442137,0.574958,0.574902,0.58562,0.569157,0.666816,0.686962,0.662812,0.530594,0.620827,0.607006,0.551106,0.485714,0.818032,0.748974	2.33,1.26,3.77,0.61,0.34,3.15,0.64,0.84,0.83,5.14,2.84,2.73,0.02,0.03	0.1691,0.1969,0.1496,0.3388,0.4413,0.2855,0.3694,0.294,0.3074,0.2365,0.2038,0.399,0.2055,0.0761,0.9267,0.7696	DRB1_0101,DRB1_0401,DRB1_0402,DRB1_0701,DRB1_0801,DRB1_0802,DRB1_0901,DRB1_1001,DRB1_1101,DRB1_1104,DRB1_1301,DRB1_1302,DRB1_1406,DRB1_1601,DRB1_1602,DRB3_0202,DRB5_0101,DRB5_0102	0.117106,0.259861,0.287198,0.201362,0.386227,0.542106,0.328948,0.259771,0.478711,0.39526,0.368292,0.299933,0.233842,0.524182,0.291322,0.111057,0.951306,0.843675	8.97,5.34,4.2,5.98,5.85,1.71,5.63,8.26,3.3,4.92,6.35,4.89,5.55,2.25,4.49,4.31,0.01	0.687678,0.546355,0.440127,0.553686,0.551929,0.588774,0.55324,0.646682,0.666529,0.701636,0.650747,0.50051,0.610298,0.594736,0.539569,0.46812,0.813078,0.755683	3.43,2.39,1.31,4.82,1.13,0.3,4.05,4.04,0.64,0.6,1.04,7.05,1.1,3.41,3.16,0.03,0.02	0.1171,0.2599,0.2872,0.2014,0.3862,0.5421,0.3289,0.2598,0.4787,0.3953,0.3683,0.2999,0.2338,0.5242,0.2913,0.1111,0.9513,0.8437
68	NVNRFNVAITRAKKG	75	0.912772235091073	NVNRFNVAITRAKVG	OC43	ORF1ab polyprotein	15	1	0.06666666666666667	DRB1_0401,DRB1_0402,DRB1_0701,DRB1_0801,DRB1_0802,DRB1_0901,DRB1_1101,DRB1_1104,DRB1_1301,DRB1_1302,DRB1_1406,DRB1_1601,DRB1_1602,DRB3_0202,DRB5_0101,DRB5_0102	0.169053,0.196934,0.149604,0.338782,0.441254,0.285484,0.369394,0.294006,0.307415,0.236541,0.203754,0.39904,0.205477,0.07606,0.926736,0.769581	8.08,6.72,7.97,7.21,3.22,6.98,4.63,7.07,8.1,7.64,7.1,3.74,7.03,6.06,0.03,0.05	0.547931,0.442137,0.574958,0.574902,0.58562,0.569157,0.666816,0.686962,0.662812,0.530594,0.620827,0.607006,0.551106,0.485714,0.818032,0.748974	2.33,1.26,3.77,0.61,0.34,3.15,0.64,0.84,0.83,5.14,2.84,2.73,0.02,0.03	0.1691,0.1969,0.1496,0.3388,0.4413,0.2855,0.3694,0.294,0.3074,0.2365,0.2038,0.399,0.2055,0.0761,0.9267,0.7696	DRB1_0101,DRB1_0401,DRB1_0402,DRB1_0701,DRB1_0801,DRB1_0802,DRB1_0901,DRB1_1001,DRB1_1101,DRB1_1104,DRB1_1301,DRB1_1302,DRB1_1406,DRB1_1601,DRB1_1602,DRB3_0202,DRB5_0101,DRB5_0102	0.117106,0.259861,0.287198,0.201362,0.386227,0.542106,0.328948,0.259771,0.478711,0.39526,0.368292,0.299933,0.233842,0.524182,0.291322,0.111057,0.951306,0.843675	8.97,5.34,4.2,5.98,5.85,1.71,5.63,8.26,3.3,4.92,6.35,4.89,5.55,2.25,4.49,4.31,0.01	0.687678,0.546355,0.440127,0.553686,0.551929,0.588774,0.55324,0.646682,0.666529,0.701636,0.650747,0.50051,0.610298,0.594736,0.539569,0.46812,0.813078,0.755683	3.43,2.39,1.31,4.82,1.13,0.3,4.05,4.04,0.64,0.6,1.04,7.05,1.1,3.41,3.16,0.03,0.02	0.1171,0.2599,0.2872,0.2014,0.3862,0.5421,0.3289,0.2598,0.4787,0.3953,0.3683,0.2999,0.2338,0.5242,0.2913,0.1111,0.9513,0.8437
72	YVSLAIDAYPLSKHP	79	0.911392405063291	FVSLAIDAYPLTKHP	229E	replicase polyprotein 1ab	15	2	0.13333333333333333	DRB1_0301,DRB1_1501,DRB3_0101	0.154605,0.09128,0.134953	6.77,9.38,3.95	0.468823,0.47695,0.539933	3.27,9.33,1.86	0.1546,0.0913,0.135	DRB1_0301,DRB1_1302,DRB1_1501,DRB3_0101,DRB3_0202	0.36683,0.225575,0.104532,0.180638,0.071187	3.1,8.24,8.49,3.14,6.43	0.524515,0.486385,0.488892,0.534081,0.364909	1.8,8.11,8.19,1.96,8	0.3668,0.2256,0.1045,0.1806,0.0712
72	YVSLAIDAYPLSKHP	79	0.911392405063291	FVSLAIDAYPLTKHP	NL63	replicase polyprotein 1ab	15	2	0.13333333333333333	DRB1_0301,DRB1_1501,DRB3_0101	0.154605,0.09128,0.134953	6.77,9.38,3.95	0.468823,0.47695,0.539933	3.27,9.33,1.86	0.1546,0.0913,0.135	DRB1_0301,DRB1_1302,DRB1_1501,DRB3_0101,DRB3_0202	0.36683,0.225575,0.104532,0.180638,0.071187	3.1,8.24,8.49,3.14,6.43	0.524515,0.486385,0.488892,0.534081,0.364909	1.8,8.11,8.19,1.96,8	0.3668,0.2256,0.1045,0.1806,0.0712
35	IVETVSALV	38	0.909167583565729	IVDTVSALV	HKU1	ORF1ab polyprotein	9	1	0.1111111111111111	HLA-A0101,HLA-A0201,HLA-A0206,HLA-A6802,HLA-C0401	0.1503,0.4132,0.5934,0.1797,0.193	0.9428,0.5111,0.2587,1.0458,0.3182	0.348,0.6085,0.6909,0.4749,0.2517	0.5128,0.8288,0.3797,1.3996,0.1441	0.1503,0.4132,0.5934,0.1797,0.193	HLA-A0206,HLA-A6802	0.1244,0.1049	1.8579,1.6547	0.4736,0.479	2.3623,1.3587	0.1244,0.1049
50	LPYPNPSRIL	55	0.909090909090909	LPYPDPSRIL	OC43	ORF1ab polyprotein	10	1	0.1	HLA-A2301,HLA-A2402,HLA-B0702,HLA-B3501,HLA-B3503,HLA-B5101,HLA-B5301,HLA-C0401,HLA-C0701,HLA-C0702	0.1802,0.2702,0.8599,0.4142,0.8129,0.8066,0.5231,0.0502,0.0117,0.0733	0.7835,0.6003,0.0953,0.4809,0.0553,0.0606,0.1787,1.1042,1.8877,0.6999	0.1956,0.2047,0.5763,0.3553,0.3889,0.4329,0.4127,0.1258,0.1629,0.2988	4.592,3.0184,0.2987,1.1787,0.1376,0.0739,0.4511,1.6398,3.7606,0.8818	0.1802,0.2702,0.8599,0.4142,0.8129,0.8066,0.5231,0.0502,0.0117,0.0733	HLA-A2301,HLA-A2402,HLA-B0702,HLA-B0801,HLA-B3501,HLA-B3503,HLA-B5101,HLA-B5301,HLA-C0401,HLA-C0702	0.1137,0.1815,0.8686,0.1009,0.3522,0.7349,0.8112,0.4356,0.0331,0.032	1.101,0.8304,0.09,1.6077,0.5708,0.0889,0.0588,0.261,1.5144,1.3793	0.222,0.2376,0.6214,0.2129,0.3574,0.3747,0.4561,0.3958,0.1264,0.2817	3.7405,2.3482,0.2033,4.8078,1.1632,0.1552,0.0566,0.5091,1.6091,1.0638	0.1137,0.1815,0.8686,0.1009,0.3522,0.7349,0.8112,0.4356,0.0331,0.032
56	YEMYVKWPW	62	0.903225806451613	YEQYIKWPW	HKU1	spike protein	9	2	0.2222222222222222	HLA-B4001,HLA-B4402,HLA-B4403,HLA-B5301	0.0613,0.754,0.7814,0.0588	1.6584,0.1104,0.1384,1.7802	0.376,0.7664,0.7689,0.3249	0.8799,0.0087,0.0086,0.8891	0.0613,0.754,0.7814,0.0588	HLA-A2301,HLA-A3201,HLA-B4001,HLA-B4402,HLA-B4403,HLA-B5301	0.0446,0.0779,0.0718,0.7804,0.81,0.0842	1.9157,1.4422,1.5362,0.0961,0.1218,1.3915	0.4481,0.4253,0.4941,0.8421,0.8553,0.4888	0.7874,0.6045,0.4367,0.0059,0.0054,0.2583	0.0446,0.0779,0.0718,0.7804,0.81,0.0842
65	MYVKWPWYVW	72	0.902777777777778	QYIKWPWYIW	HKU1	spike protein	10	3	0.3	HLA-A2301,HLA-A2402,HLA-A3201,HLA-B5701	0.646,0.6134,0.0574,0.2552	0.1737,0.2162,1.8058,1.569	0.7984,0.753,0.3812,0.3536	0.0196,0.0259,0.8851,1.3664	0.646,0.6134,0.0574,0.2552	HLA-A2301,HLA-A2402,HLA-A3201,HLA-B5701,HLA-B5801	0.5131,0.4837,0.0695,0.3743,0.0931	0.2663,0.3233,1.5784,1.1376,1.994	0.8186,0.7817,0.5203,0.5475,0.5217	0.0099,0.0101,0.2502,0.3245,0.7122	0.5131,0.4837,0.0695,0.3743,0.0931
37	AEAQIDRLI	41	0.902439024390244	AEVQIDRLI	OC43	spike protein	9	1	0.1111111111111111	HLA-B4001,HLA-B4402,HLA-B4403	0.7582,0.8291,0.8966	0.1868,0.0745,0.068	0.5386,0.651,0.6334	0.3296,0.0455,0.0562	0.7582,0.8291,0.8966	HLA-B4001,HLA-B4402,HLA-B4403	0.7844,0.8899,0.919	0.1686,0.0479,0.0551	0.5482,0.6797,0.6348	0.3061,0.0271,0.0554	0.7844,0.8899,0.919
41	TTLPTNVAF	46	0.901153313640909	TTLPVNVAF	NL63	replicase polyprotein 1ab	9	1	0.1111111111111111	HLA-A0101,HLA-A0206,HLA-A2301,HLA-A2402,HLA-A2601,HLA-A2902,HLA-A3002,HLA-A3201,HLA-A6802,HLA-B1501,HLA-B3501,HLA-B3503,HLA-B5301,HLA-B5701,HLA-B5801,HLA-C0401,HLA-C0701,HLA-C0702	0.0579,0.1845,0.22,0.1803,0.4413,0.2521,0.129,0.6566,0.2379,0.4166,0.6772,0.1719,0.3501,0.9165,0.879,0.0409,0.0281,0.0377	1.8129,1.3059,0.6568,0.8352,0.2084,0.785,1.638,0.0677,0.7992,0.6146,0.2162,0.6984,0.3811,0.1524,0.109,1.2812,1.0287,1.2226	0.1252,0.3513,0.3291,0.2464,0.2537,0.3242,0.2404,0.5669,0.319,0.4481,0.5483,0.1977,0.2963,0.4912,0.5948,0.1092,0.1967,0.2054	4.3343,5.3125,1.7703,2.2007,0.9424,1.9312,4.5865,0.1598,3.8373,1.4543,0.3193,0.9167,1.1185,0.4864,0.4159,2.673,2.3642,2.5568	0.0579,0.1845,0.22,0.1803,0.4413,0.2521,0.129,0.6566,0.2379,0.4166,0.6772,0.1719,0.3501,0.9165,0.879,0.0409,0.0281,0.0377	HLA-A0101,HLA-A0206,HLA-A2301,HLA-A2402,HLA-A2601,HLA-A2902,HLA-A3002,HLA-A3201,HLA-A6802,HLA-B1501,HLA-B3501,HLA-B3503,HLA-B5301,HLA-B5701,HLA-B5801,HLA-C0401,HLA-C0701,HLA-C0702	0.0638,0.1443,0.156,0.1362,0.3657,0.1887,0.1291,0.5316,0.1569,0.4659,0.6829,0.1777,0.2913,0.8317,0.7977,0.043,0.0234,0.0327	1.7041,1.6489,0.8731,1.0356,0.2726,1.0141,1.6371,0.1204,1.1868,0.5189,0.2123,0.6788,0.4848,0.2803,0.1757,1.2335,1.1769,1.3595	0.1222,0.3103,0.2923,0.2241,0.2274,0.285,0.2443,0.4901,0.2525,0.4751,0.5582,0.2006,0.272,0.4293,0.5376,0.1151,0.1936,0.2093	4.5474,7,2.2965,2.5959,1.2212,2.4317,4.408,0.3471,6.0943,1.1936,0.2965,0.885,1.3506,0.793,0.6329,2.2567,2.4546,2.4445	0.0638,0.1443,0.156,0.1362,0.3657,0.1887,0.1291,0.5316,0.1569,0.4659,0.6829,0.1777,0.2913,0.8317,0.7977,0.043,0.0234,0.0327
71	SDRFYRLANECAQVL	78	0.898806188286754	SHRFYRLANECAQVL	OC43	ORF1ab polyprotein	15	1	0.06666666666666667	DRB1_0101,DRB1_0401,DRB1_0404,DRB1_0802,DRB1_1001,DRB1_1101,DRB1_1601,DRB1_1602	0.286185,0.423083,0.18497,0.279856,0.362899,0.188898,0.328083,0.245877	4.7,2.8,8.88,8,5.39,8.7,4.87,5.66	0.821777,0.728064,0.653853,0.532548,0.776405,0.618726,0.664614,0.662629	0.3,0.03,0.43,1.29,0.24,1.53,0.27,0.36	0.2862,0.4231,0.185,0.2799,0.3629,0.1889,0.3281,0.2459	DRB1_0101,DRB1_0401,DRB1_0404,DRB1_0802,DRB1_1001,DRB1_1101,DRB1_1502,DRB1_1601,DRB1_1602	0.335634,0.477135,0.220513,0.307008,0.410465,0.211877,0.067929,0.380735,0.282811	4.08,2.3,7.56,6.85,4.44,7.95,9.2,3.99,4.69	0.812409,0.718007,0.64048,0.515063,0.768918,0.591536,0.505625,0.643152,0.650985	0.38,0.05,0.59,1.85,0.32,2.21,2.24,0.42,0.46	0.3356,0.4771,0.2205,0.307,0.4105,0.2119,0.0679,0.3807,0.2828
57	YYLPYPDPSRI	65	0.897888341580071	VYLPYPDPSRI	229E	replicase polyprotein 1ab	11	1	0.09090909090909091	HLA-A2301,HLA-A2402,HLA-B0702,HLA-B5101,HLA-B5301	0.5478,0.6159,0.1067,0.6418,0.146	0.2394,0.2145,1.3989,0.1706,0.9278	0.523,0.4842,0.1551,0.3071,0.187	0.4727,0.423,5.9027,0.3253,2.9011	0.5478,0.6159,0.1067,0.6418,0.146	HLA-A2301,HLA-A2402,HLA-B0702,HLA-B3503,HLA-B5101,HLA-B5301,HLA-C0702	0.607,0.6704,0.1214,0.2395,0.8266,0.4396,0.0313	0.1987,0.1802,1.2784,0.5086,0.053,0.2561,1.4006	0.5907,0.5573,0.1836,0.1568,0.4053,0.349,0.2482	0.2833,0.2313,4.5102,1.5172,0.111,0.731,1.546	0.607,0.6704,0.1214,0.2395,0.8266,0.4396,0.0313
57	YYLPYPDPSRI	65	0.897888341580071	VYLPYPDPSRI	NL63	replicase polyprotein 1ab	11	1	0.09090909090909091	HLA-A2301,HLA-A2402,HLA-B0702,HLA-B5101,HLA-B5301	0.5478,0.6159,0.1067,0.6418,0.146	0.2394,0.2145,1.3989,0.1706,0.9278	0.523,0.4842,0.1551,0.3071,0.187	0.4727,0.423,5.9027,0.3253,2.9011	0.5478,0.6159,0.1067,0.6418,0.146	HLA-A2301,HLA-A2402,HLA-B0702,HLA-B3503,HLA-B5101,HLA-B5301,HLA-C0702	0.607,0.6704,0.1214,0.2395,0.8266,0.4396,0.0313	0.1987,0.1802,1.2784,0.5086,0.053,0.2561,1.4006	0.5907,0.5573,0.1836,0.1568,0.4053,0.349,0.2482	0.2833,0.2313,4.5102,1.5172,0.111,0.731,1.546	0.607,0.6704,0.1214,0.2395,0.8266,0.4396,0.0313
52	LPRWYFYYL	58	0.896551724137931	SPRWYFYYL	HKU1	nucleocapsid phosphoprotein	9	1	0.1111111111111111	HLA-B0702,HLA-B0801,HLA-B3503,HLA-B5101	0.8481,0.4552,0.1019,0.226	0.1032,0.2675,1.0674,0.9441	0.8041,0.6574,0.276,0.2596	0.0197,0.0639,0.4094,0.5448	0.8481,0.4552,0.1019,0.226	HLA-B0702,HLA-B0801,HLA-B3503,HLA-B5101	0.5387,0.3375,0.0891,0.3002	0.3453,0.4347,1.1765,0.6853	0.7024,0.672,0.3401,0.3738	0.095,0.0547,0.2263,0.1506	0.5387,0.3375,0.0891,0.3002
52	LPRWYFYYL	58	0.896551724137931	SPRWYFYYL	OC43	nucleocapsid protein	9	1	0.1111111111111111	HLA-B0702,HLA-B0801,HLA-B3503,HLA-B5101	0.8481,0.4552,0.1019,0.226	0.1032,0.2675,1.0674,0.9441	0.8041,0.6574,0.276,0.2596	0.0197,0.0639,0.4094,0.5448	0.8481,0.4552,0.1019,0.226	HLA-B0702,HLA-B0801,HLA-B3503,HLA-B5101	0.5387,0.3375,0.0891,0.3002	0.3453,0.4347,1.1765,0.6853	0.7024,0.672,0.3401,0.3738	0.095,0.0547,0.2263,0.1506	0.5387,0.3375,0.0891,0.3002
50	QTVKPGHFNK	57	0.892999532961366	QTVKPGNFNK	229E	replicase polyprotein 1ab	10	1	0.1	HLA-A0301,HLA-A1101,HLA-A3001,HLA-A3101,HLA-A6801	0.547,0.7724,0.4455,0.2244,0.7574	0.3788,0.1161,0.2298,1.3201,0.3231	0.4499,0.6462,0.5026,0.3528,0.623	0.9819,0.2842,1.0827,3.3701,0.7004	0.547,0.7724,0.4455,0.2244,0.7574	HLA-A0301,HLA-A1101,HLA-A3001,HLA-A3101,HLA-A6801	0.5883,0.7995,0.5542,0.4018,0.7831	0.3291,0.0923,0.1207,0.6728,0.2836	0.4799,0.6708,0.5655,0.4609,0.6352	0.7939,0.2178,0.5965,1.8227,0.628	0.5883,0.7995,0.5542,0.4018,0.7831
58	GVAPGTAVLKRW	65	0.892307692307692	GVAPGTAVLRQW	229E	replicase polyprotein 1ab	12	2	0.16666666666666666	HLA-A3201,HLA-B5701,HLA-B5801	0.1739,0.8557,0.4964	0.7286,0.2474,0.516	0.2051,0.4744,0.4437	3.9407,0.5562,1.215	0.1739,0.8557,0.4964	HLA-A3201,HLA-B5701,HLA-B5801	0.092,0.6648,0.3653	1.2708,0.5368,0.7285	0.1778,0.38,0.3947	5.0734,1.1108,1.6731	0.092,0.6648,0.3653
33	AEAQIDRL	37	0.891891891891892	AEVQIDRL	OC43	spike protein	8	1	0.125	HLA-B4001,HLA-B4402,HLA-B4403	0.6471,0.1181,0.1938	0.2812,0.9166,0.787	0.3925,0.2048,0.2093	0.7931,2.3455,2.0812	0.6471,0.1181,0.1938	HLA-B4001,HLA-B4402,HLA-B4403	0.6402,0.1469,0.2089	0.2867,0.8152,0.7551	0.3891,0.2261,0.2038	0.8096,1.9072,2.1958	0.6402,0.1469,0.2089
67	QDALFALTKRNVLPT	74	0.887592410862265	QDALFAYTKRNVIPT	NL63	replicase polyprotein 1ab	15	2	0.13333333333333333	DRB1_0301,DRB1_0701,DRB1_0801,DRB1_0802,DRB1_0901,DRB1_1101,DRB1_1104,DRB1_1201,DRB1_1202,DRB1_1301,DRB1_1302,DRB1_1303,DRB1_1401,DRB1_1406,DRB1_1501,DRB1_1502,DRB1_1601,DRB1_1602,DRB3_0101,DRB3_0202,DRB5_0101,DRB5_0102	0.097285,0.378817,0.793421,0.626966,0.330875,0.806929,0.54565,0.246423,0.249512,0.856381,0.700439,0.768009,0.73297,0.272439,0.300375,0.115395,0.27675,0.204596,0.090929,0.085798,0.188875,0.220613	9.48,2.82,0.65,0.94,5.58,0.92,2.93,5.85,3.75,0.31,0.12,0.39,4.07,3.3,5.49,5.98,7.07,5.23,5.46,7.98,4.24	0.332234,0.588532,0.557507,0.489972,0.495056,0.615594,0.584697,0.35072,0.408044,0.597257,0.500747,0.524066,0.515265,0.53432,0.521676,0.413868,0.470564,0.474778,0.339289,0.361023,0.508062,0.468381	12.92,3.24,0.98,3.06,8.73,1.59,3.89,14.02,5.98,2.7,7.03,0.54,1.26,5.21,5.55,8.95,6.55,8.55,11.99,8.32,7.98,5.72	0.0973,0.3788,0.7934,0.627,0.3309,0.8069,0.5456,0.2464,0.2495,0.8564,0.7004,0.768,0.733,0.2724,0.3004,0.1154,0.2767,0.2046,0.0909,0.0858,0.1889,0.2206	DRB1_0701,DRB1_0801,DRB1_0802,DRB1_1101,DRB1_1104,DRB1_1201,DRB1_1202,DRB1_1301,DRB1_1302,DRB1_1303,DRB1_1401,DRB1_1406,DRB3_0101,DRB3_0202,DRB5_0101,DRB5_0102	0.156931,0.704692,0.58065,0.795969,0.754387,0.49391,0.475169,0.681388,0.583347,0.685103,0.815588,0.43217,0.040654,0.058707,0.203413,0.209781	7.64,1.26,1.32,0.99,1.17,1.41,0.48,1.47,0.47,1.05,0.15,1.1,8.82,7.53,7.37,4.54	0.586384,0.625358,0.561122,0.709486,0.719239,0.496756,0.542968,0.676098,0.561535,0.583472,0.602381,0.642122,0.33009,0.401799,0.598461,0.535304	3.32,0.12,0.63,0.24,0.4,1.8,0.47,0.61,3.62,0.09,0.1,0.46,13.13,5.67,2.96,2.36	0.1569,0.7047,0.5806,0.796,0.7544,0.4939,0.4752,0.6814,0.5833,0.6851,0.8156,0.4322,0.0407,0.0587,0.2034,0.2098
54	MYVKWPWYV	61	0.885245901639344	QYIKWPWYI	HKU1	spike protein	9	3	0.3333333333333333	HLA-A2301,HLA-A2402,HLA-A2902,HLA-A3201,HLA-B2706,HLA-C0701,HLA-C0702	0.9428,0.9516,0.0784,0.0976,0.0488,0.0666,0.1505	0.0138,0.0185,1.7872,1.2163,1.9761,0.4866,0.3807	0.8617,0.8329,0.4046,0.4522,0.1398,0.3468,0.3987	0.0076,0.0077,1.2101,0.4828,2.8598,0.3702,0.329	0.9428,0.9516,0.0784,0.0976,0.0488,0.0666,0.1505	HLA-A2301,HLA-A2402,HLA-A3301,HLA-C0401,HLA-C0701,HLA-C0702	0.5899,0.6026,0.0831,0.0278,0.0562,0.0962	0.2104,0.2237,1.9016,1.7382,0.5723,0.5542	0.7538,0.7038,0.4237,0.1588,0.4118,0.4499	0.0435,0.0565,0.9279,0.7542,0.1857,0.188	0.5899,0.6026,0.0831,0.0278,0.0562,0.0962
46	NLWNTFTTL	52	0.884615384615385	NLWNTFTRL	HKU1	ORF1ab polyprotein	9	1	0.1111111111111111	HLA-A0201,HLA-A0206,HLA-A3201,HLA-B0801,HLA-C0401,HLA-C0702	0.7007,0.3972,0.0597,0.1103,0.0426,0.0216	0.1792,0.522,1.7501,1.4856,1.2424,1.8203	0.6824,0.5461,0.2813,0.3391,0.155,0.2219	0.4533,1.3536,2.0259,1.3567,0.8166,2.1163	0.7007,0.3972,0.0597,0.1103,0.0426,0.0216	HLA-A0201,HLA-A0206,HLA-A3201,HLA-B0801,HLA-B2706,HLA-B3503,HLA-C0401,HLA-C0702	0.7482,0.4704,0.1376,0.2432,0.051,0.0521,0.0563,0.0314	0.1483,0.3939,0.9004,0.6487,1.9321,1.6948,1.0069,1.3986	0.7194,0.5958,0.398,0.4205,0.1952,0.1577,0.1585,0.2726	0.2999,0.8998,0.7645,0.6569,1.5389,1.4999,0.7599,1.1787	0.7482,0.4704,0.1376,0.2432,0.051,0.0521,0.0563,0.0314
41	YAYTKRNVL	47	0.881771406919648	FAYTKRNVI	HKU1	ORF1ab polyprotein	9	2	0.2222222222222222	HLA-B0702,HLA-B0801,HLA-B3503,HLA-B5101,HLA-C0401,HLA-C0701,HLA-C0702	0.0773,0.7645,0.0688,0.7652,0.0254,0.053,0.0531	1.695,0.0653,1.3983,0.0831,1.8612,0.5994,0.9197	0.3158,0.6991,0.1745,0.4248,0.1355,0.4549,0.3686	1.6755,0.0381,1.2107,0.0839,1.2755,0.1185,0.4378	0.0773,0.7645,0.0688,0.7652,0.0254,0.053,0.0531	HLA-B0702,HLA-B0801,HLA-B2706,HLA-B3501,HLA-B3503,HLA-B5101,HLA-B5301,HLA-C0401,HLA-C0701,HLA-C0702	0.53,0.9536,0.0691,0.2271,0.4007,0.4979,0.0519,0.077,0.2208,0.2225	0.3542,0.0093,1.6341,0.8524,0.2759,0.2945,1.9334,0.77,0.1335,0.2407	0.5129,0.7649,0.2636,0.3729,0.3038,0.2586,0.1657,0.1643,0.5379,0.5125	0.4821,0.0111,0.7753,1.0537,0.3083,0.5509,3.5765,0.6736,0.0496,0.0987	0.53,0.9536,0.0691,0.2271,0.4007,0.4979,0.0519,0.077,0.2208,0.2225
41	YAYTKRNVL	47	0.881771406919648	FAYTKRNVI	OC43	ORF1ab polyprotein	9	2	0.2222222222222222	HLA-B0702,HLA-B0801,HLA-B3503,HLA-B5101,HLA-C0401,HLA-C0701,HLA-C0702	0.0773,0.7645,0.0688,0.7652,0.0254,0.053,0.0531	1.695,0.0653,1.3983,0.0831,1.8612,0.5994,0.9197	0.3158,0.6991,0.1745,0.4248,0.1355,0.4549,0.3686	1.6755,0.0381,1.2107,0.0839,1.2755,0.1185,0.4378	0.0773,0.7645,0.0688,0.7652,0.0254,0.053,0.0531	HLA-B0702,HLA-B0801,HLA-B2706,HLA-B3501,HLA-B3503,HLA-B5101,HLA-B5301,HLA-C0401,HLA-C0701,HLA-C0702	0.53,0.9536,0.0691,0.2271,0.4007,0.4979,0.0519,0.077,0.2208,0.2225	0.3542,0.0093,1.6341,0.8524,0.2759,0.2945,1.9334,0.77,0.1335,0.2407	0.5129,0.7649,0.2636,0.3729,0.3038,0.2586,0.1657,0.1643,0.5379,0.5125	0.4821,0.0111,0.7753,1.0537,0.3083,0.5509,3.5765,0.6736,0.0496,0.0987	0.53,0.9536,0.0691,0.2271,0.4007,0.4979,0.0519,0.077,0.2208,0.2225
41	LLLDDFVSIV	46	0.881771406919648	LLLDDFVEII	HKU1	ORF1ab polyprotein	10	2	0.2	HLA-A0201,HLA-A0206	0.4733,0.3009	0.4276,0.7516	0.7298,0.6854	0.2695,0.4022	0.4733,0.3009	HLA-A0201,HLA-A0206	0.7523,0.5888	0.1444,0.2635	0.8189,0.7914	0.0742,0.1072	0.7523,0.5888
37	RLFAAETIK	42	0.880952380952381	KLFAAETLK	NL63	replicase polyprotein 1ab	9	2	0.2222222222222222	HLA-A0301,HLA-A1101,HLA-A3001,HLA-A3101	0.9573,0.7039,0.4678,0.2173	0.0139,0.1595,0.201,1.3607	0.8051,0.7085,0.5869,0.5083	0.0137,0.1409,0.4818,1.3433	0.9573,0.7039,0.4678,0.2173	HLA-A0301,HLA-A1101,HLA-A3001	0.9054,0.5111,0.45	0.0392,0.363,0.2239	0.7481,0.626,0.5922	0.0401,0.3452,0.4574	0.9054,0.5111,0.45
40	FPLKLAGTA	45	0.879173964527716	FPLKLRGTA	OC43	ORF1ab polyprotein	9	1	0.1111111111111111	HLA-B0702,HLA-B0801,HLA-B3501,HLA-B3503,HLA-B5101	0.4598,0.0835,0.1207,0.0886,0.1957	0.4365,1.9176,1.4031,1.1807,1.0725	0.6419,0.4018,0.404,0.2151,0.2284	0.1686,0.7727,0.8557,0.7547,0.7948	0.4598,0.0835,0.1207,0.0886,0.1957	HLA-B0702,HLA-B3501,HLA-B3503,HLA-B5101	0.1029,0.1951,0.184,0.2958	1.4312,0.9726,0.6578,0.6968	0.4429,0.5052,0.2988,0.3062	0.753,0.4275,0.3263,0.3282	0.1029,0.1951,0.184,0.2958
40	IKIPTNFTI	46	0.879173964527716	IAIPTNFTI	HKU1	spike protein	9	1	0.1111111111111111	HLA-A0206,HLA-A2301,HLA-A2402,HLA-A3201,HLA-A6802,HLA-B3501,HLA-B3503,HLA-B5101,HLA-B5301,HLA-B5701,HLA-B5801,HLA-C0401,HLA-C0701	0.3517,0.0669,0.0615,0.1628,0.195,0.1019,0.3163,0.8796,0.2959,0.594,0.6683,0.031,0.0207	0.6165,1.5358,1.6491,0.7787,0.9689,1.5604,0.377,0.0237,0.4764,0.6563,0.3018,1.5904,1.29	0.5746,0.3612,0.2858,0.4534,0.4245,0.3413,0.3021,0.5061,0.4471,0.4936,0.7152,0.1172,0.2682	1.0824,1.4379,1.6553,0.4779,1.9664,1.2817,0.3142,0.0251,0.3509,0.4778,0.1485,2.1166,0.9467	0.3517,0.0669,0.0615,0.1628,0.195,0.1019,0.3163,0.8796,0.2959,0.594,0.6683,0.031,0.0207	HLA-B2706,HLA-C0701,HLA-C0702	0.194,0.0178,0.0288	0.8378,1.4442,1.489	0.1993,0.2073,0.2182	1.4723,2.059,2.2118	0.194,0.0178,0.0288
64	YYVKWPWYVW	74	0.876794598961906	QYIKWPWYIW	OC43	spike protein	10	3	0.3	HLA-A2301,HLA-A2402,HLA-A3201,HLA-B5701	0.646,0.6134,0.0574,0.2552	0.1737,0.2162,1.8058,1.569	0.7984,0.753,0.3812,0.3536	0.0196,0.0259,0.8851,1.3664	0.646,0.6134,0.0574,0.2552	HLA-A2301,HLA-A2402,HLA-A3201,HLA-B5701,HLA-B5801	0.6702,0.6524,0.075,0.3644,0.0995	0.1568,0.1908,1.4859,1.1652,1.9107	0.8407,0.8096,0.4527,0.4486,0.4507	0.0087,0.4806,0.6823,1.1638	0.6702,0.6524,0.075,0.3644,0.0995
39	VMQSVGACV	45	0.876459821202215	VLQAVGACV	HKU1	ORF1ab polyprotein	9	2	0.2222222222222222	HLA-A0201	0.2738	0.8429	0.6087	0.8275	0.2738	HLA-A0201	0.1699	1.2912	0.5862	0.9938	0.1699
39	VMQSVGACV	45	0.876459821202215	VLQAVGACV	OC43	ORF1ab polyprotein	9	2	0.2222222222222222	HLA-A0201	0.2738	0.8429	0.6087	0.8275	0.2738	HLA-A0201	0.1699	1.2912	0.5862	0.9938	0.1699
39	NQKLIANAF	44	0.876459821202215	NQKLIANQF	OC43	spike protein	9	1	0.1111111111111111	HLA-A2301,HLA-A2402,HLA-A2601,HLA-A3201,HLA-B0801,HLA-B1501,HLA-B4001,HLA-B4402,HLA-B4403,HLA-C0702	0.0876,0.0877,0.0427,0.0503,0.1536,0.7934,0.0439,0.1149,0.1286,0.0265	1.3052,1.355,1.9827,1.9716,1.0721,0.1202,1.9134,0.9338,1.0122,1.58	0.1881,0.1642,0.0781,0.1379,0.1851,0.4935,0.133,0.1738,0.1545,0.1643	4.8845,4.2889,8.8265,7.5432,6.5389,1.0701,4.3981,3.1529,3.5433,4.261	0.0876,0.0877,0.0427,0.0503,0.1536,0.7934,0.0439,0.1149,0.1286,0.0265	HLA-B0801,HLA-B1501,HLA-B3501,HLA-B4402,HLA-B4403	0.2129,0.8329,0.0834,0.0699,0.08	0.744,0.087,1.7582,1.2542,1.3029	0.2747,0.6044,0.2015,0.186,0.1674	2.5044,0.4084,3.5394,2.8037,3.0993	0.2129,0.8329,0.0834,0.0699,0.08
38	YLNTTTLAV	44	0.873620930756235	YLNTLTLAV	HKU1	ORF1ab polyprotein	9	1	0.1111111111111111	HLA-A0201,HLA-A0206,HLA-B0801,HLA-C0401,HLA-C0701,HLA-C0702	0.8931,0.6996,0.1657,0.0655,0.0137,0.0197	0.0525,0.156,0.9826,0.8832,1.7162,1.9411	0.8863,0.8166,0.4232,0.2291,0.3065,0.3038	0.0103,0.0715,0.6429,0.2221,0.6057,0.8312	0.8931,0.6996,0.1657,0.0655,0.0137,0.0197	HLA-A0201,HLA-A0206,HLA-B0801,HLA-C0401,HLA-C0701,HLA-C0702	0.8748,0.6564,0.137,0.1101,0.0149,0.0239	0.0617,0.1929,1.2027,0.5556,1.6168,1.6939	0.8528,0.7718,0.3696,0.2455,0.3388,0.3288	0.0315,0.1426,1.032,0.1635,0.3998,0.6368	0.8748,0.6564,0.137,0.1101,0.0149,0.0239
38	YLNTTTLAV	44	0.873620930756235	YLNTLTLAV	OC43	ORF1ab polyprotein	9	1	0.1111111111111111	HLA-A0201,HLA-A0206,HLA-B0801,HLA-C0401,HLA-C0701,HLA-C0702	0.8931,0.6996,0.1657,0.0655,0.0137,0.0197	0.0525,0.156,0.9826,0.8832,1.7162,1.9411	0.8863,0.8166,0.4232,0.2291,0.3065,0.3038	0.0103,0.0715,0.6429,0.2221,0.6057,0.8312	0.8931,0.6996,0.1657,0.0655,0.0137,0.0197	HLA-A0201,HLA-A0206,HLA-B0801,HLA-C0401,HLA-C0701,HLA-C0702	0.8748,0.6564,0.137,0.1101,0.0149,0.0239	0.0617,0.1929,1.2027,0.5556,1.6168,1.6939	0.8528,0.7718,0.3696,0.2455,0.3388,0.3288	0.0315,0.1426,1.032,0.1635,0.3998,0.6368	0.8748,0.6564,0.137,0.1101,0.0149,0.0239
55	YEYYVKWPW	64	0.87312587312631	YEQYIKWPW	OC43	spike protein	9	2	0.2222222222222222	HLA-B4001,HLA-B4402,HLA-B4403,HLA-B5301	0.0613,0.754,0.7814,0.0588	1.6584,0.1104,0.1384,1.7802	0.376,0.7664,0.7689,0.3249	0.8799,0.0087,0.0086,0.8891	0.0613,0.754,0.7814,0.0588	HLA-A2301,HLA-A3201,HLA-B4001,HLA-B4402,HLA-B4403,HLA-B5301,HLA-B5801	0.0486,0.0884,0.0931,0.6587,0.7339,0.0874,0.093	1.8285,1.3062,1.3667,0.1688,0.1672,1.355,1.9945	0.4023,0.4039,0.4402,0.7246,0.7631,0.4042,0.3957	1.09,0.7278,0.6006,0.0111,0.0088,0.4798,1.6626	0.0486,0.0884,0.0931,0.6587,0.7339,0.0874,0.093
41	VYVGDPQQL	48	0.863205719093182	VYIGDPAQL	229E	replicase polyprotein 1ab	9	2	0.2222222222222222	HLA-A2301,HLA-A2402,HLA-B2706,HLA-C0401,HLA-C0701,HLA-C0702	0.8712,0.9136,0.0552,0.15,0.1026,0.5316	0.0468,0.0364,1.8542,0.4137,0.3061,0.0637	0.5224,0.507,0.0674,0.126,0.2558,0.4812	0.4748,0.3552,9.3288,1.6274,1.1162,0.14	0.8712,0.9136,0.0552,0.15,0.1026,0.5316	HLA-A2301,HLA-A2402,HLA-B2706,HLA-C0401,HLA-C0701,HLA-C0702	0.8407,0.9035,0.0517,0.1877,0.152,0.5922	0.0589,0.0428,1.9175,0.3295,0.2028,0.0456	0.4418,0.4463,0.0461,0.1172,0.2471,0.4383	0.8186,0.5408,15.9072,2.1162,1.2338,0.2136	0.8407,0.9035,0.0517,0.1877,0.152,0.5922
41	VYVGDPQQL	48	0.863205719093182	VYIGDPAQL	NL63	replicase polyprotein 1ab	9	2	0.2222222222222222	HLA-A2301,HLA-A2402,HLA-B2706,HLA-C0401,HLA-C0701,HLA-C0702	0.8712,0.9136,0.0552,0.15,0.1026,0.5316	0.0468,0.0364,1.8542,0.4137,0.3061,0.0637	0.5224,0.507,0.0674,0.126,0.2558,0.4812	0.4748,0.3552,9.3288,1.6274,1.1162,0.14	0.8712,0.9136,0.0552,0.15,0.1026,0.5316	HLA-A2301,HLA-A2402,HLA-B2706,HLA-C0401,HLA-C0701,HLA-C0702	0.8407,0.9035,0.0517,0.1877,0.152,0.5922	0.0589,0.0428,1.9175,0.3295,0.2028,0.0456	0.4418,0.4463,0.0461,0.1172,0.2471,0.4383	0.8186,0.5408,15.9072,2.1162,1.2338,0.2136	0.8407,0.9035,0.0517,0.1877,0.152,0.5922
41	YISSNGPLK	47	0.863205719093182	YIATNGPLK	NL63	replicase polyprotein 1ab	9	2	0.2222222222222222	HLA-A0301,HLA-A1101,HLA-A3001,HLA-A6801	0.4046,0.4832,0.1408,0.48	0.626,0.3991,1.3911,0.8305	0.4825,0.5853,0.385,0.5932	0.7803,0.5144,2.9921,0.8698	0.4046,0.4832,0.1408,0.48	HLA-A0301,HLA-A1101,HLA-A3001,HLA-A6801	0.4807,0.5402,0.1749,0.4784	0.4851,0.3251,1.0782,0.8341	0.5068,0.601,0.3992,0.5834	0.6556,0.4385,2.6599,0.9272	0.4807,0.5402,0.1749,0.4784
63	ILLERYVSLAIDAYP	73	0.863013698630137	LMIERFVSLAIDAYP	229E	replicase polyprotein 1ab	15	4	0.26666666666666666	DRB1_1001,DRB1_1201,DRB1_1202,DRB1_1501,DRB1_1502,DRB3_0101	0.231815,0.482014,0.289839,0.314797,0.165945,0.061273	9.3,1.5,2.61,3.14,3.7,6.8	0.668875,0.537597,0.436519,0.552755,0.497483,0.43805	2.85,0.89,3.86,3.72,2.58,4.74	0.2318,0.482,0.2898,0.3148,0.1659,0.0613	DRB1_1001,DRB1_1201,DRB1_1202,DRB1_1501,DRB1_1502,DRB3_0101	0.231147,0.376904,0.221265,0.372451,0.19753,0.047553	9.33,2.71,4.82,2.58,2.92,7.99	0.638061,0.454723,0.383723,0.570713,0.509091,0.398487	4.62,3.51,8.48,2.9,2.1,6.82	0.2311,0.3769,0.2213,0.3725,0.1975,0.0476
46	WLLWPLVLA	53	0.859850636274468	WLLWPVTLA	229E	membrane protein	9	2	0.2222222222222222	HLA-A0201	0.1776	1.2512	0.6766	0.4771	0.1776	HLA-A0201	0.1658	1.3172	0.6641	0.5295	0.1658
52	VENPMLMGWD	59	0.859768427886219	VENPHLMGWD	NL63	replicase polyprotein 1ab	10	1	0.1	HLA-B4402,HLA-B4403	0.1951,0.2208	0.6854,0.7301	0.3943,0.3854	0.5216,0.5322	0.1951,0.2208	HLA-B4402,HLA-B4403	0.0697,0.1087	1.2562,1.1161	0.4106,0.4336	0.459,0.3734	0.0697,0.1087
64	NANRFNVAITRAKKG	75	0.859079750673951	NVNRFNVAITRAKVG	229E	replicase polyprotein 1ab	15	2	0.13333333333333333	DRB1_0401,DRB1_0402,DRB1_0701,DRB1_0801,DRB1_0802,DRB1_0901,DRB1_1101,DRB1_1104,DRB1_1301,DRB1_1302,DRB1_1406,DRB1_1601,DRB1_1602,DRB3_0202,DRB5_0101,DRB5_0102	0.169053,0.196934,0.149604,0.338782,0.441254,0.285484,0.369394,0.294006,0.307415,0.236541,0.203754,0.39904,0.205477,0.07606,0.926736,0.769581	8.08,6.72,7.97,7.21,3.22,6.98,4.63,7.07,8.1,7.64,7.1,3.74,7.03,6.06,0.03,0.05	0.547931,0.442137,0.574958,0.574902,0.58562,0.569157,0.666816,0.686962,0.662812,0.530594,0.620827,0.607006,0.551106,0.485714,0.818032,0.748974	2.33,1.26,3.77,0.61,0.34,3.15,0.64,0.84,0.83,5.14,2.84,2.73,0.02,0.03	0.1691,0.1969,0.1496,0.3388,0.4413,0.2855,0.3694,0.294,0.3074,0.2365,0.2038,0.399,0.2055,0.0761,0.9267,0.7696	DRB1_0101,DRB1_0401,DRB1_0402,DRB1_0701,DRB1_0801,DRB1_0802,DRB1_0901,DRB1_1001,DRB1_1101,DRB1_1104,DRB1_1301,DRB1_1302,DRB1_1303,DRB1_1406,DRB1_1601,DRB1_1602,DRB3_0202,DRB5_0101,DRB5_0102	0.130994,0.275534,0.293869,0.209706,0.400224,0.560584,0.337796,0.268496,0.500214,0.411347,0.378886,0.315078,0.164984,0.240827,0.547774,0.3116,0.117457,0.95535,0.852165	8.35,5.01,4.05,5.75,5.52,1.51,5.38,7.96,3.06,4.65,6.08,4.37,9.69,5.27,2.01,4.07,0.01	0.676859,0.533091,0.417651,0.540202,0.535559,0.578584,0.538815,0.629911,0.657187,0.693822,0.634766,0.478213,0.438831,0.597815,0.577531,0.518539,0.452427,0.804723,0.7446	3.94,2.91,2.1,5.57,1.66,0.4,4.94,5.24,0.75,0.72,1.43,8.78,3.7,1.48,4.77,3.61,0.04,0.03	0.131,0.2755,0.2939,0.2097,0.4002,0.5606,0.3378,0.2685,0.5002,0.4113,0.3789,0.3151,0.165,0.2408,0.5478,0.3116,0.1175,0.9554,0.8522
45	VENPDIINVY	53	0.857181732479392	VENPDILRVY	OC43	ORF1ab polyprotein	10	2	0.2	HLA-A0101,HLA-A2902,HLA-A3002,HLA-B1501,HLA-B4001,HLA-B4402,HLA-B4403	0.1345,0.2245,0.2596,0.2496,0.0697,0.9167,0.952	1.0384,0.8669,0.8364,1.0867,1.558,0.0369,0.0351	0.116,0.2449,0.2976,0.3037,0.148,0.5655,0.5846	5.0141,3.1772,2.786,3.9242,3.794,0.1244,0.0995	0.1345,0.2245,0.2596,0.2496,0.0697,0.9167,0.952	HLA-A0101,HLA-A2601,HLA-A2902,HLA-A3002,HLA-B1501,HLA-B4001,HLA-B4402,HLA-B4403	0.099,0.0524,0.1891,0.221,0.2617,0.116,0.8351,0.9243	1.2945,1.6999,1.0123,1.0022,1.0379,1.225,0.0716,0.0515	0.1086,0.1331,0.2348,0.2892,0.2967,0.1796,0.5007,0.5492	5.6964,3.6046,3.4201,2.9656,4.1246,2.8995,0.2175,0.1391	0.099,0.0524,0.1891,0.221,0.2617,0.116,0.8351,0.9243
36	RLFAAETVK	42	0.857142857142857	KLFAAETLK	229E	replicase polyprotein 1ab	9	2	0.2222222222222222	HLA-A0301,HLA-A1101,HLA-A3001,HLA-A3101	0.9573,0.7039,0.4678,0.2173	0.0139,0.1595,0.201,1.3607	0.8051,0.7085,0.5869,0.5083	0.0137,0.1409,0.4818,1.3433	0.9573,0.7039,0.4678,0.2173	HLA-A0301,HLA-A1101,HLA-A3001	0.9082,0.525,0.5016	0.038,0.3449,0.1665	0.7406,0.6172,0.6048	0.0447,0.3736,0.4	0.9082,0.525,0.5016
59	RAMPNILRIVSSLVL	68	0.855162277587361	RAMPNMLRIMASLVL	HKU1	ORF1ab polyprotein	15	3	0.2	DRB1_1201	0.192809	8.4	0.583482	0.36	0.1928	DRB1_0701,DRB1_1201,DRB1_1501,DRB1_1502	0.230886,0.197682,0.164256,0.113627	5.2,8.13,5.95,5.58	0.715595,0.539317,0.690035,0.613729	0.48,0.86,0.35,0.24	0.2309,0.1977,0.1643,0.1136
53	YYVKWPWYV	63	0.854949922675962	QYIKWPWYI	OC43	spike protein	9	3	0.3333333333333333	HLA-A2301,HLA-A2402,HLA-A2902,HLA-A3201,HLA-B2706,HLA-C0701,HLA-C0702	0.9428,0.9516,0.0784,0.0976,0.0488,0.0666,0.1505	0.0138,0.0185,1.7872,1.2163,1.9761,0.4866,0.3807	0.8617,0.8329,0.4046,0.4522,0.1398,0.3468,0.3987	0.0076,0.0077,1.2101,0.4828,2.8598,0.3702,0.329	0.9428,0.9516,0.0784,0.0976,0.0488,0.0666,0.1505	HLA-A0201,HLA-A0206,HLA-A2301,HLA-A2402,HLA-A2902,HLA-A3301,HLA-A6802,HLA-B2706,HLA-C0401,HLA-C0701,HLA-C0702	0.0949,0.1618,0.6952,0.7189,0.1152,0.0961,0.0837,0.0518,0.0823,0.1502,0.2742	1.9561,1.4721,0.1385,0.1512,1.4399,1.7062,1.9432,1.9155,0.7152,0.2059,0.1901	0.5169,0.6148,0.7526,0.7087,0.4803,0.3736,0.4601,0.1575,0.1983,0.4553,0.5238	1.6019,0.7745,0.0442,0.0535,0.7577,1.3499,1.5512,2.3271,0.3494,0.118,0.0873	0.0949,0.1618,0.6952,0.7189,0.1152,0.0961,0.0837,0.0518,0.0823,0.1502,0.2742
53	FENYIKWPW	62	0.854838709677419	YEQYIKWPW	NL63	spike protein	9	2	0.2222222222222222	HLA-B4001,HLA-B4402,HLA-B4403,HLA-B5301	0.0613,0.754,0.7814,0.0588	1.6584,0.1104,0.1384,1.7802	0.376,0.7664,0.7689,0.3249	0.8799,0.0087,0.0086,0.8891	0.0613,0.754,0.7814,0.0588	HLA-B4001,HLA-B4402,HLA-B4403,HLA-B5301	0.0432,0.6457,0.6946,0.0756	1.9275,0.1777,0.1935,1.4967	0.3725,0.7246,0.7409,0.4033	0.8988,0.0111,0.0096,0.4829	0.0432,0.6457,0.6946,0.0756
44	FVENPDIINV	52	0.854409201118679	FVENPDILRV	OC43	ORF1ab polyprotein	10	2	0.2	HLA-A0201,HLA-A0206,HLA-A6802,HLA-B4001	0.37,0.58,0.2433,0.0958	0.585,0.2727,0.7808,1.3496	0.4595,0.5834,0.4206,0.209	2.2884,1.0091,2.0175,2.3671	0.37,0.58,0.2433,0.0958	HLA-A0201,HLA-A0206,HLA-A6802,HLA-B4001	0.4716,0.7048,0.466,0.095	0.4299,0.1518,0.313,1.3546	0.5657,0.6988,0.5622,0.2524	1.1508,0.3474,0.7616,1.777	0.4716,0.7048,0.466,0.095
35	VINARIKAK	41	0.853658536585366	VVNARLRAK	HKU1	ORF1ab polyprotein	9	3	0.3333333333333333	HLA-A0301,HLA-A1101,HLA-A3001,HLA-A3101	0.7768,0.3985,0.606,0.3184	0.1435,0.546,0.089,0.8968	0.6325,0.54,0.6451,0.5081	0.2135,0.7619,0.2647,1.3461	0.7768,0.3985,0.606,0.3184	HLA-A0301,HLA-A1101,HLA-A3001,HLA-A3101	0.7608,0.2769,0.3865,0.1507	0.1543,0.844,0.3198,1.8503	0.6079,0.4665,0.5115,0.3865	0.2766,1.2684,0.9876,2.7941	0.7608,0.2769,0.3865,0.1507
35	KQLLFVLEV	41	0.853658536585366	RQLLFVVEV	HKU1	ORF1ab polyprotein	9	2	0.2222222222222222	HLA-A0201,HLA-A0206,HLA-A3201,HLA-B2705,HLA-B2706,HLA-B4001	0.6573,0.866,0.21,0.0872,0.243,0.0425	0.2259,0.0524,0.5861,1.9586,0.7066,1.9412	0.738,0.8453,0.5692,0.3286,0.2817,0.3021	0.2448,0.0371,0.1564,2.372,0.6552,1.3274	0.6573,0.866,0.21,0.0872,0.243,0.0425	HLA-A0201,HLA-A0206,HLA-A3201,HLA-B2706	0.6897,0.8741,0.1928,0.1862	0.1935,0.0473,0.6491,0.8623	0.7711,0.8589,0.5476,0.2606	0.1607,0.024,0.1891,0.7951	0.6897,0.8741,0.1928,0.1862
35	KQLLFVLEV	41	0.853658536585366	RQLLFVVEV	OC43	ORF1ab polyprotein	9	2	0.2222222222222222	HLA-A0201,HLA-A0206,HLA-A3201,HLA-B2705,HLA-B2706,HLA-B4001	0.6573,0.866,0.21,0.0872,0.243,0.0425	0.2259,0.0524,0.5861,1.9586,0.7066,1.9412	0.738,0.8453,0.5692,0.3286,0.2817,0.3021	0.2448,0.0371,0.1564,2.372,0.6552,1.3274	0.6573,0.866,0.21,0.0872,0.243,0.0425	HLA-A0201,HLA-A0206,HLA-A3201,HLA-B2706	0.6897,0.8741,0.1928,0.1862	0.1935,0.0473,0.6491,0.8623	0.7711,0.8589,0.5476,0.2606	0.1607,0.024,0.1891,0.7951	0.6897,0.8741,0.1928,0.1862
69	DYYGYLRKHFSMMIL	83	0.852111641992643	EFYAYLRKHFSMMIL	NL63	replicase polyprotein 1ab	15	3	0.2	DRB1_0801,DRB1_0802,DRB1_1101,DRB1_1104	0.413465,0.406526,0.671431,0.249481	5.22,3.93,1.7,8.4	0.631021,0.564027,0.76672,0.71761	0.11,0.58,0.04,0.42	0.4135,0.4065,0.6714,0.2495	DRB1_0802,DRB1_1101	0.260588,0.478369	8.91,3.31	0.508816,0.712382	2.11,0.22	0.2606,0.4784
46	AAIKDFDYYR	54	0.851851851851852	AAISDYDYYR	229E	replicase polyprotein 1ab	10	2	0.2	HLA-A1101,HLA-A3101,HLA-A3301,HLA-A6801	0.0964,0.3651,0.0973,0.5622	1.8417,0.7641,1.6914,0.657	0.522,0.6838,0.4202,0.7394	0.8647,0.27,0.9557,0.2374	0.0964,0.3651,0.0973,0.5622	HLA-A1101,HLA-A3101,HLA-A3301,HLA-A6801	0.1101,0.7261,0.2493,0.6455	1.6887,0.1471,0.7026,0.5086	0.5076,0.7684,0.4978,0.7649	0.9553,0.0753,0.5359,0.1642	0.1101,0.7261,0.2493,0.6455
80	PRWYFYYLGTGPYAN	95	0.851111992761144	PRWYFYYLGTGPEAG	HKU1	nucleocapsid phosphoprotein	15	2	0.13333333333333333	DRB1_0101,DRB1_0401,DRB1_0404,DRB1_0801,DRB1_0802,DRB1_0901,DRB1_1001,DRB1_1101,DRB1_1303,DRB1_1501,DRB1_1502,DRB1_1601,DRB1_1602,DRB3_0202,DRB5_0102	0.143914,0.335899,0.239262,0.715388,0.396805,0.333815,0.58579,0.264508,0.346169,0.110756,0.157558,0.376547,0.321585,0.051478,0.144715	7.86,3.92,6.98,1.17,4.16,5.49,2.06,6.56,4.27,8.12,3.95,4.05,3.85,8.38,7.34	0.707995,0.56341,0.521555,0.540023,0.427499,0.605638,0.710616,0.472565,0.406165,0.469984,0.445755,0.579611,0.579702,0.376773,0.465987	2.63,1.82,5.03,1.51,8.37,1.73,1.33,8.1,6.55,10.05,5.8,1.38,1.77,7.15,5.89	0.1439,0.3359,0.2393,0.7154,0.3968,0.3338,0.5858,0.2645,0.3462,0.1108,0.1576,0.3765,0.3216,0.0515,0.1447	DRB1_0101,DRB1_0401,DRB1_0701,DRB1_0801,DRB1_0802,DRB1_0901,DRB1_1001,DRB1_1101,DRB1_1201,DRB1_1202,DRB1_1501,DRB1_1502,DRB1_1601,DRB1_1602,DRB3_0101,DRB5_0101,DRB5_0102	0.166001,0.166883,0.129745,0.345816,0.264199,0.390247,0.34585,0.25599,0.439608,0.34844,0.097778,0.14518,0.405951,0.339711,0.05304,0.331555,0.263643	7.14,8.17,9.06,6.99,8.74,4.07,5.8,6.76,1.88,1.55,8.93,4.32,3.65,3.5,7.45,3.93,3.2	0.78048,0.601166,0.609573,0.547605,0.483807,0.677952,0.739689,0.596666,0.517785,0.492354,0.562009,0.527474,0.667265,0.659881,0.362546,0.66885,0.60958	0.77,0.91,2.5,1.26,3.44,0.37,0.69,2.05,1.27,1.41,3.28,1.5,0.25,0.38,9.47,1.11,0.71	0.166,0.1669,0.1297,0.3458,0.2642,0.3902,0.256,0.4396,0.3484,0.0978,0.1452,0.406,0.3397,0.053,0.3316,0.2636
80	PRWYFYYLGTGPHAK	95	0.851111992761144	PRWYFYYLGTGPEAG	OC43	nucleocapsid protein	15	2	0.13333333333333333	DRB1_0101,DRB1_0401,DRB1_0404,DRB1_0801,DRB1_0802,DRB1_0901,DRB1_1001,DRB1_1101,DRB1_1303,DRB1_1501,DRB1_1502,DRB1_1601,DRB1_1602,DRB3_0202,DRB5_0102	0.143914,0.335899,0.239262,0.715388,0.396805,0.333815,0.58579,0.264508,0.346169,0.110756,0.157558,0.376547,0.321585,0.051478,0.144715	7.86,3.92,6.98,1.17,4.16,5.49,2.06,6.56,4.27,8.12,3.95,4.05,3.85,8.38,7.34	0.707995,0.56341,0.521555,0.540023,0.427499,0.605638,0.710616,0.472565,0.406165,0.469984,0.445755,0.579611,0.579702,0.376773,0.465987	2.63,1.82,5.03,1.51,8.37,1.73,1.33,8.1,6.55,10.05,5.8,1.38,1.77,7.15,5.89	0.1439,0.3359,0.2393,0.7154,0.3968,0.3338,0.5858,0.2645,0.3462,0.1108,0.1576,0.3765,0.3216,0.0515,0.1447	DRB1_0101,DRB1_0401,DRB1_0404,DRB1_0801,DRB1_0802,DRB1_0901,DRB1_1001,DRB1_1101,DRB1_1501,DRB1_1502,DRB1_1601,DRB1_1602,DRB3_0202,DRB5_0101,DRB5_0102	0.291651,0.434846,0.238487,0.53951,0.485683,0.338536,0.656996,0.523537,0.132352,0.186015,0.474389,0.342549,0.100875,0.353467,0.280623	4.62,2.68,7,2.97,2.45,5.36,1.44,2.84,7.08,3.17,2.8,3.45,4.74,3.58,2.88	0.787091,0.635794,0.586914,0.578211,0.534482,0.634466,0.751445,0.65843,0.539095,0.505459,0.674477,0.639678,0.485992,0.70119,0.638915	0.69,0.46,1.8,0.56,1.24,1.04,0.53,0.74,4.42,2.25,0.22,2.72,0.64,0.42	0.2917,0.4348,0.2385,0.5395,0.4857,0.3385,0.657,0.5235,0.1324,0.186,0.4744,0.3425,0.1009,0.3535,0.2806
62	VLLERYVSLAIDAYP	73	0.849315068493151	LMIERFVSLAIDAYP	NL63	replicase polyprotein 1ab	15	4	0.26666666666666666	DRB1_1001,DRB1_1201,DRB1_1202,DRB1_1501,DRB1_1502,DRB3_0101	0.231815,0.482014,0.289839,0.314797,0.165945,0.061273	9.3,1.5,2.61,3.14,3.7,6.8	0.668875,0.537597,0.436519,0.552755,0.497483,0.43805	2.85,0.89,3.86,3.72,2.58,4.74	0.2318,0.482,0.2898,0.3148,0.1659,0.0613	DRB1_1001,DRB1_1201,DRB1_1202,DRB1_1501,DRB1_1502,DRB3_0101	0.231652,0.377393,0.222216,0.415763,0.223262,0.047561	9.31,2.7,4.78,2.24,2.44,7.99	0.637777,0.451649,0.37937,0.574733,0.514669,0.39668	4.64,3.7,9.01,2.75,1.89,6.93	0.2317,0.3774,0.2222,0.4158,0.2233,0.0476
45	IKDFDYYRY	53	0.849056603773585	ISDYDYYRY	229E	replicase polyprotein 1ab	9	2	0.2222222222222222	HLA-A0101,HLA-A2902,HLA-A3002,HLA-B3501,HLA-B5701,HLA-B5801,HLA-C0401,HLA-C0701	0.9879,0.5069,0.4596,0.0743,0.2863,0.3294,0.029,0.0149	0.0061,0.355,0.3649,1.8781,1.4295,0.8059,1.6824,1.6197	0.802,0.5419,0.5451,0.2806,0.225,0.3745,0.1003,0.2125	0.0093,0.5313,0.406,1.9426,3.573,1.9312,3.4782,1.922	0.9879,0.5069,0.4596,0.0743,0.2863,0.3294,0.029,0.0149	HLA-A0101,HLA-A2902,HLA-A3002,HLA-C0701,HLA-C0702	0.0871,0.1944,0.2534,0.0116,0.0338	1.4026,0.9892,0.8614,1.8946,1.3249	0.1495,0.2895,0.3482,0.1327,0.1486	3.0097,2.3721,1.8599,5.8681,5.2301	0.0871,0.1944,0.2534,0.0116,0.0338
36	KLFAAETQK	43	0.847117449603021	KLFAAETLK	HKU1	ORF1ab polyprotein	9	1	0.1111111111111111	HLA-A0301,HLA-A1101,HLA-A3001,HLA-A3101	0.9573,0.7039,0.4678,0.2173	0.0139,0.1595,0.201,1.3607	0.8051,0.7085,0.5869,0.5083	0.0137,0.1409,0.4818,1.3433	0.9573,0.7039,0.4678,0.2173	HLA-A0301,HLA-A1101,HLA-A3001,HLA-A3101	0.9686,0.7282,0.5177,0.2469	0.0088,0.1431,0.1499,1.1943	0.7601,0.6323,0.5206,0.4244	0.0329,0.325,0.9063,2.2552	0.9686,0.7282,0.5177,0.2469
36	KLFAAETQK	43	0.847117449603021	KLFAAETLK	OC43	ORF1ab polyprotein	9	1	0.1111111111111111	HLA-A0301,HLA-A1101,HLA-A3001,HLA-A3101	0.9573,0.7039,0.4678,0.2173	0.0139,0.1595,0.201,1.3607	0.8051,0.7085,0.5869,0.5083	0.0137,0.1409,0.4818,1.3433	0.9573,0.7039,0.4678,0.2173	HLA-A0301,HLA-A1101,HLA-A3001,HLA-A3101	0.9686,0.7282,0.5177,0.2469	0.0088,0.1431,0.1499,1.1943	0.7601,0.6323,0.5206,0.4244	0.0329,0.325,0.9063,2.2552	0.9686,0.7282,0.5177,0.2469
68	DFYGYLQKHFSMMIL	82	0.844867182299725	EFYAYLRKHFSMMIL	229E	replicase polyprotein 1ab	15	3	0.2	DRB1_0801,DRB1_0802,DRB1_1101,DRB1_1104	0.413465,0.406526,0.671431,0.249481	5.22,3.93,1.7,8.4	0.631021,0.564027,0.76672,0.71761	0.11,0.58,0.04,0.42	0.4135,0.4065,0.6714,0.2495	DRB1_1101	0.398876	4.24	0.666139	0.65	0.3989
49	MLWCKDNHL	58	0.844827586206897	MLWCKDGHV	NL63	replicase polyprotein 1ab	9	2	0.2222222222222222	HLA-A0201	0.1561	1.3892	0.6932	0.4091	0.1561	HLA-A0201,HLA-A0206,HLA-B0801	0.4818,0.2066,0.1786	0.4162,1.1507,0.9142	0.7667,0.6435,0.5753	0.1686,0.6032,0.1436	0.4818,0.2066,0.1786
43	YTMMDLVYAM	52	0.843299381094191	YTMADLVYAL	NL63	replicase polyprotein 1ab	10	2	0.2	HLA-A0201,HLA-A0206,HLA-A2601,HLA-A6802	0.4404,0.4316,0.0539,0.5378	0.4721,0.4587,1.6672,0.23	0.862,0.8677,0.3458,0.8095	0.0256,0.0212,0.3998,0.0456	0.4404,0.4316,0.0539,0.5378	HLA-A0201,HLA-A0206,HLA-A2601,HLA-A6802	0.2187,0.1562,0.1412,0.1508	1.0548,1.5181,0.7655,1.2354	0.8438,0.8144,0.5507,0.6971	0.0442,0.0738,0.0671,0.228	0.2187,0.1562,0.1412,0.1508
59	LSDDSVVCYNKTY	71	0.842943161854444	LSDDAVVCFNSTY	229E	replicase polyprotein 1ab	13	3	0.23076923076923078	HLA-A0101	0.94	0.0349	0.7039	0.02	0.94	HLA-A0101	0.9104	0.0481	0.6252	0.0543	0.9104
56	VEEDLTKGPHEF	66	0.842129067244317	TETDLTKGPHEF	NL63	replicase polyprotein 1ab	12	2	0.16666666666666666	HLA-B4001,HLA-B4402,HLA-B4403	0.1078,0.5719,0.6575	1.2742,0.2319,0.2249	0.1677,0.3829,0.3707	3.1841,0.5622,0.5884	0.1078,0.5719,0.6575	HLA-B4001,HLA-B4402,HLA-B4403	0.1069,0.2797,0.3051	1.2798,0.5231,0.5786	0.1669,0.2436,0.2248	3.205,1.6324,1.8217	0.1069,0.2797,0.3051
42	AIKDFDYYR	50	0.84	AISDYDYYR	229E	replicase polyprotein 1ab	9	2	0.2222222222222222	HLA-A0301,HLA-A1101,HLA-A3101,HLA-A3301,HLA-A6801	0.1091,0.4106,0.6072,0.2463,0.6781	1.812,0.5216,0.2928,0.7131,0.4547	0.313,0.6038,0.718,0.4992,0.7362	2.3375,0.4251,0.181,0.5291,0.2474	0.1091,0.4106,0.6072,0.2463,0.6781	HLA-A0301,HLA-A1101,HLA-A3001,HLA-A3101,HLA-A3301,HLA-A6801	0.1344,0.4049,0.1492,0.9353,0.5828,0.7654	1.5971,0.5331,1.3083,0.0107,0.1362,0.3099	0.2829,0.5526,0.3689,0.8523,0.6317,0.7348	2.8332,0.6867,3.3966,0.0117,0.1534,0.252	0.1344,0.4049,0.1492,0.9353,0.5828,0.7654
39	YVFSTVNAL	44	0.839924459895199	YVFCTVNAL	229E	replicase polyprotein 1ab	9	1	0.1111111111111111	HLA-A0201,HLA-A0206,HLA-A2601,HLA-A6802,HLA-B3501,HLA-B3503	0.1319,0.2515,0.0838,0.2169,0.1125,0.1471	1.5433,0.9309,1.2153,0.872,1.4675,0.7998	0.6796,0.7655,0.3719,0.6982,0.5605,0.4049	0.4647,0.1559,0.3104,0.2254,0.2918,0.121	0.1319,0.2515,0.0838,0.2169,0.1125,0.1471	HLA-A0201,HLA-A0206,HLA-A2601,HLA-A3201,HLA-A6802,HLA-B0702,HLA-B0801,HLA-B1501,HLA-B2706,HLA-B3501,HLA-B3503,HLA-B5101,HLA-B5301,HLA-C0401,HLA-C0701,HLA-C0702	0.536,0.7055,0.4202,0.207,0.6193,0.1145,0.2155,0.2659,0.111,0.4618,0.5781,0.1686,0.0674,0.0469,0.0363,0.1085	0.3509,0.1512,0.2248,0.5942,0.1579,1.3338,0.7338,1.0208,1.2247,0.426,0.1612,1.2419,1.6142,1.1599,0.8345,0.4955	0.6337,0.7184,0.3938,0.4381,0.6397,0.3088,0.3021,0.5334,0.2512,0.5859,0.4249,0.1587,0.2378,0.1356,0.337,0.4346	0.6844,0.2787,0.2567,0.5445,0.4054,1.7491,1.9627,0.7946,0.8719,0.2419,0.1036,1.9338,1.8169,1.2728,0.4096,0.2246	0.536,0.7055,0.4202,0.207,0.6193,0.1145,0.2155,0.2659,0.111,0.4618,0.5781,0.1686,0.0674,0.0469,0.0363,0.1085
39	LLLDDFVSVL	46	0.838758167557713	LLLDDFVEII	229E	replicase polyprotein 1ab	10	3	0.3	HLA-A0201,HLA-A0206	0.4733,0.3009	0.4276,0.7516	0.7298,0.6854	0.2695,0.4022	0.4733,0.3009	HLA-A0201,HLA-A0206	0.635,0.4103	0.2469,0.4961	0.7466,0.7002	0.2158,0.3414	0.635,0.4103
44	AGFTFWVYK	54	0.838437527363377	AGFSLWVYK	HKU1	ORF1ab polyprotein	9	2	0.2222222222222222	HLA-A0301,HLA-A1101,HLA-A3001,HLA-A3101	0.4502,0.6185,0.4285,0.3864	0.5406,0.2385,0.2521,0.7094	0.5577,0.7451,0.6304,0.6554	0.437,0.0771,0.3021,0.3793	0.4502,0.6185,0.4285,0.3864	HLA-A0301,HLA-A1101,HLA-A3001,HLA-A3101	0.3941,0.5816,0.3903,0.3618	0.6468,0.278,0.3129,0.7726	0.5832,0.7684,0.6452,0.6807	0.3505,0.0492,0.2646,0.2812	0.3941,0.5816,0.3903,0.3618
44	AGFTFWVYK	54	0.838437527363377	AGFSLWVYK	OC43	ORF1ab polyprotein	9	2	0.2222222222222222	HLA-A0301,HLA-A1101,HLA-A3001,HLA-A3101	0.4502,0.6185,0.4285,0.3864	0.5406,0.2385,0.2521,0.7094	0.5577,0.7451,0.6304,0.6554	0.437,0.0771,0.3021,0.3793	0.4502,0.6185,0.4285,0.3864	HLA-A0301,HLA-A1101,HLA-A3001,HLA-A3101	0.3941,0.5816,0.3903,0.3618	0.6468,0.278,0.3129,0.7726	0.5832,0.7684,0.6452,0.6807	0.3505,0.0492,0.2646,0.2812	0.3941,0.5816,0.3903,0.3618
70	IDAYPLSKHPNSEYR	83	0.838338383339281	IDAYPLTKHPNQEYA	NL63	replicase polyprotein 1ab	15	3	0.2	DRB1_0402,DRB1_1201,DRB1_1301,DRB1_1302,DRB1_1501	0.236185,0.242534,0.584144,0.312928,0.123278	5.43,6,2.51,4.44,7.48	0.275044,0.267498,0.432541,0.365349,0.345406	21.76,31.21,17.29,24.32,28.91	0.2362,0.2425,0.5841,0.3129,0.1233	DRB1_1301	0.338556	7.17	0.393745	23.45	0.3386
44	VENPDIINIY	53	0.838133249535405	VENPDILRVY	HKU1	ORF1ab polyprotein	10	3	0.3	HLA-A0101,HLA-A2902,HLA-A3002,HLA-B1501,HLA-B4001,HLA-B4402,HLA-B4403	0.1345,0.2245,0.2596,0.2496,0.0697,0.9167,0.952	1.0384,0.8669,0.8364,1.0867,1.558,0.0369,0.0351	0.116,0.2449,0.2976,0.3037,0.148,0.5655,0.5846	5.0141,3.1772,2.786,3.9242,3.794,0.1244,0.0995	0.1345,0.2245,0.2596,0.2496,0.0697,0.9167,0.952	HLA-A0101,HLA-A2902,HLA-A3002,HLA-B1501,HLA-B4001,HLA-B4402,HLA-B4403	0.0831,0.1715,0.1975,0.1598,0.0704,0.7936,0.9023	1.4483,1.0877,1.1291,1.5962,1.5512,0.0894,0.065	0.1083,0.2379,0.286,0.2494,0.1643,0.4905,0.5432	5.7311,3.3457,3.0403,5.7386,3.2763,0.24,0.1481	0.0831,0.1715,0.1975,0.1598,0.0704,0.7936,0.9023
67	GDRFYRLANECAQVL	80	0.8375	SHRFYRLANECAQVL	HKU1	ORF1ab polyprotein	15	2	0.13333333333333333	DRB1_0101,DRB1_0401,DRB1_0404,DRB1_0802,DRB1_1001,DRB1_1101,DRB1_1601,DRB1_1602	0.286185,0.423083,0.18497,0.279856,0.362899,0.188898,0.328083,0.245877	4.7,2.8,8.88,8,5.39,8.7,4.87,5.66	0.821777,0.728064,0.653853,0.532548,0.776405,0.618726,0.664614,0.662629	0.3,0.03,0.43,1.29,0.24,1.53,0.27,0.36	0.2862,0.4231,0.185,0.2799,0.3629,0.1889,0.3281,0.2459	DRB1_0101,DRB1_0102,DRB1_0401,DRB1_0402,DRB1_0404,DRB1_0802,DRB1_1001,DRB1_1101,DRB1_1502,DRB1_1601,DRB1_1602,DRB3_0202	0.376653,0.177478,0.532965,0.135932,0.256283,0.333255,0.445596,0.238883,0.078316,0.424517,0.316288,0.049412	3.64,9.1,1.85,9.94,6.49,5.93,3.82,7.18,8.1,3.41,3.96,8.69	0.809909,0.591347,0.719546,0.417617,0.641032,0.5153,0.767552,0.588152,0.503731,0.637892,0.650105,0.48479	0.41,2,0.05,2.1,0.58,1.84,0.33,2.31,2.32,0.47,0.46,2.75	0.3767,0.1775,0.533,0.1359,0.2563,0.3333,0.4456,0.2389,0.0783,0.4245,0.3163,0.0494
38	VENPDIINV	46	0.83521526630133	VENPDILRV	OC43	ORF1ab polyprotein	9	2	0.2222222222222222	HLA-B4001,HLA-B4402,HLA-B4403,HLA-C0401	0.6521,0.5136,0.6368,0.0244	0.2772,0.2727,0.2437,1.9157	0.3696,0.3194,0.3321,0.0608	0.9142,0.9023,0.778,13.6691	0.6521,0.5136,0.6368,0.0244	HLA-A0206,HLA-B4001,HLA-B4402,HLA-B4403	0.1401,0.6912,0.3571,0.4527	1.699,0.2454,0.4135,0.3984	0.2326,0.425,0.2886,0.2934	11.6985,0.6589,1.1368,1.0212	0.1401,0.6912,0.3571,0.4527
43	FVENPDIINI	52	0.834990810184164	FVENPDILRV	HKU1	ORF1ab polyprotein	10	3	0.3	HLA-A0201,HLA-A0206,HLA-A6802,HLA-B4001	0.37,0.58,0.2433,0.0958	0.585,0.2727,0.7808,1.3496	0.4595,0.5834,0.4206,0.209	2.2884,1.0091,2.0175,2.3671	0.37,0.58,0.2433,0.0958	HLA-A0201,HLA-A0206,HLA-A6802,HLA-B4001	0.1338,0.2851,0.2138,0.1577	1.5299,0.8039,0.8825,1.0375	0.3883,0.5223,0.4423,0.323	3.4782,1.6149,1.7468,1.1842	0.1338,0.2851,0.2138,0.1577
65	QDEIYAYTKRNVLPT	79	0.833401827422409	QDALFAYTKRNVIPT	OC43	ORF1ab polyprotein	15	4	0.26666666666666666	DRB1_0301,DRB1_0701,DRB1_0801,DRB1_0802,DRB1_0901,DRB1_1101,DRB1_1104,DRB1_1201,DRB1_1202,DRB1_1301,DRB1_1302,DRB1_1303,DRB1_1401,DRB1_1406,DRB1_1501,DRB1_1502,DRB1_1601,DRB1_1602,DRB3_0101,DRB3_0202,DRB5_0101,DRB5_0102	0.097285,0.378817,0.793421,0.626966,0.330875,0.806929,0.54565,0.246423,0.249512,0.856381,0.700439,0.768009,0.73297,0.272439,0.300375,0.115395,0.27675,0.204596,0.090929,0.085798,0.188875,0.220613	9.48,2.82,0.65,0.94,5.58,0.92,2.93,5.85,3.75,0.31,0.12,0.39,4.07,3.3,5.49,5.98,7.07,5.23,5.46,7.98,4.24	0.332234,0.588532,0.557507,0.489972,0.495056,0.615594,0.584697,0.35072,0.408044,0.597257,0.500747,0.524066,0.515265,0.53432,0.521676,0.413868,0.470564,0.474778,0.339289,0.361023,0.508062,0.468381	12.92,3.24,0.98,3.06,8.73,1.59,3.89,14.02,5.98,2.7,7.03,0.54,1.26,5.21,5.55,8.95,6.55,8.55,11.99,8.32,7.98,5.72	0.0973,0.3788,0.7934,0.627,0.3309,0.8069,0.5456,0.2464,0.2495,0.8564,0.7004,0.768,0.733,0.2724,0.3004,0.1154,0.2767,0.2046,0.0909,0.0858,0.1889,0.2206	DRB1_0101,DRB1_0301,DRB1_0402,DRB1_0701,DRB1_0801,DRB1_0802,DRB1_0901,DRB1_1101,DRB1_1104,DRB1_1201,DRB1_1202,DRB1_1301,DRB1_1302,DRB1_1303,DRB1_1401,DRB1_1406,DRB1_1501,DRB1_1502,DRB1_1601,DRB1_1602,DRB3_0101,DRB3_0202,DRB5_0101,DRB5_0102	0.124573,0.133617,0.260335,0.445084,0.851922,0.716869,0.416429,0.859634,0.695509,0.36371,0.337164,0.934004,0.78215,0.816518,0.753791,0.392079,0.54026,0.22674,0.463109,0.350843,0.103729,0.122754,0.289002,0.350561	8.62,7.54,4.8,2.2,0.36,0.44,3.56,0.64,1.59,2.91,1.71,0.03,0.46,0.32,1.58,1.48,2.39,2.93,3.31,4.78,3.89,4.83,1.86	0.495239,0.301381,0.321513,0.525023,0.529669,0.458477,0.449732,0.564856,0.564394,0.342384,0.382223,0.600222,0.455898,0.477596,0.483514,0.51988,0.542418,0.403158,0.465943,0.460103,0.303901,0.301053,0.464473,0.447958	22.06,17.61,11.24,6.58,1.9,5.19,14.41,3.08,4.88,15.34,8.67,2.56,10.96,1.66,2.46,6.53,4.25,10.22,6.94,10.31,17.12,14.52,11.9,7.28	0.1246,0.1336,0.2603,0.4451,0.8519,0.7169,0.4164,0.8596,0.6955,0.3637,0.3372,0.934,0.7822,0.8165,0.7538,0.3921,0.5403,0.2267,0.4631,0.3508,0.1037,0.1228,0.289,0.3506
32	VSSLVLARK	38	0.83123893354581	MASLVLARK	HKU1	ORF1ab polyprotein	9	2	0.2222222222222222	HLA-A0301,HLA-A1101,HLA-A3001,HLA-A6801	0.2007,0.3713,0.1234,0.8164	1.2164,0.6004,1.6052,0.2343	0.5029,0.6651,0.4748,0.8471	0.6748,0.2344,1.3778,0.032	0.2007,0.3713,0.1234,0.8164	HLA-A0301,HLA-A1101,HLA-A3001,HLA-A6801	0.4399,0.621,0.2084,0.3818	0.5595,0.2352,0.8639,1.0855	0.5287,0.6862,0.4667,0.5898	0.5531,0.1802,1.4836,0.8897	0.4399,0.621,0.2084,0.3818
32	VSSLVLARK	38	0.83123893354581	MASLVLARK	OC43	ORF1ab polyprotein	9	2	0.2222222222222222	HLA-A0301,HLA-A1101,HLA-A3001,HLA-A6801	0.2007,0.3713,0.1234,0.8164	1.2164,0.6004,1.6052,0.2343	0.5029,0.6651,0.4748,0.8471	0.6748,0.2344,1.3778,0.032	0.2007,0.3713,0.1234,0.8164	HLA-A0301,HLA-A1101,HLA-A3001,HLA-A6801	0.4399,0.621,0.2084,0.3818	0.5595,0.2352,0.8639,1.0855	0.5287,0.6862,0.4667,0.5898	0.5531,0.1802,1.4836,0.8897	0.4399,0.621,0.2084,0.3818
39	LLLDDFVTIL	47	0.829787234042553	LLLDDFVEII	NL63	replicase polyprotein 1ab	10	2	0.2	HLA-A0201,HLA-A0206	0.4733,0.3009	0.4276,0.7516	0.7298,0.6854	0.2695,0.4022	0.4733,0.3009	HLA-A0201,HLA-A0206	0.6545,0.4204	0.2285,0.4783	0.7248,0.6454	0.2843,0.5932	0.6545,0.4204
58	KTDSVLLIERFVSLA	68	0.828909828188793	KTDGTLMIERFVSLA	HKU1	ORF1ab polyprotein	15	3	0.2							DRB1_1101,DRB1_1104,DRB1_1401,DRB1_1406	0.227756,0.40009,0.244682,0.229442	7.46,4.84,7.15,5.75	0.511463,0.573902,0.481724,0.569459	5.52,4.39,2.55,2.76	0.2278,0.4001,0.2447,0.2294
58	KTDSVLLIERFVSLA	68	0.828909828188793	KTDGTLMIERFVSLA	OC43	ORF1ab polyprotein	15	3	0.2							DRB1_1101,DRB1_1104,DRB1_1401,DRB1_1406	0.227756,0.40009,0.244682,0.229442	7.46,4.84,7.15,5.75	0.511463,0.573902,0.481724,0.569459	5.52,4.39,2.55,2.76	0.2278,0.4001,0.2447,0.2294
53	EVAPGSAVLRQW	63	0.828226107991342	GVAPGTAVLRQW	HKU1	ORF1ab polyprotein	12	2	0.16666666666666666	HLA-A3201,HLA-B5701,HLA-B5801	0.1739,0.8557,0.4964	0.7286,0.2474,0.516	0.2051,0.4744,0.4437	3.9407,0.5562,1.215	0.1739,0.8557,0.4964	HLA-A2601,HLA-A6801,HLA-B5301,HLA-B5701,HLA-B5801	0.1451,0.2586,0.1637,0.61,0.2742	0.747,1.5749,0.8474,0.6324,0.9504	0.1834,0.463,0.2422,0.4291,0.3948	1.9553,1.9163,1.7516,0.7939,1.6719	0.1451,0.2586,0.1637,0.61,0.2742
36	SRASSRSSTR	44	0.827640881769065	SQASSRSSSR	NL63	nucleocapsid protein	10	2	0.2	HLA-A3101,HLA-A3301,HLA-A6801	0.2826,0.0886,0.3134	1.0434,1.8082,1.334	0.4943,0.2615,0.49	1.484,2.891,1.6287	0.2826,0.0886,0.3134	HLA-A3301,HLA-A6801,HLA-B2705	0.0896,0.3558,0.2217	1.7928,1.1766,1.0772	0.2595,0.5095,0.3652	2.9294,1.4527,1.8742	0.0896,0.3558,0.2217
55	LEAQVQIDRLINGR	67	0.827091048186383	VEAEVQIDRLITGR	HKU1	spike protein	14	3	0.21428571428571427	DRB1_0301,DRB1_1406,DRB3_0101	0.440527,0.194695,0.097386	2.46,7.65,4.98	0.442326,0.345381,0.339559	4.3,40.74,11.95	0.4405,0.1947,0.0974	DRB1_0301,DRB1_1406,DRB3_0101	0.424462,0.198623,0.102707	2.6,7.4,4.81	0.435201,0.353686,0.343483	4.62,38.45,11.49	0.4245,0.1986,0.1027
31	IVSSLVLAR	37	0.826740157947131	IMASLVLAR	HKU1	ORF1ab polyprotein	9	2	0.2222222222222222	HLA-A0301,HLA-A1101,HLA-A3101,HLA-A3301,HLA-A6801	0.3616,0.1309,0.6084,0.3587,0.2916	0.7123,1.5038,0.2909,0.4122,1.4207	0.543,0.503,0.6875,0.5437,0.5897	0.4915,0.9872,0.2566,0.3616,0.8901	0.3616,0.1309,0.6084,0.3587,0.2916	HLA-A0301,HLA-A1101,HLA-A3101,HLA-A3301,HLA-A6801	0.4176,0.5188,0.7163,0.5648,0.86	0.6007,0.353,0.1579,0.1487,0.1718	0.4362,0.5899,0.633,0.5413,0.7347	1.083,0.4919,0.4832,0.3684,0.2523	0.4176,0.5188,0.7163,0.5648,0.86
31	IVSSLVLAR	37	0.826740157947131	IMASLVLAR	OC43	ORF1ab polyprotein	9	2	0.2222222222222222	HLA-A0301,HLA-A1101,HLA-A3101,HLA-A3301,HLA-A6801	0.3616,0.1309,0.6084,0.3587,0.2916	0.7123,1.5038,0.2909,0.4122,1.4207	0.543,0.503,0.6875,0.5437,0.5897	0.4915,0.9872,0.2566,0.3616,0.8901	0.3616,0.1309,0.6084,0.3587,0.2916	HLA-A0301,HLA-A1101,HLA-A3101,HLA-A3301,HLA-A6801	0.4176,0.5188,0.7163,0.5648,0.86	0.6007,0.353,0.1579,0.1487,0.1718	0.4362,0.5899,0.633,0.5413,0.7347	1.083,0.4919,0.4832,0.3684,0.2523	0.4176,0.5188,0.7163,0.5648,0.86
54	GVAPGTTVLKRW	66	0.82445150234582	GVAPGTAVLRQW	NL63	replicase polyprotein 1ab	12	3	0.25	HLA-A3201,HLA-B5701,HLA-B5801	0.1739,0.8557,0.4964	0.7286,0.2474,0.516	0.2051,0.4744,0.4437	3.9407,0.5562,1.215	0.1739,0.8557,0.4964	HLA-A3201,HLA-B5701,HLA-B5801	0.1084,0.6807,0.4301	1.1126,0.5064,0.612	0.1525,0.367,0.3641	6.4744,1.2331,2.0654	0.1084,0.6807,0.4301
68	TNHKYVLSVSPYVCN	84	0.824378696447082	TSHKLVLSVNPYVCN	HKU1	ORF1ab polyprotein	15	3	0.2	DRB1_0701,DRB1_1302,DRB1_1401,DRB1_1501,DRB1_1502,DRB1_1601,DRB1_1602,DRB3_0202	0.142387,0.348771,0.287673,0.232688,0.206522,0.169452,0.239945,0.176421	8.36,3.38,5.54,4.31,2.74,9.62,5.85,2.67	0.637538,0.780072,0.583338,0.671994,0.638769,0.50419,0.625326,0.702648	1.71,0.06,0.2,0.52,0.11,4.25,0.75,0.27	0.1424,0.3488,0.2877,0.2327,0.2065,0.1695,0.2399,0.1764	DRB1_0101,DRB1_0102,DRB1_0401,DRB1_0701,DRB1_0901,DRB1_1001,DRB1_1302,DRB1_1401,DRB1_1501,DRB1_1502,DRB1_1601,DRB1_1602,DRB3_0101,DRB3_0202,DRB5_0101,DRB5_0102	0.564907,0.302544,0.219295,0.812698,0.769762,0.318188,0.30176,0.226341,0.089562,0.321963,0.725327,0.718797,0.099414,0.532822,0.282971,0.167505	2.09,5.74,6.35,0.37,0.32,6.46,4.83,7.96,9.51,1.32,0.79,0.36,4.92,0.53,4.96,6.15	0.836225,0.605086,0.653019,0.799398,0.741154,0.721446,0.6957,0.523313,0.599449,0.653315,0.668763,0.762701,0.505685,0.762459,0.622436,0.504701	0.18,1.6,0.31,0.05,0.04,1.05,0.56,1.03,1.88,0.07,0.24,0.02,2.56,0.11,2.17,3.59	0.5649,0.3025,0.2193,0.8127,0.7698,0.3182,0.3018,0.2263,0.0896,0.322,0.7253,0.7188,0.0994,0.5328,0.283,0.1675
66	KEEAVKRVRAWVGFD	79	0.820018147526203	REEAIRHVRAWIGFD	OC43	ORF1ab polyprotein	15	5	0.3333333333333333	DRB1_0101,DRB1_0102,DRB1_0401,DRB1_0402,DRB1_0404,DRB1_0701,DRB1_0801,DRB1_0802,DRB1_0901,DRB1_1001,DRB1_1101,DRB1_1104,DRB1_1201,DRB1_1202,DRB1_1301,DRB1_1302,DRB1_1401,DRB1_1406,DRB1_1501,DRB1_1502,DRB1_1601,DRB1_1602,DRB5_0101,DRB5_0102	0.532182,0.818864,0.163095,0.560115,0.462372,0.43343,0.274832,0.441888,0.428106,0.446681,0.272973,0.521151,0.381169,0.460035,0.399305,0.222999,0.237084,0.235385,0.485425,0.258239,0.654342,0.442109,0.367346,0.3328	2.31,0.79,8.32,1.19,3.09,2.3,9.67,3.21,3.35,3.8,6.38,3.2,2.64,0.57,5.61,8.38,7.46,5.49,1.77,1.94,1.2,2.06,3.37,2.08	0.718694,0.64999,0.470571,0.455459,0.581786,0.614201,0.512635,0.52965,0.570392,0.622152,0.543827,0.621382,0.445294,0.467236,0.620903,0.488987,0.441678,0.576631,0.617261,0.462515,0.542379,0.542659,0.56137,0.521873	2.27,0.67,6.8,0.94,1.97,2.36,2.7,1.38,3.08,5.85,3.93,2.47,4.09,1.79,7.91,5.2,2.38,1.44,4.51,2.48,3.24,4.57,2.86	0.5322,0.8189,0.1631,0.5601,0.4624,0.4334,0.2748,0.4419,0.4281,0.4467,0.273,0.5212,0.3812,0.46,0.3993,0.223,0.2371,0.2354,0.4854,0.2582,0.6543,0.4421,0.3673,0.3328	DRB1_0101,DRB1_0102,DRB1_0402,DRB1_0404,DRB1_0701,DRB1_0802,DRB1_0901,DRB1_1001,DRB1_1104,DRB1_1201,DRB1_1202,DRB1_1301,DRB1_1406,DRB1_1501,DRB1_1502,DRB1_1601,DRB1_1602,DRB5_0101,DRB5_0102	0.170725,0.48896,0.398172,0.276193,0.21677,0.302685,0.245514,0.244648,0.294125,0.229432,0.29793,0.318185,0.165273,0.191528,0.088072,0.342722,0.205075,0.228792,0.167181	6.99,3.18,2.5,6.04,5.56,7.01,8.65,8.79,7.07,6.54,2.42,7.77,9.95,5.19,7.26,4.6,7.05,6.44,6.17	0.59685,0.541589,0.38971,0.475281,0.485414,0.46824,0.465484,0.529878,0.55819,0.351621,0.398524,0.548713,0.514262,0.474303,0.34027,0.438847,0.416771,0.473972,0.439254	9.52,4.17,3.57,9.25,9.98,4.45,12.21,16.94,5.21,13.88,6.86,5.31,7.06,9.59,20.38,9.57,16.72,10.96,8.04	0.1707,0.489,0.3982,0.2762,0.2168,0.3027,0.2455,0.2446,0.2941,0.2294,0.2979,0.3182,0.1653,0.1915,0.0881,0.3427,0.2051,0.2288,0.1672
61	NYIKWPWWVW	77	0.819253346759137	QYIKWPWYIW	NL63	spike protein	10	3	0.3	HLA-A2301,HLA-A2402,HLA-A3201,HLA-B5701	0.646,0.6134,0.0574,0.2552	0.1737,0.2162,1.8058,1.569	0.7984,0.753,0.3812,0.3536	0.0196,0.0259,0.8851,1.3664	0.646,0.6134,0.0574,0.2552	HLA-A2301,HLA-A2402	0.4327,0.4166	0.3387,0.3861	0.7176,0.6708	0.0749,0.0791	0.4327,0.4166
36	TMMDLVYAM	45	0.818393207364568	TMADLVYAL	NL63	replicase polyprotein 1ab	9	2	0.2222222222222222	HLA-A0201,HLA-A0206,HLA-A2601,HLA-A3201,HLA-A6802,HLA-B0801,HLA-B1501,HLA-B2706,HLA-B3501,HLA-B3503,HLA-C0401,HLA-C0701,HLA-C0702	0.9333,0.8522,0.056,0.2811,0.4349,0.2504,0.1458,0.0718,0.1132,0.234,0.1089,0.0224,0.1108	0.0299,0.0603,1.625,0.4097,0.3594,0.6294,1.7115,1.6004,1.462,0.5216,0.5611,1.2176,0.4891	0.8701,0.8325,0.1883,0.5339,0.665,0.3707,0.4997,0.2333,0.4129,0.3105,0.1879,0.2843,0.4227	0.0186,0.0509,1.863,0.2162,0.3134,1.0226,1.022,1.0481,0.8078,0.2907,0.4041,0.7913,0.2589	0.9333,0.8522,0.056,0.2811,0.4349,0.2504,0.1458,0.0718,0.1132,0.234,0.1089,0.0224,0.1108	HLA-A0201,HLA-A0206,HLA-A2601,HLA-A2902,HLA-A3201,HLA-A6802,HLA-B0801,HLA-B1501,HLA-B2706,HLA-B3501,HLA-B3503,HLA-C0401,HLA-C0701,HLA-C0702	0.7514,0.6741,0.1366,0.2346,0.2497,0.1182,0.2447,0.3405,0.0766,0.3761,0.1858,0.0378,0.015,0.0928	0.1452,0.1767,0.7876,0.8357,0.4816,1.5159,0.6447,0.794,1.5359,0.5336,0.6515,1.3597,1.6113,0.5714	0.873,0.8572,0.3672,0.6091,0.6107,0.5707,0.5111,0.7175,0.3303,0.7134,0.4019,0.2053,0.2908,0.49	0.0167,0.0245,0.3264,0.3174,0.1044,0.7117,0.2835,0.1034,0.3992,0.0793,0.1236,0.3136,0.7321,0.1233	0.7514,0.6741,0.1366,0.2346,0.2497,0.1182,0.2447,0.3405,0.0766,0.3761,0.1858,0.0378,0.015,0.0928
38	YIFSTVNAL	44	0.818387935282501	YVFCTVNAL	NL63	replicase polyprotein 1ab	9	2	0.2222222222222222	HLA-A0201,HLA-A0206,HLA-A2601,HLA-A6802,HLA-B3501,HLA-B3503	0.1319,0.2515,0.0838,0.2169,0.1125,0.1471	1.5433,0.9309,1.2153,0.872,1.4675,0.7998	0.6796,0.7655,0.3719,0.6982,0.5605,0.4049	0.4647,0.1559,0.3104,0.2254,0.2918,0.121	0.1319,0.2515,0.0838,0.2169,0.1125,0.1471	HLA-A0201,HLA-A0206,HLA-A2601,HLA-A3201,HLA-A6802,HLA-B0702,HLA-B0801,HLA-B1501,HLA-B2706,HLA-B3501,HLA-B3503,HLA-B5101,HLA-C0401,HLA-C0701,HLA-C0702	0.6463,0.6336,0.2021,0.133,0.3405,0.0784,0.2633,0.2201,0.0694,0.3156,0.4472,0.1064,0.0424,0.0174,0.0663	0.2363,0.216,0.5512,0.9326,0.5158,1.6807,0.595,1.2164,1.6305,0.6346,0.2381,1.8549,1.2484,1.4633,0.7647	0.7097,0.7139,0.299,0.4076,0.5307,0.2903,0.3499,0.5313,0.238,0.5323,0.3825,0.1388,0.1342,0.2826,0.4012	0.3406,0.2906,0.6171,0.7047,0.9607,1.9906,1.2181,0.8076,0.9942,0.3567,0.1447,2.5918,1.3142,0.8075,0.3206	0.6463,0.6336,0.2021,0.133,0.3405,0.0784,0.2633,0.2201,0.0694,0.3156,0.4472,0.1064,0.0424,0.0174,0.0663
67	RYLSLYNKYRYYSGK	83	0.817133935478806	RYLALYNKYKYFSGA	HKU1	ORF1ab polyprotein	15	4	0.26666666666666666	DRB1_1104,DRB1_1201,DRB1_1301,DRB1_1302,DRB1_1501,DRB5_0101,DRB5_0102	0.331913,0.225293,0.84619,0.316931,0.095821,0.238485,0.21969	6.14,6.72,0.36,4.32,9.06,4.26	0.650931,0.453617,0.674079,0.473839,0.576945,0.726934,0.679688	1.61,3.58,0.65,9.17,2.66,0.36,0.17	0.3319,0.2253,0.8462,0.3169,0.0958,0.2385,0.2197	DRB1_1101,DRB1_1104,DRB1_1201,DRB1_1301,DRB1_1302,DRB1_1501,DRB5_0101,DRB5_0102	0.166031,0.383364,0.178222,0.831981,0.288341,0.08986,0.221332,0.194227	9.54,5.13,9.36,0.43,5.32,9.48,6.7,5.09	0.569797,0.662452,0.452298,0.69667,0.462284,0.586067,0.700886,0.650678	2.91,1.35,3.66,0.36,10.3,2.33,0.64,0.33	0.166,0.3834,0.1782,0.832,0.2883,0.0899,0.2213,0.1942
67	RYLSLYNKYRYYSGK	83	0.817133935478806	RYLALYNKYKYFSGA	OC43	ORF1ab polyprotein	15	4	0.26666666666666666	DRB1_1104,DRB1_1201,DRB1_1301,DRB1_1302,DRB1_1501,DRB5_0101,DRB5_0102	0.331913,0.225293,0.84619,0.316931,0.095821,0.238485,0.21969	6.14,6.72,0.36,4.32,9.06,4.26	0.650931,0.453617,0.674079,0.473839,0.576945,0.726934,0.679688	1.61,3.58,0.65,9.17,2.66,0.36,0.17	0.3319,0.2253,0.8462,0.3169,0.0958,0.2385,0.2197	DRB1_1101,DRB1_1104,DRB1_1201,DRB1_1301,DRB1_1302,DRB1_1501,DRB5_0101,DRB5_0102	0.166031,0.383364,0.178222,0.831981,0.288341,0.08986,0.221332,0.194227	9.54,5.13,9.36,0.43,5.32,9.48,6.7,5.09	0.569797,0.662452,0.452298,0.69667,0.462284,0.586067,0.700886,0.650678	2.91,1.35,3.66,0.36,10.3,2.33,0.64,0.33	0.166,0.3834,0.1782,0.832,0.2883,0.0899,0.2213,0.1942
67	RYLSLYNKYRYYSGK	83	0.817133935478806	RYLALYNKYKYFSGA	OC43	ORF1a polyprotein	15	4	0.26666666666666666	DRB1_1104,DRB1_1201,DRB1_1301,DRB1_1302,DRB1_1501,DRB5_0101,DRB5_0102	0.331913,0.225293,0.84619,0.316931,0.095821,0.238485,0.21969	6.14,6.72,0.36,4.32,9.06,4.26	0.650931,0.453617,0.674079,0.473839,0.576945,0.726934,0.679688	1.61,3.58,0.65,9.17,2.66,0.36,0.17	0.3319,0.2253,0.8462,0.3169,0.0958,0.2385,0.2197	DRB1_1101,DRB1_1104,DRB1_1201,DRB1_1301,DRB1_1302,DRB1_1501,DRB5_0101,DRB5_0102	0.166031,0.383364,0.178222,0.831981,0.288341,0.08986,0.221332,0.194227	9.54,5.13,9.36,0.43,5.32,9.48,6.7,5.09	0.569797,0.662452,0.452298,0.69667,0.462284,0.586067,0.700886,0.650678	2.91,1.35,3.66,0.36,10.3,2.33,0.64,0.33	0.166,0.3834,0.1782,0.832,0.2883,0.0899,0.2213,0.1942
35	VLGLQTQTV	42	0.814173684098662	ILGLPTQTV	OC43	ORF1ab polyprotein	9	2	0.2222222222222222	HLA-A0201,HLA-A0206	0.6991,0.4509	0.1812,0.4247	0.5579,0.4598	1.2121,2.6086	0.6991,0.4509	HLA-A0201,HLA-A0206	0.5741,0.2908	0.3067,0.7847	0.5064,0.3907	1.7113,4.1414	0.5741,0.2908
37	VENPDIINI	46	0.813235917188137	VENPDILRV	HKU1	ORF1ab polyprotein	9	3	0.3333333333333333	HLA-B4001,HLA-B4402,HLA-B4403,HLA-C0401	0.6521,0.5136,0.6368,0.0244	0.2772,0.2727,0.2437,1.9157	0.3696,0.3194,0.3321,0.0608	0.9142,0.9023,0.778,13.6691	0.6521,0.5136,0.6368,0.0244	HLA-B4001,HLA-B4402,HLA-B4403	0.8,0.5883,0.6693	0.1587,0.2191,0.2143	0.4934,0.393,0.3927	0.4383,0.5261,0.5045	0.8,0.5883,0.6693
67	TDHKYVLSVSPYVCN	84	0.812255480322861	TSHKLVLSVNPYVCN	OC43	ORF1ab polyprotein	15	3	0.2	DRB1_0701,DRB1_1302,DRB1_1401,DRB1_1501,DRB1_1502,DRB1_1601,DRB1_1602,DRB3_0202	0.142387,0.348771,0.287673,0.232688,0.206522,0.169452,0.239945,0.176421	8.36,3.38,5.54,4.31,2.74,9.62,5.85,2.67	0.637538,0.780072,0.583338,0.671994,0.638769,0.50419,0.625326,0.702648	1.71,0.06,0.2,0.52,0.11,4.25,0.75,0.27	0.1424,0.3488,0.2877,0.2327,0.2065,0.1695,0.2399,0.1764	DRB1_0101,DRB1_0102,DRB1_0401,DRB1_0701,DRB1_0901,DRB1_1001,DRB1_1302,DRB1_1401,DRB1_1501,DRB1_1502,DRB1_1601,DRB1_1602,DRB3_0101,DRB3_0202,DRB5_0101,DRB5_0102	0.578134,0.313034,0.233897,0.830797,0.791313,0.328584,0.302091,0.236422,0.090864,0.32957,0.718535,0.724823,0.106417,0.539084,0.282211,0.168914	2.01,5.55,5.96,0.32,0.25,6.21,4.81,7.49,9.41,1.27,0.82,0.34,4.7,0.52,4.98,6.08	0.826428,0.590259,0.640114,0.789726,0.734278,0.709308,0.680626,0.508285,0.577097,0.638363,0.645507,0.750221,0.505161,0.745173,0.595025,0.484676	0.26,2.04,0.42,0.07,0.05,1.36,0.73,1.46,2.66,0.11,0.4,0.03,2.57,0.14,3.09,4.66	0.5781,0.313,0.2339,0.8308,0.7913,0.3286,0.3021,0.2364,0.0909,0.3296,0.7185,0.7248,0.1064,0.5391,0.2822,0.1689
60	TYIKWPWWVW	76	0.811107105653813	QYIKWPWYIW	229E	spike protein	10	3	0.3	HLA-A2301,HLA-A2402,HLA-A3201,HLA-B5701	0.646,0.6134,0.0574,0.2552	0.1737,0.2162,1.8058,1.569	0.7984,0.753,0.3812,0.3536	0.0196,0.0259,0.8851,1.3664	0.646,0.6134,0.0574,0.2552	HLA-A2301,HLA-A2402,HLA-A3201,HLA-B5701	0.5594,0.5428,0.0494,0.2427	0.2314,0.2694,1.9996,1.6287	0.7484,0.7013,0.3581,0.3601	0.0467,0.0581,1.08,1.3018	0.5594,0.5428,0.0494,0.2427
47	KSAGYPFNKF	56	0.810827032227266	KSAGFPFNKW	HKU1	ORF1ab polyprotein	10	2	0.2	HLA-A1101,HLA-A3201,HLA-B5701,HLA-B5801	0.1099,0.6493,0.9947,0.989	1.6913,0.0702,0.0067,0.0071	0.4869,0.5728,0.8111,0.8695	1.1108,0.1509,0.0088,0.0095	0.1099,0.6493,0.9947,0.989	HLA-A2301,HLA-A2402,HLA-A3002,HLA-A3201,HLA-B1501,HLA-B5701,HLA-B5801	0.0627,0.0729,0.1568,0.4437,0.1339,0.9057,0.8321	1.5917,1.501,1.3991,0.1839,1.8232,0.1696,0.1479	0.3499,0.3082,0.3989,0.5114,0.3804,0.6241,0.7228	1.5559,1.4219,1.3028,0.2795,2.3246,0.1806,0.1385	0.0627,0.0729,0.1568,0.4437,0.1339,0.9057,0.8321
47	KSAGYPFNKF	56	0.810827032227266	KSAGFPFNKW	OC43	ORF1ab polyprotein	10	2	0.2	HLA-A1101,HLA-A3201,HLA-B5701,HLA-B5801	0.1099,0.6493,0.9947,0.989	1.6913,0.0702,0.0067,0.0071	0.4869,0.5728,0.8111,0.8695	1.1108,0.1509,0.0088,0.0095	0.1099,0.6493,0.9947,0.989	HLA-A2301,HLA-A2402,HLA-A3002,HLA-A3201,HLA-B1501,HLA-B5701,HLA-B5801	0.0627,0.0729,0.1568,0.4437,0.1339,0.9057,0.8321	1.5917,1.501,1.3991,0.1839,1.8232,0.1696,0.1479	0.3499,0.3082,0.3989,0.5114,0.3804,0.6241,0.7228	1.5559,1.4219,1.3028,0.2795,2.3246,0.1806,0.1385	0.0627,0.0729,0.1568,0.4437,0.1339,0.9057,0.8321
36	FALTKRNVL	43	0.809448750743918	FAYTKRNVI	NL63	replicase polyprotein 1ab	9	2	0.2222222222222222	HLA-B0702,HLA-B0801,HLA-B3503,HLA-B5101,HLA-C0401,HLA-C0701,HLA-C0702	0.0773,0.7645,0.0688,0.7652,0.0254,0.053,0.0531	1.695,0.0653,1.3983,0.0831,1.8612,0.5994,0.9197	0.3158,0.6991,0.1745,0.4248,0.1355,0.4549,0.3686	1.6755,0.0381,1.2107,0.0839,1.2755,0.1185,0.4378	0.0773,0.7645,0.0688,0.7652,0.0254,0.053,0.0531	HLA-B0702,HLA-B0801,HLA-B3501,HLA-B3503,HLA-B5101,HLA-C0401,HLA-C0701,HLA-C0702	0.2153,0.9036,0.0818,0.224,0.2313,0.032,0.0337,0.0466	0.8757,0.018,1.7773,0.5454,0.9238,1.5551,0.884,1.0325	0.3807,0.7411,0.2749,0.2387,0.1716,0.1298,0.3259,0.3409	1.0917,0.0175,2.0236,0.5909,1.6109,1.4738,0.4703,0.562	0.2153,0.9036,0.0818,0.224,0.2313,0.032,0.0337,0.0466
38	YVFTTINAL	45	0.809243648999924	YVFCTVNAL	HKU1	ORF1ab polyprotein	9	2	0.2222222222222222	HLA-A0201,HLA-A0206,HLA-A2601,HLA-A6802,HLA-B3501,HLA-B3503	0.1319,0.2515,0.0838,0.2169,0.1125,0.1471	1.5433,0.9309,1.2153,0.872,1.4675,0.7998	0.6796,0.7655,0.3719,0.6982,0.5605,0.4049	0.4647,0.1559,0.3104,0.2254,0.2918,0.121	0.1319,0.2515,0.0838,0.2169,0.1125,0.1471	HLA-A0201,HLA-A0206,HLA-A2601,HLA-A3201,HLA-A6802,HLA-B0702,HLA-B0801,HLA-B1501,HLA-B2706,HLA-B3501,HLA-B3503,HLA-B5101,HLA-B5301,HLA-C0401,HLA-C0701,HLA-C0702	0.4498,0.6813,0.3567,0.1507,0.564,0.0777,0.2417,0.2002,0.0714,0.3638,0.4894,0.1599,0.051,0.0382,0.0267,0.0749	0.4594,0.1707,0.2819,0.8364,0.1989,1.6893,0.6525,1.3271,1.6056,0.5528,0.2104,1.3055,1.9596,1.3507,1.065,0.6888	0.5994,0.7191,0.3793,0.3866,0.6184,0.2708,0.3216,0.4939,0.2145,0.5252,0.3789,0.1546,0.2103,0.1263,0.2999,0.3909	0.8895,0.2767,0.2901,0.8438,0.4944,2.2976,1.6146,1.0672,1.2551,0.3734,0.1487,2.0399,2.3292,1.616,0.6568,0.3558	0.4498,0.6813,0.3567,0.1507,0.564,0.0777,0.2417,0.2002,0.0714,0.3638,0.4894,0.1599,0.051,0.0382,0.0267,0.0749
38	YVFTTINAL	45	0.809243648999924	YVFCTVNAL	OC43	ORF1ab polyprotein	9	2	0.2222222222222222	HLA-A0201,HLA-A0206,HLA-A2601,HLA-A6802,HLA-B3501,HLA-B3503	0.1319,0.2515,0.0838,0.2169,0.1125,0.1471	1.5433,0.9309,1.2153,0.872,1.4675,0.7998	0.6796,0.7655,0.3719,0.6982,0.5605,0.4049	0.4647,0.1559,0.3104,0.2254,0.2918,0.121	0.1319,0.2515,0.0838,0.2169,0.1125,0.1471	HLA-A0201,HLA-A0206,HLA-A2601,HLA-A3201,HLA-A6802,HLA-B0702,HLA-B0801,HLA-B1501,HLA-B2706,HLA-B3501,HLA-B3503,HLA-B5101,HLA-B5301,HLA-C0401,HLA-C0701,HLA-C0702	0.4498,0.6813,0.3567,0.1507,0.564,0.0777,0.2417,0.2002,0.0714,0.3638,0.4894,0.1599,0.051,0.0382,0.0267,0.0749	0.4594,0.1707,0.2819,0.8364,0.1989,1.6893,0.6525,1.3271,1.6056,0.5528,0.2104,1.3055,1.9596,1.3507,1.065,0.6888	0.5994,0.7191,0.3793,0.3866,0.6184,0.2708,0.3216,0.4939,0.2145,0.5252,0.3789,0.1546,0.2103,0.1263,0.2999,0.3909	0.8895,0.2767,0.2901,0.8438,0.4944,2.2976,1.6146,1.0672,1.2551,0.3734,0.1487,2.0399,2.3292,1.616,0.6568,0.3558	0.4498,0.6813,0.3567,0.1507,0.564,0.0777,0.2417,0.2002,0.0714,0.3638,0.4894,0.1599,0.051,0.0382,0.0267,0.0749
36	LQVGFSNGV	45	0.80903983495589	LQLGFSTGV	229E	replicase polyprotein 1ab	9	2	0.2222222222222222	HLA-A0201,HLA-A0206	0.4313,0.7869	0.4843,0.0932	0.7453,0.8869	0.2202,0.0132	0.4313,0.7869	HLA-A0201,HLA-A0206	0.137,0.5979	1.5069,0.254	0.5801,0.8359	1.0409,0.0471	0.137,0.5979
36	LQVGFSNGV	45	0.80903983495589	LQLGFSTGV	NL63	replicase polyprotein 1ab	9	2	0.2222222222222222	HLA-A0201,HLA-A0206	0.4313,0.7869	0.4843,0.0932	0.7453,0.8869	0.2202,0.0132	0.4313,0.7869	HLA-A0201,HLA-A0206	0.137,0.5979	1.5069,0.254	0.5801,0.8359	1.0409,0.0471	0.137,0.5979
61	QDAIFSLTKRNILPT	74	0.808106523322361	QDALFAYTKRNVIPT	229E	replicase polyprotein 1ab	15	5	0.3333333333333333	DRB1_0301,DRB1_0701,DRB1_0801,DRB1_0802,DRB1_0901,DRB1_1101,DRB1_1104,DRB1_1201,DRB1_1202,DRB1_1301,DRB1_1302,DRB1_1303,DRB1_1401,DRB1_1406,DRB1_1501,DRB1_1502,DRB1_1601,DRB1_1602,DRB3_0101,DRB3_0202,DRB5_0101,DRB5_0102	0.097285,0.378817,0.793421,0.626966,0.330875,0.806929,0.54565,0.246423,0.249512,0.856381,0.700439,0.768009,0.73297,0.272439,0.300375,0.115395,0.27675,0.204596,0.090929,0.085798,0.188875,0.220613	9.48,2.82,0.65,0.94,5.58,0.92,2.93,5.85,3.75,0.31,0.12,0.39,4.07,3.3,5.49,5.98,7.07,5.23,5.46,7.98,4.24	0.332234,0.588532,0.557507,0.489972,0.495056,0.615594,0.584697,0.35072,0.408044,0.597257,0.500747,0.524066,0.515265,0.53432,0.521676,0.413868,0.470564,0.474778,0.339289,0.361023,0.508062,0.468381	12.92,3.24,0.98,3.06,8.73,1.59,3.89,14.02,5.98,2.7,7.03,0.54,1.26,5.21,5.55,8.95,6.55,8.55,11.99,8.32,7.98,5.72	0.0973,0.3788,0.7934,0.627,0.3309,0.8069,0.5456,0.2464,0.2495,0.8564,0.7004,0.768,0.733,0.2724,0.3004,0.1154,0.2767,0.2046,0.0909,0.0858,0.1889,0.2206	DRB1_0701,DRB1_0801,DRB1_0802,DRB1_1101,DRB1_1104,DRB1_1201,DRB1_1202,DRB1_1301,DRB1_1302,DRB1_1303,DRB1_1401,DRB1_1406,DRB5_0101,DRB5_0102	0.157322,0.640159,0.475896,0.673013,0.742432,0.674848,0.559711,0.754233,0.561557,0.615418,0.850184,0.48084,0.196039,0.205962	7.62,1.81,2.61,1.69,1.26,0.47,0.21,0.91,0.58,1.44,0.09,0.71,7.68,4.68	0.592768,0.599801,0.532992,0.681959,0.705374,0.533213,0.555628,0.683838,0.560663,0.571061,0.604661,0.642785,0.580472,0.531771	3.08,0.29,1.28,0.46,0.55,0.97,0.36,0.51,3.66,0.13,0.09,0.45,3.69,2.47	0.1573,0.6402,0.4759,0.673,0.7424,0.6748,0.5597,0.7542,0.5616,0.6154,0.8502,0.4808,0.196,0.206
60	DDVYLPYPNPSRI	74	0.805387266256829	DYVYLPYPDPSRI	OC43	ORF1ab polyprotein	13	2	0.15384615384615385	HLA-B5101,DRB1_1501,DRB1_1502,DRB1_1601,DRB1_1602,DRB5_0101,DRB5_0102	0.2328,0.251392,0.231964,0.383639,0.371145,0.157643,0.11038	0.9177,3.95,2.31,2.96,9.64,9.83	0.1881,0.237956,0.222997,0.283136,0.289854,0.220303,0.202283	1.276,53.86,51.6,39.13,47.08,59.53,61.71	0.2328,0.2514,0.232,0.3836,0.3711,0.1576,0.1104	HLA-B5101,DRB1_0402,DRB1_1301,DRB1_1302,DRB1_1501,DRB1_1502,DRB1_1601,DRB1_1602,DRB5_0101,DRB5_0102	0.2521,0.169227,0.391445,0.217019,0.537718,0.456133,0.675627,0.637444,0.347853,0.32058	0.8491,7.92,5.79,8.73,1.49,0.62,1.08,0.66,3.67,2.26	0.2033,0.181859,0.198191,0.172655,0.293147,0.258657,0.338916,0.332065,0.27212,0.255579	1.0773,57.57,70.29,74.71,40.19,40.78,25.44,35.6,45.61,43.46	0.2521,0.1692,0.3914,0.217,0.5377,0.4561,0.6756,0.6374,0.3479,0.3206
43	EEAVKRVRAW	52	0.804054411407273	EEAIRHVRAW	OC43	ORF1ab polyprotein	10	3	0.3	HLA-B4402,HLA-B4403,HLA-B5301,HLA-B5701,HLA-B5801	0.9586,0.9401,0.1196,0.3891,0.1252	0.0169,0.042,1.0765,1.0968,1.6733	0.7447,0.6954,0.2534,0.3126,0.2708	0.0095,0.0213,1.5924,1.797,4.0879	0.9586,0.9401,0.1196,0.3891,0.1252	HLA-B4402,HLA-B4403,HLA-B5301,HLA-B5701	0.932,0.8765,0.0546,0.2141	0.0299,0.0784,1.8669,1.7838	0.6647,0.5862,0.1739,0.2157	0.0377,0.0976,3.3005,3.9032	0.932,0.8765,0.0546,0.2141
36	TSLPTNIAF	45	0.8	TTLPVNVAF	229E	replicase polyprotein 1ab	9	3	0.3333333333333333	HLA-A0101,HLA-A0206,HLA-A2301,HLA-A2402,HLA-A2601,HLA-A2902,HLA-A3002,HLA-A3201,HLA-A6802,HLA-B1501,HLA-B3501,HLA-B3503,HLA-B5301,HLA-B5701,HLA-B5801,HLA-C0401,HLA-C0701,HLA-C0702	0.0579,0.1845,0.22,0.1803,0.4413,0.2521,0.129,0.6566,0.2379,0.4166,0.6772,0.1719,0.3501,0.9165,0.879,0.0409,0.0281,0.0377	1.8129,1.3059,0.6568,0.8352,0.2084,0.785,1.638,0.0677,0.7992,0.6146,0.2162,0.6984,0.3811,0.1524,0.109,1.2812,1.0287,1.2226	0.1252,0.3513,0.3291,0.2464,0.2537,0.3242,0.2404,0.5669,0.319,0.4481,0.5483,0.1977,0.2963,0.4912,0.5948,0.1092,0.1967,0.2054	4.3343,5.3125,1.7703,2.2007,0.9424,1.9312,4.5865,0.1598,3.8373,1.4543,0.3193,0.9167,1.1185,0.4864,0.4159,2.673,2.3642,2.5568	0.0579,0.1845,0.22,0.1803,0.4413,0.2521,0.129,0.6566,0.2379,0.4166,0.6772,0.1719,0.3501,0.9165,0.879,0.0409,0.0281,0.0377	HLA-A2301,HLA-A2402,HLA-A2601,HLA-A2902,HLA-A3201,HLA-B1501,HLA-B3501,HLA-B3503,HLA-B5101,HLA-B5301,HLA-B5701,HLA-B5801,HLA-C0401,HLA-C0701,HLA-C0702	0.1065,0.085,0.0772,0.0859,0.294,0.3308,0.6819,0.1764,0.1087,0.2918,0.8355,0.84,0.0365,0.0247,0.0322	1.1557,1.3797,1.3039,1.6951,0.383,0.8183,0.213,0.6832,1.8282,0.4838,0.2752,0.1413,1.395,1.1237,1.374	0.2665,0.1952,0.1081,0.224,0.3872,0.4385,0.5702,0.2072,0.1234,0.2959,0.4526,0.6021,0.1132,0.192,0.2133	2.7137,3.2727,5.1776,3.713,0.8389,1.5529,0.2716,0.8197,3.3482,1.1215,0.6608,0.393,2.3791,2.4994,2.3389	0.1065,0.085,0.0772,0.0859,0.294,0.3308,0.6819,0.1764,0.1087,0.2918,0.8355,0.84,0.0365,0.0247,0.0322
35	VLQAAGLCV	44	0.795454545454545	VLQAVGACV	229E	replicase polyprotein 1ab	9	2	0.2222222222222222	HLA-A0201	0.2738	0.8429	0.6087	0.8275	0.2738	HLA-A0201	0.172	1.2805	0.5155	1.6164	0.172
48	VETYIKWPW	59	0.793632394971894	YEQYIKWPW	229E	spike protein	9	2	0.2222222222222222	HLA-B4001,HLA-B4402,HLA-B4403,HLA-B5301	0.0613,0.754,0.7814,0.0588	1.6584,0.1104,0.1384,1.7802	0.376,0.7664,0.7689,0.3249	0.8799,0.0087,0.0086,0.8891	0.0613,0.754,0.7814,0.0588	HLA-B4402,HLA-B4403	0.6195,0.6724	0.1954,0.2115	0.6794,0.6914	0.0274,0.0242	0.6195,0.6724
40	FLCGSCGSV	52	0.792428851750327	FLNGSCGSV	HKU1	ORF1ab polyprotein	9	1	0.1111111111111111	HLA-A0201,HLA-A0206	0.2851,0.129	0.8057,1.8073	0.7252,0.6423	0.283,0.6099	0.2851,0.129	HLA-A0201	0.0919	1.9958	0.6584	0.554	0.0919
40	FLCGSCGSV	52	0.792428851750327	FLNGSCGSV	OC43	ORF1ab polyprotein	9	1	0.1111111111111111	HLA-A0201,HLA-A0206	0.2851,0.129	0.8057,1.8073	0.7252,0.6423	0.283,0.6099	0.2851,0.129	HLA-A0201	0.0919	1.9958	0.6584	0.554	0.0919
40	FLCGSCGSV	52	0.792428851750327	FLNGSCGSV	OC43	ORF1a polyprotein	9	1	0.1111111111111111	HLA-A0201,HLA-A0206	0.2851,0.129	0.8057,1.8073	0.7252,0.6423	0.283,0.6099	0.2851,0.129	HLA-A0201	0.0919	1.9958	0.6584	0.554	0.0919
40	NVMHANYLF	50	0.792118034381339	YVMHANYIF	HKU1	ORF1ab polyprotein	9	2	0.2222222222222222	HLA-A2301,HLA-A2402,HLA-A2601,HLA-A2902,HLA-A3201,HLA-B1501,HLA-B3501,HLA-B3503,HLA-B5301,HLA-B5701,HLA-B5801	0.301,0.254,0.1688,0.3382,0.3234,0.3073,0.4807,0.0513,0.1588,0.2485,0.2376	0.4903,0.6341,0.6534,0.5944,0.3258,0.8771,0.4043,1.7104,0.8678,1.5984,1.0668	0.6819,0.6162,0.3593,0.6618,0.6506,0.6965,0.7451,0.3136,0.4844,0.3685,0.5716	0.1167,0.1384,0.3537,0.2024,0.07,0.1423,0.0602,0.2842,0.2668,1.2183,0.4908	0.301,0.254,0.1688,0.3382,0.3234,0.3073,0.4807,0.0513,0.1588,0.2485,0.2376	HLA-A2301,HLA-A2402,HLA-A2601,HLA-A2902,HLA-A3201,HLA-B3501,HLA-B5301,HLA-B5801	0.2372,0.2338,0.3128,0.2878,0.2623,0.2656,0.1691,0.1474	0.6116,0.6765,0.3388,0.6969,0.4527,0.7406,0.8249,1.4985	0.6082,0.5559,0.3944,0.597,0.5795,0.5467,0.4184,0.4481	0.2501,0.2336,0.2552,0.3563,0.1408,0.323,0.4317,1.1827	0.2372,0.2338,0.3128,0.2878,0.2623,0.2656,0.1691,0.1474
40	NVMHANYLF	50	0.792118034381339	YVMHANYIF	OC43	ORF1ab polyprotein	9	2	0.2222222222222222	HLA-A2301,HLA-A2402,HLA-A2601,HLA-A2902,HLA-A3201,HLA-B1501,HLA-B3501,HLA-B3503,HLA-B5301,HLA-B5701,HLA-B5801	0.301,0.254,0.1688,0.3382,0.3234,0.3073,0.4807,0.0513,0.1588,0.2485,0.2376	0.4903,0.6341,0.6534,0.5944,0.3258,0.8771,0.4043,1.7104,0.8678,1.5984,1.0668	0.6819,0.6162,0.3593,0.6618,0.6506,0.6965,0.7451,0.3136,0.4844,0.3685,0.5716	0.1167,0.1384,0.3537,0.2024,0.07,0.1423,0.0602,0.2842,0.2668,1.2183,0.4908	0.301,0.254,0.1688,0.3382,0.3234,0.3073,0.4807,0.0513,0.1588,0.2485,0.2376	HLA-A2301,HLA-A2402,HLA-A2601,HLA-A2902,HLA-A3201,HLA-B3501,HLA-B5301,HLA-B5801	0.2372,0.2338,0.3128,0.2878,0.2623,0.2656,0.1691,0.1474	0.6116,0.6765,0.3388,0.6969,0.4527,0.7406,0.8249,1.4985	0.6082,0.5559,0.3944,0.597,0.5795,0.5467,0.4184,0.4481	0.2501,0.2336,0.2552,0.3563,0.1408,0.323,0.4317,1.1827	0.2372,0.2338,0.3128,0.2878,0.2623,0.2656,0.1691,0.1474
38	TLVPQENYA	47	0.791838525274285	TLVPQEHYV	HKU1	ORF1ab polyprotein	9	2	0.2222222222222222	HLA-A0201,HLA-A0206,HLA-A6802,HLA-C0401	0.9468,0.9078,0.4675,0.0803	0.025,0.0305,0.3108,0.7355	0.7254,0.6879,0.519,0.124	0.2823,0.3918,1.045,1.7271	0.9468,0.9078,0.4675,0.0803	HLA-A0201,HLA-A0206	0.1681,0.1802	1.3007,1.337	0.3402,0.3525	4.5602,5.273	0.1681,0.1802
72	RWYFYYLGTGPYANA	92	0.791256568074944	RWYFYYLGTGPEAGL	HKU1	nucleocapsid phosphoprotein	15	3	0.2	DRB1_0101,DRB1_0401,DRB1_0404,DRB1_0801,DRB1_0802,DRB1_0901,DRB1_1001,DRB1_1101,DRB1_1303,DRB1_1601,DRB1_1602,DRB3_0202,DRB5_0102	0.158786,0.288623,0.199479,0.655715,0.361463,0.327578,0.55403,0.219638,0.29659,0.223613,0.204156,0.049794,0.11199	7.36,4.75,8.31,1.67,5.07,5.67,2.37,7.71,5.16,7.5,7.09,8.63,9.69	0.743815,0.588102,0.541133,0.556105,0.448751,0.634658,0.737986,0.496567,0.435935,0.592085,0.597511,0.421452,0.491045	1.55,1.17,3.78,1.01,6.03,1.03,0.72,6.42,3.92,1.1,1.27,4.71,4.3	0.1588,0.2886,0.1995,0.6557,0.3615,0.3276,0.554,0.2196,0.2966,0.2236,0.2042,0.0498,0.112	DRB1_0101,DRB1_0102,DRB1_0401,DRB1_0701,DRB1_0801,DRB1_0802,DRB1_0901,DRB1_1001,DRB1_1101,DRB1_1201,DRB1_1202,DRB1_1406,DRB1_1502,DRB1_1601,DRB1_1602,DRB3_0101,DRB3_0202,DRB5_0101,DRB5_0102	0.287518,0.160819,0.221849,0.157369,0.388954,0.31816,0.451465,0.456698,0.324749,0.47422,0.401585,0.185906,0.072236,0.408628,0.337057,0.063858,0.070033,0.394717,0.329299	4.68,9.8,6.28,7.62,5.79,6.44,2.95,3.64,5.36,1.56,0.96,8.26,8.71,3.62,3.55,6.63,6.52,2.98,2.13	0.808543,0.612543,0.624294,0.629587,0.567073,0.510379,0.699352,0.76841,0.623173,0.525681,0.509049,0.516654,0.529341,0.680669,0.674744,0.368845,0.52986,0.689242,0.634029	0.43,1.41,0.56,1.91,0.76,2.04,0.21,0.33,1.42,1.11,1.01,6.83,1.44,0.19,0.26,8.94,1.85,0.78,0.46	0.2875,0.1608,0.2218,0.1574,0.389,0.3182,0.4515,0.4567,0.3247,0.4742,0.4016,0.1859,0.0722,0.4086,0.3371,0.0639,0.07,0.3947,0.3293
34	LLGLQTQTV	42	0.7909115788387	ILGLPTQTV	229E	replicase polyprotein 1ab	9	2	0.2222222222222222	HLA-A0201,HLA-A0206	0.6991,0.4509	0.1812,0.4247	0.5579,0.4598	1.2121,2.6086	0.6991,0.4509	HLA-A0201,HLA-A0206	0.5058,0.2386	0.386,0.9884	0.5386,0.4241	1.3885,3.3227	0.5058,0.2386
32	LITGRLAAL	40	0.790183677319672	LITGRLQSL	229E	spike protein	9	2	0.2222222222222222	HLA-A0201,HLA-A0206,HLA-B0702,HLA-B0801	0.0982,0.2306,0.1238,0.6373	1.9126,1.025,1.2601,0.1217	0.2457,0.3782,0.306,0.5055	7.8338,4.4706,1.781,0.2985	0.0982,0.2306,0.1238,0.6373	HLA-A0206,HLA-B0702,HLA-B0801	0.1407,0.1184,0.4165	1.6914,1.3013,0.3146	0.496,0.3934,0.5218	1.9772,1.0151,0.2552	0.1407,0.1184,0.4165
32	LITGRLAAL	40	0.790183677319672	LITGRLQSL	NL63	spike protein	9	2	0.2222222222222222	HLA-A0201,HLA-A0206,HLA-B0702,HLA-B0801	0.0982,0.2306,0.1238,0.6373	1.9126,1.025,1.2601,0.1217	0.2457,0.3782,0.306,0.5055	7.8338,4.4706,1.781,0.2985	0.0982,0.2306,0.1238,0.6373	HLA-A0206,HLA-B0702,HLA-B0801	0.1407,0.1184,0.4165	1.6914,1.3013,0.3146	0.496,0.3934,0.5218	1.9772,1.0151,0.2552	0.1407,0.1184,0.4165
56	LSDDGVVCYNSDY	73	0.789045507675223	LSDDAVVCFNSTY	HKU1	ORF1ab polyprotein	13	3	0.23076923076923078	HLA-A0101	0.94	0.0349	0.7039	0.02	0.94	HLA-A0101	0.846	0.078	0.6435	0.0452	0.846
56	LSDDGVVCYNSDY	73	0.789045507675223	LSDDAVVCFNSTY	OC43	ORF1ab polyprotein	13	3	0.23076923076923078	HLA-A0101	0.94	0.0349	0.7039	0.02	0.94	HLA-A0101	0.846	0.078	0.6435	0.0452	0.846
43	AAITDYNYYK	55	0.789024031673892	AAISDYDYYR	HKU1	ORF1ab polyprotein	10	3	0.3	HLA-A1101,HLA-A3101,HLA-A3301,HLA-A6801	0.0964,0.3651,0.0973,0.5622	1.8417,0.7641,1.6914,0.657	0.522,0.6838,0.4202,0.7394	0.8647,0.27,0.9557,0.2374	0.0964,0.3651,0.0973,0.5622	HLA-A0301,HLA-A1101,HLA-A3001,HLA-A6801	0.1963,0.6431,0.1009,0.3755	1.2382,0.2068,1.9557,1.1048	0.506,0.7867,0.458,0.667	0.6598,0.0302,1.6078,0.4756	0.1963,0.6431,0.1009,0.3755
43	AAITDYNYYK	55	0.789024031673892	AAISDYDYYR	OC43	ORF1ab polyprotein	10	3	0.3	HLA-A1101,HLA-A3101,HLA-A3301,HLA-A6801	0.0964,0.3651,0.0973,0.5622	1.8417,0.7641,1.6914,0.657	0.522,0.6838,0.4202,0.7394	0.8647,0.27,0.9557,0.2374	0.0964,0.3651,0.0973,0.5622	HLA-A0301,HLA-A1101,HLA-A3001,HLA-A6801	0.1963,0.6431,0.1009,0.3755	1.2382,0.2068,1.9557,1.1048	0.506,0.7867,0.458,0.667	0.6598,0.0302,1.6078,0.4756	0.1963,0.6431,0.1009,0.3755
41	GTDFTGNFY	53	0.788607374315641	GTDLEGNFY	HKU1	ORF1ab polyprotein	9	2	0.2222222222222222	HLA-A0101,HLA-A2601,HLA-A2902,HLA-A3002	0.9903,0.0457,0.294,0.3265	0.0049,1.8854,0.6843,0.6272	0.7899,0.1017,0.3627,0.3935	0.0098,5.7548,1.5341,1.3548	0.9903,0.0457,0.294,0.3265	HLA-A0101,HLA-A1101,HLA-A2601,HLA-A2902,HLA-A3002,HLA-C0401	0.9908,0.1264,0.0868,0.5233,0.4942,0.0324	0.0047,1.5432,1.1804,0.3376,0.303,1.5387	0.8296,0.3648,0.1682,0.5254,0.5411,0.119	0.008,2.2999,2.3438,0.5833,0.4234,1.9958	0.9908,0.1264,0.0868,0.5233,0.4942,0.0324
50	NYIKWPWWV	66	0.788012522564099	QYIKWPWYI	NL63	spike protein	9	3	0.3333333333333333	HLA-A2301,HLA-A2402,HLA-A2902,HLA-A3201,HLA-B2706,HLA-C0701,HLA-C0702	0.9428,0.9516,0.0784,0.0976,0.0488,0.0666,0.1505	0.0138,0.0185,1.7872,1.2163,1.9761,0.4866,0.3807	0.8617,0.8329,0.4046,0.4522,0.1398,0.3468,0.3987	0.0076,0.0077,1.2101,0.4828,2.8598,0.3702,0.329	0.9428,0.9516,0.0784,0.0976,0.0488,0.0666,0.1505	HLA-A2301,HLA-A2402,HLA-C0701,HLA-C0702	0.3515,0.3628,0.0221,0.0378	0.4226,0.4506,1.229,1.2186	0.6281,0.5838,0.3119,0.3296	0.2095,0.1878,0.5649,0.6303	0.3515,0.3628,0.0221,0.0378
39	AQALNSLLQQL	49	0.787918984750724	AQALNTLVKQL	HKU1	spike protein	11	3	0.2727272727272727							HLA-A0201,HLA-A0206	0.2008,0.2661	1.1375,0.8725	0.3152,0.3568	5.2454,5.1352	0.2008,0.2661
55	KWPWYVWLLI	68	0.786035181903166	KWPWYIWLGF	HKU1	spike protein	10	3	0.3	HLA-A2301,HLA-A2402	0.4861,0.4869	0.2892,0.3203	0.8187,0.7847	0.0099	0.4861,0.4869	HLA-A2301,HLA-A2402	0.1224,0.1255	1.0515,1.0968	0.7541,0.7328	0.0433,0.0355	0.1224,0.1255
55	KWPWYVWLLI	68	0.786035181903166	KWPWYIWLGF	OC43	spike protein	10	3	0.3	HLA-A2301,HLA-A2402	0.4861,0.4869	0.2892,0.3203	0.8187,0.7847	0.0099	0.4861,0.4869	HLA-A2301,HLA-A2402	0.1224,0.1255	1.0515,1.0968	0.7541,0.7328	0.0433,0.0355	0.1224,0.1255
42	VYYRATTTYK	54	0.785081015728862	VVYRGTTTYK	HKU1	ORF1ab polyprotein	10	2	0.2	HLA-A0301,HLA-A1101,HLA-A3001,HLA-A3002,HLA-A3101,HLA-A6801,HLA-B1501	0.9605,0.884,0.6783,0.2027,0.2807,0.5987,0.2971	0.0121,0.0411,0.0531,1.0998,1.0513,0.5865,0.9041	0.8296,0.8095,0.7071,0.4094,0.535,0.6645,0.4588	0.0092,0.0189,0.1132,1.2098,1.1098,0.4852,1.3383	0.9605,0.884,0.6783,0.2027,0.2807,0.5987,0.2971	HLA-A3001,HLA-A3101	0.4359,0.2648	0.2422,1.1163	0.6869,0.6015	0.1597,0.6452	0.4359,0.2648
42	VYYRATTTYK	54	0.785081015728862	VVYRGTTTYK	OC43	ORF1ab polyprotein	10	2	0.2	HLA-A0301,HLA-A1101,HLA-A3001,HLA-A3002,HLA-A3101,HLA-A6801,HLA-B1501	0.9605,0.884,0.6783,0.2027,0.2807,0.5987,0.2971	0.0121,0.0411,0.0531,1.0998,1.0513,0.5865,0.9041	0.8296,0.8095,0.7071,0.4094,0.535,0.6645,0.4588	0.0092,0.0189,0.1132,1.2098,1.1098,0.4852,1.3383	0.9605,0.884,0.6783,0.2027,0.2807,0.5987,0.2971	HLA-A3001,HLA-A3101	0.4359,0.2648	0.2422,1.1163	0.6869,0.6015	0.1597,0.6452	0.4359,0.2648
42	ITDYNYYKY	54	0.785081015728862	ISDYDYYRY	HKU1	ORF1ab polyprotein	9	3	0.3333333333333333	HLA-A0101,HLA-A2902,HLA-A3002,HLA-B3501,HLA-B5701,HLA-B5801,HLA-C0401,HLA-C0701	0.9879,0.5069,0.4596,0.0743,0.2863,0.3294,0.029,0.0149	0.0061,0.355,0.3649,1.8781,1.4295,0.8059,1.6824,1.6197	0.802,0.5419,0.5451,0.2806,0.225,0.3745,0.1003,0.2125	0.0093,0.5313,0.406,1.9426,3.573,1.9312,3.4782,1.922	0.9879,0.5069,0.4596,0.0743,0.2863,0.3294,0.029,0.0149	HLA-A0101,HLA-A1101,HLA-A2601,HLA-A2902,HLA-A3002,HLA-A3201,HLA-B3501,HLA-B5301,HLA-B5701,HLA-B5801,HLA-C0401,HLA-C0701,HLA-C0702	0.9937,0.1045,0.105,0.7852,0.616,0.0928,0.1423,0.0499,0.3256,0.3215,0.1066,0.0337,0.0437	0.0032,1.7479,1.0063,0.1025,0.1626,1.2629,1.2535,1.9889,1.2861,0.8252,0.5711,0.8826,1.0831	0.8526,0.384,0.1469,0.6796,0.5886,0.2366,0.3222,0.1677,0.2259,0.3568,0.1525,0.2755,0.2426	0.0069,2.0666,3.0219,0.1675,0.2629,2.9989,1.4611,3.4975,3.54,2.1797,0.8669,0.8705,1.6428	0.9937,0.1045,0.105,0.7852,0.616,0.0928,0.1423,0.0499,0.3256,0.3215,0.1066,0.0337,0.0437
42	ITDYNYYKY	54	0.785081015728862	ISDYDYYRY	OC43	ORF1ab polyprotein	9	3	0.3333333333333333	HLA-A0101,HLA-A2902,HLA-A3002,HLA-B3501,HLA-B5701,HLA-B5801,HLA-C0401,HLA-C0701	0.9879,0.5069,0.4596,0.0743,0.2863,0.3294,0.029,0.0149	0.0061,0.355,0.3649,1.8781,1.4295,0.8059,1.6824,1.6197	0.802,0.5419,0.5451,0.2806,0.225,0.3745,0.1003,0.2125	0.0093,0.5313,0.406,1.9426,3.573,1.9312,3.4782,1.922	0.9879,0.5069,0.4596,0.0743,0.2863,0.3294,0.029,0.0149	HLA-A0101,HLA-A1101,HLA-A2601,HLA-A2902,HLA-A3002,HLA-A3201,HLA-B3501,HLA-B5301,HLA-B5701,HLA-B5801,HLA-C0401,HLA-C0701,HLA-C0702	0.9937,0.1045,0.105,0.7852,0.616,0.0928,0.1423,0.0499,0.3256,0.3215,0.1066,0.0337,0.0437	0.0032,1.7479,1.0063,0.1025,0.1626,1.2629,1.2535,1.9889,1.2861,0.8252,0.5711,0.8826,1.0831	0.8526,0.384,0.1469,0.6796,0.5886,0.2366,0.3222,0.1677,0.2259,0.3568,0.1525,0.2755,0.2426	0.0069,2.0666,3.0219,0.1675,0.2629,2.9989,1.4611,3.4975,3.54,2.1797,0.8669,0.8705,1.6428	0.9937,0.1045,0.105,0.7852,0.616,0.0928,0.1423,0.0499,0.3256,0.3215,0.1066,0.0337,0.0437
38	TAFGPLCRK	51	0.784548132064567	TSFGPLVRK	229E	replicase polyprotein 1ab	9	2	0.2222222222222222	HLA-A0301,HLA-A1101,HLA-A3001,HLA-A3101,HLA-A3301,HLA-A6801,HLA-C0701,HLA-C0702	0.9405,0.9802,0.7122,0.4911,0.13,0.959,0.019,0.0197	0.0232,0.0045,0.0379,0.4829,1.3429,0.0329,1.3794,1.9442	0.6548,0.8029,0.5625,0.4567,0.2424,0.7695,0.147,0.1019	0.1669,0.0209,0.6142,1.8647,3.2742,0.1531,4.7341,10.4392	0.9405,0.9802,0.7122,0.4911,0.13,0.959,0.019,0.0197	HLA-A0301,HLA-A1101,HLA-A3001,HLA-A3101,HLA-A6801	0.6104,0.7748,0.344,0.1611,0.8753	0.3025,0.1144,0.3986,1.7547,0.1525	0.5364,0.6992,0.451,0.3757,0.7559	0.5191,0.1567,1.7228,2.9562,0.1874	0.6104,0.7748,0.344,0.1611,0.8753
38	TAFGPLCRK	51	0.784548132064567	TSFGPLVRK	NL63	replicase polyprotein 1ab	9	2	0.2222222222222222	HLA-A0301,HLA-A1101,HLA-A3001,HLA-A3101,HLA-A3301,HLA-A6801,HLA-C0701,HLA-C0702	0.9405,0.9802,0.7122,0.4911,0.13,0.959,0.019,0.0197	0.0232,0.0045,0.0379,0.4829,1.3429,0.0329,1.3794,1.9442	0.6548,0.8029,0.5625,0.4567,0.2424,0.7695,0.147,0.1019	0.1669,0.0209,0.6142,1.8647,3.2742,0.1531,4.7341,10.4392	0.9405,0.9802,0.7122,0.4911,0.13,0.959,0.019,0.0197	HLA-A0301,HLA-A1101,HLA-A3001,HLA-A3101,HLA-A6801	0.6104,0.7748,0.344,0.1611,0.8753	0.3025,0.1144,0.3986,1.7547,0.1525	0.5364,0.6992,0.451,0.3757,0.7559	0.5191,0.1567,1.7228,2.9562,0.1874	0.6104,0.7748,0.344,0.1611,0.8753
40	VEYPIISNEL	50	0.784464540552736	IEYPIIGDEL	OC43	ORF1ab polyprotein	10	3	0.3	HLA-A2301,HLA-A2402,HLA-B4001,HLA-B4402,HLA-B4403	0.1107,0.2193,0.8921,0.0482,0.0836	1.124,0.7099,0.0996,1.5361,1.277	0.2833,0.3152,0.6401,0.1957,0.2244	2.4238,1.3505,0.1492,2.5462,1.8272	0.1107,0.2193,0.8921,0.0482,0.0836	HLA-A2301,HLA-A2402,HLA-B4001,HLA-B4402,HLA-B4403,HLA-C0702	0.2617,0.4554,0.9351,0.1876,0.3197,0.0301	0.5615,0.3498,0.0589,0.7016,0.5596,1.4447	0.3611,0.4028,0.6377,0.277,0.3044,0.2747	1.439,0.7295,0.1521,1.247,0.9434,1.1516	0.2617,0.4554,0.9351,0.1876,0.3197,0.0301
38	YAISGKERAR	49	0.783546793900206	YAISAKNRAR	229E	replicase polyprotein 1ab	10	2	0.2	HLA-A3101,HLA-A3301,HLA-A6801	0.1534,0.1942,0.5826	1.8264,0.934,0.616	0.4612,0.4249,0.6727	1.8189,0.9181,0.4542	0.1534,0.1942,0.5826	HLA-A3301,HLA-A6801	0.17,0.5814	1.0733,0.6185	0.3523,0.6189	1.5399,0.7233	0.17,0.5814
38	YAISGKERAR	49	0.783546793900206	YAISAKNRAR	NL63	replicase polyprotein 1ab	10	2	0.2	HLA-A3101,HLA-A3301,HLA-A6801	0.1534,0.1942,0.5826	1.8264,0.934,0.616	0.4612,0.4249,0.6727	1.8189,0.9181,0.4542	0.1534,0.1942,0.5826	HLA-A3301,HLA-A6801	0.17,0.5814	1.0733,0.6185	0.3523,0.6189	1.5399,0.7233	0.17,0.5814
65	RLFIRTGSFWSFNPE	84	0.783189375656805	RLFARTRSMWSFNPE	OC43	membrane protein	15	3	0.2	DRB1_0701	0.193131	6.24	0.700852	0.63	0.1931	DRB1_0701	0.214322	5.63	0.66686	1.1	0.2143
43	FVVSIGYHYK	55	0.781818181818182	FVVSTGYHFR	HKU1	ORF1ab polyprotein	10	3	0.3	HLA-A3101,HLA-A3301,HLA-A6801	0.2958,0.3781,0.8227	0.9904,0.3765,0.2236	0.6377,0.6659,0.8543	0.4603,0.1022,0.027	0.2958,0.3781,0.8227	HLA-A0301,HLA-A1101,HLA-A2902,HLA-A6801	0.1818,0.3546,0.0819,0.7885	1.309,0.6402,1.7436,0.2759	0.532,0.713,0.4526,0.8616	0.5386,0.1334,0.8915,0.0223	0.1818,0.3546,0.0819,0.7885
43	FVVSIGYHYK	55	0.781818181818182	FVVSTGYHFR	OC43	ORF1ab polyprotein	10	3	0.3	HLA-A3101,HLA-A3301,HLA-A6801	0.2958,0.3781,0.8227	0.9904,0.3765,0.2236	0.6377,0.6659,0.8543	0.4603,0.1022,0.027	0.2958,0.3781,0.8227	HLA-A0301,HLA-A1101,HLA-A2902,HLA-A6801	0.1818,0.3546,0.0819,0.7885	1.309,0.6402,1.7436,0.2759	0.532,0.713,0.4526,0.8616	0.5386,0.1334,0.8915,0.0223	0.1818,0.3546,0.0819,0.7885
49	TYIKWPWWV	65	0.778170000585248	QYIKWPWYI	229E	spike protein	9	3	0.3333333333333333	HLA-A2301,HLA-A2402,HLA-A2902,HLA-A3201,HLA-B2706,HLA-C0701,HLA-C0702	0.9428,0.9516,0.0784,0.0976,0.0488,0.0666,0.1505	0.0138,0.0185,1.7872,1.2163,1.9761,0.4866,0.3807	0.8617,0.8329,0.4046,0.4522,0.1398,0.3468,0.3987	0.0076,0.0077,1.2101,0.4828,2.8598,0.3702,0.329	0.9428,0.9516,0.0784,0.0976,0.0488,0.0666,0.1505	HLA-A2301,HLA-A2402,HLA-C0701,HLA-C0702	0.5128,0.5203,0.0222,0.0498	0.2665,0.2896,1.226,0.9764	0.6904,0.6406,0.3068,0.3363	0.1066,0.1076,0.6033,0.5851	0.5128,0.5203,0.0222,0.0498
31	NLLRIVSSL	39	0.77524230108455106	NMLRIMASL	OC43	ORF1ab polyprotein	9	3	0.3333333333333333	HLA-A0201,HLA-B0801	0.1858,0.2775	1.2094,0.5597	0.6452,0.563	0.6153,0.1634	0.1858,0.2775	HLA-A0201,HLA-A0206,HLA-A3201,HLA-B0801	0.5869,0.2959,0.0877,0.6295	0.2932,0.768,1.3146,0.1251	0.6081,0.475,0.3202,0.5791	0.8309,2.3383,1.4721,0.1383	0.5869,0.2959,0.0877,0.6295
62	EYYEFLNKHFSMMIL	81	0.775060553971261	EFYAYLRKHFSMMIL	OC43	ORF1ab polyprotein	15	4	0.26666666666666666	DRB1_0801,DRB1_0802,DRB1_1101,DRB1_1104	0.413465,0.406526,0.671431,0.249481	5.22,3.93,1.7,8.4	0.631021,0.564027,0.76672,0.71761	0.11,0.58,0.04,0.42	0.4135,0.4065,0.6714,0.2495	DRB1_0801,DRB1_0802,DRB1_1101,DRB1_1104	0.424928,0.430222,0.72359,0.264384	4.97,3.43,1.39,7.91	0.542923,0.47757,0.65655,0.584938	1.41,3.83,0.76,3.88	0.4249,0.4302,0.7236,0.2644
36	FIDGVPLVT	46	0.774238308514812	FVDGVPFVV	NL63	replicase polyprotein 1ab	9	3	0.3333333333333333	HLA-A0101,HLA-A0201,HLA-A0206,HLA-A6802,HLA-B3503,HLA-B5101,HLA-C0401,HLA-C0701,HLA-C0702	0.2271,0.9027,0.9333,0.4722,0.1168,0.1573,0.4048,0.0398,0.0279	0.6826,0.0477,0.0219,0.3038,0.9562,1.3256,0.1166,0.7759,1.5244	0.3927,0.8133,0.8534,0.5743,0.2034,0.1341,0.2798,0.2878,0.2212	0.3647,0.0805,0.0286,0.6928,0.8573,2.805,0.0966,0.76,2.133	0.2271,0.9027,0.9333,0.4722,0.1168,0.1573,0.4048,0.0398,0.0279	HLA-A0101,HLA-A0201,HLA-A0206,HLA-C0401	0.0646,0.1351,0.1815,0.037	1.6922,1.5205,1.328,1.3817	0.2411,0.3421,0.3777,0.1046	1.1548,4.5092,4.4827,3.046	0.0646,0.1351,0.1815,0.037
36	ILLDDFVALV	46	0.774238308514812	LLLDDFVEII	OC43	ORF1ab polyprotein	10	4	0.4	HLA-A0201,HLA-A0206	0.4733,0.3009	0.4276,0.7516	0.7298,0.6854	0.2695,0.4022	0.4733,0.3009	HLA-A0201,HLA-A0206	0.777,0.5894	0.122,0.2629	0.8395,0.7958	0.0515,0.0994	0.777,0.5894
36	KPGETFTVL	47	0.774238308514812	QPGQTFSVL	HKU1	ORF1ab polyprotein	9	3	0.3333333333333333	HLA-B0702,HLA-B0801,HLA-B3501,HLA-B3503,HLA-B5101,HLA-B5301,HLA-C0401	0.9213,0.2478,0.4221,0.805,0.3397,0.2659,0.0328	0.0555,0.6363,0.4718,0.0582,0.5843,0.5378,1.5246	0.7045,0.3031,0.3852,0.3833,0.1899,0.2856,0.0971	0.0928,1.9417,0.9708,0.1438,1.2454,1.2065,3.8455	0.9213,0.2478,0.4221,0.805,0.3397,0.2659,0.0328	HLA-B0702,HLA-B0801,HLA-B3501,HLA-B3503,HLA-B5101,HLA-B5301,HLA-C0401	0.9654,0.209,0.3172,0.6869,0.3291,0.2192,0.1015	0.0247,0.7597,0.6316,0.1091,0.6102,0.65,0.5938	0.7391,0.238,0.3191,0.3249,0.1695,0.2493,0.1304	0.0566,3.6559,1.4908,0.2601,1.6608,1.6516,1.449	0.9654,0.209,0.3172,0.6869,0.3291,0.2192,0.1015
36	KPGETFTVL	47	0.774238308514812	QPGQTFSVL	OC43	ORF1ab polyprotein	9	3	0.3333333333333333	HLA-B0702,HLA-B0801,HLA-B3501,HLA-B3503,HLA-B5101,HLA-B5301,HLA-C0401	0.9213,0.2478,0.4221,0.805,0.3397,0.2659,0.0328	0.0555,0.6363,0.4718,0.0582,0.5843,0.5378,1.5246	0.7045,0.3031,0.3852,0.3833,0.1899,0.2856,0.0971	0.0928,1.9417,0.9708,0.1438,1.2454,1.2065,3.8455	0.9213,0.2478,0.4221,0.805,0.3397,0.2659,0.0328	HLA-B0702,HLA-B0801,HLA-B3501,HLA-B3503,HLA-B5101,HLA-B5301,HLA-C0401	0.9654,0.209,0.3172,0.6869,0.3291,0.2192,0.1015	0.0247,0.7597,0.6316,0.1091,0.6102,0.65,0.5938	0.7391,0.238,0.3191,0.3249,0.1695,0.2493,0.1304	0.0566,3.6559,1.4908,0.2601,1.6608,1.6516,1.449	0.9654,0.209,0.3172,0.6869,0.3291,0.2192,0.1015
36	KPGETFTVL	47	0.774238308514812	QPGQTFSVL	OC43	ORF1a polyprotein	9	3	0.3333333333333333	HLA-B0702,HLA-B0801,HLA-B3501,HLA-B3503,HLA-B5101,HLA-B5301,HLA-C0401	0.9213,0.2478,0.4221,0.805,0.3397,0.2659,0.0328	0.0555,0.6363,0.4718,0.0582,0.5843,0.5378,1.5246	0.7045,0.3031,0.3852,0.3833,0.1899,0.2856,0.0971	0.0928,1.9417,0.9708,0.1438,1.2454,1.2065,3.8455	0.9213,0.2478,0.4221,0.805,0.3397,0.2659,0.0328	HLA-B0702,HLA-B0801,HLA-B3501,HLA-B3503,HLA-B5101,HLA-B5301,HLA-C0401	0.9654,0.209,0.3172,0.6869,0.3291,0.2192,0.1015	0.0247,0.7597,0.6316,0.1091,0.6102,0.65,0.5938	0.7391,0.238,0.3191,0.3249,0.1695,0.2493,0.1304	0.0566,3.6559,1.4908,0.2601,1.6608,1.6516,1.449	0.9654,0.209,0.3172,0.6869,0.3291,0.2192,0.1015
53	IIKQLKKAMNVAKAE	69	0.773743240277764	VLKKLKKSLNVAKSE	229E	replicase polyprotein 1ab	15	6	0.4	DRB5_0101,DRB5_0102	0.31764,0.147564	4.2,7.17	0.710205,0.622737	0.52,0.56	0.3176,0.1476	DRB1_1101,DRB1_1104,DRB1_1406,DRB5_0101,DRB5_0102	0.168461,0.355824,0.195665,0.576518,0.35207	9.44,5.66,7.59,1.35,1.84	0.695463,0.763097,0.651142,0.7493,0.670268	0.33,0.12,0.35,0.22,0.2	0.1685,0.3558,0.1957,0.5765,0.3521
53	IIKQLKKAMNVAKAE	69	0.773743240277764	VLKKLKKSLNVAKSE	229E	replicase polyprotein 1a	15	6	0.4	DRB5_0101,DRB5_0102	0.31764,0.147564	4.2,7.17	0.710205,0.622737	0.52,0.56	0.3176,0.1476	DRB1_1101,DRB1_1104,DRB1_1406,DRB5_0101,DRB5_0102	0.168461,0.355824,0.195665,0.576518,0.35207	9.44,5.66,7.59,1.35,1.84	0.695463,0.763097,0.651142,0.7493,0.670268	0.33,0.12,0.35,0.22,0.2	0.1685,0.3558,0.1957,0.5765,0.3521
44	KLMGYFAFW	54	0.773001205818937	KLMGHFAWW	OC43	ORF1ab polyprotein	9	2	0.2222222222222222	HLA-A2301,HLA-A2402,HLA-A3201,HLA-B5701,HLA-B5801	0.1789,0.1539,0.8217,0.777,0.6418	0.7881,0.9462,0.0206,0.3656,0.332	0.5249,0.4675,0.7704,0.5997,0.6713	0.4661,0.4726,0.0146,0.2122,0.2197	0.1789,0.1539,0.8217,0.777,0.6418	HLA-A2301,HLA-A2402,HLA-A3201,HLA-B5701,HLA-B5801	0.2469,0.1847,0.8857,0.8174,0.6992	0.5898,0.8177,0.0107,0.2997,0.2724	0.6172,0.5194,0.8355,0.623,0.7306	0.2317,0.318,0.0089,0.1819,0.1284	0.2469,0.1847,0.8857,0.8174,0.6992
34	ILQAAGLCV	44	0.772727272727273	VLQAVGACV	NL63	replicase polyprotein 1ab	9	3	0.3333333333333333	HLA-A0201	0.2738	0.8429	0.6087	0.8275	0.2738	HLA-A0201	0.2127	1.0821	0.5768	1.066	0.2127
39	AITDYNYYK	51	0.772315083521806	AISDYDYYR	HKU1	ORF1ab polyprotein	9	3	0.3333333333333333	HLA-A0301,HLA-A1101,HLA-A3101,HLA-A3301,HLA-A6801	0.1091,0.4106,0.6072,0.2463,0.6781	1.812,0.5216,0.2928,0.7131,0.4547	0.313,0.6038,0.718,0.4992,0.7362	2.3375,0.4251,0.181,0.5291,0.2474	0.1091,0.4106,0.6072,0.2463,0.6781	HLA-A0301,HLA-A1101,HLA-A3001,HLA-A3101,HLA-A6801	0.6055,0.9021,0.2042,0.1956,0.5104	0.3084,0.0332,0.887,1.4946,0.7645	0.5995,0.8288,0.4468,0.5297,0.6696	0.2986,0.0137,1.7835,1.1573,0.466	0.6055,0.9021,0.2042,0.1956,0.5104
39	AITDYNYYK	51	0.772315083521806	AISDYDYYR	OC43	ORF1ab polyprotein	9	3	0.3333333333333333	HLA-A0301,HLA-A1101,HLA-A3101,HLA-A3301,HLA-A6801	0.1091,0.4106,0.6072,0.2463,0.6781	1.812,0.5216,0.2928,0.7131,0.4547	0.313,0.6038,0.718,0.4992,0.7362	2.3375,0.4251,0.181,0.5291,0.2474	0.1091,0.4106,0.6072,0.2463,0.6781	HLA-A0301,HLA-A1101,HLA-A3001,HLA-A3101,HLA-A6801	0.6055,0.9021,0.2042,0.1956,0.5104	0.3084,0.0332,0.887,1.4946,0.7645	0.5995,0.8288,0.4468,0.5297,0.6696	0.2986,0.0137,1.7835,1.1573,0.466	0.6055,0.9021,0.2042,0.1956,0.5104
32	APEGLVFL	40	0.771588515472659	APHGVVFL	229E	spike protein	8	2	0.25	HLA-B0702,HLA-B3503,HLA-B5101	0.5721,0.1669,0.1972	0.3109,0.7186,1.0659	0.4082,0.1118,0.1116	0.928,2.7673,4.0805	0.5721,0.1669,0.1972	HLA-B0702,HLA-B3503	0.1814,0.1148	0.9761,0.9672	0.2489,0.1006	2.6752,3.2978	0.1814,0.1148
42	WLMWPLTII	55	0.770674635588452	WLLWPVTLA	OC43	membrane protein	9	4	0.4444444444444444	HLA-A0201	0.1776	1.2512	0.6766	0.4771	0.1776	HLA-A0201	0.1237	1.6036	0.7179	0.3063	0.1237
35	KLSVGDVFV	43	0.770394543034921	KLNVGDYFV	OC43	ORF1ab polyprotein	9	2	0.2222222222222222	HLA-A0201,HLA-A0206	0.6924,0.3762	0.19,0.5645	0.8156,0.7081	0.0777,0.3092	0.6924,0.3762	HLA-A0201,HLA-A0206	0.6087,0.3452	0.2722,0.6321	0.7367,0.6324	0.2492,0.6671	0.6087,0.3452
67	VKPPLNKNYVFTGYH	87	0.770114942528736	PRPPLNRNYVFTGYR	HKU1	ORF1ab polyprotein	15	4	0.26666666666666666	DRB1_0402,DRB1_1302,DRB3_0202	0.147224,0.284119,0.179485	9.19,5.48,2.62	0.295227,0.519048,0.472525	16.53,5.83,3.03	0.1472,0.2841,0.1795	DRB1_1302,DRB3_0202	0.264212,0.177516	6.31,2.65	0.470756,0.416102	9.45,4.94	0.2642,0.1775
67	VKPPLNKNYVFTGYH	87	0.770114942528736	PRPPLNRNYVFTGYR	OC43	ORF1ab polyprotein	15	4	0.26666666666666666	DRB1_0402,DRB1_1302,DRB3_0202	0.147224,0.284119,0.179485	9.19,5.48,2.62	0.295227,0.519048,0.472525	16.53,5.83,3.03	0.1472,0.2841,0.1795	DRB1_1302,DRB3_0202	0.264212,0.177516	6.31,2.65	0.470756,0.416102	9.45,4.94	0.2642,0.1775
55	AKIQSVVNSNAQALN	69	0.769701413765955	GKLQDVVNQNAQALN	HKU1	spike protein	15	4	0.26666666666666666	DRB1_0101,DRB1_0102,DRB1_0401,DRB1_0402,DRB1_0404,DRB1_1201,DRB1_1302,DRB1_1501,DRB1_1502,DRB1_1602,DRB3_0202	0.27058,0.676466,0.16093,0.314891,0.435724,0.290325,0.303543,0.126736,0.089007,0.175413,0.0815	4.93,1.62,8.41,3.68,3.4,4.44,4.76,7.33,7.18,8.38,5.72	0.576013,0.536485,0.466169,0.39542,0.540078,0.354431,0.606307,0.394041,0.389821,0.411284,0.448944	11.55,4.47,7.19,3.21,3.84,13.47,2.1,20.15,12.01,17.74,3.71	0.2706,0.6765,0.1609,0.3149,0.4357,0.2903,0.3035,0.1267,0.089,0.1754,0.0815	DRB1_0102,DRB1_0401,DRB1_0402,DRB1_0404,DRB1_0701,DRB1_0901,DRB1_1302,DRB1_1401,DRB1_1501,DRB1_1502,DRB1_1601,DRB1_1602,DRB3_0202	0.284663,0.306032,0.483519,0.768583,0.499526,0.440252,0.419932,0.256471,0.214182,0.122715,0.169777,0.21194,0.101897	6.09,4.42,1.69,0.81,1.79,3.14,1.94,6.67,4.69,5.16,9.61,6.79	0.565752,0.609317,0.499744,0.704896,0.602157,0.551918,0.71648,0.467933,0.54947,0.492137,0.442257,0.542718,0.54312	2.95,0.76,0.35,0.11,2.75,4.13,0.39,3.3,3.89,2.82,9.21,3.24,1.64	0.2847,0.306,0.4835,0.7686,0.4995,0.4403,0.4199,0.2565,0.2142,0.1227,0.1698,0.2119,0.1019
60	QNEIYAYTKRNVLPT	79	0.769293994543762	QDALFAYTKRNVIPT	HKU1	ORF1ab polyprotein	15	5	0.3333333333333333	DRB1_0301,DRB1_0701,DRB1_0801,DRB1_0802,DRB1_0901,DRB1_1101,DRB1_1104,DRB1_1201,DRB1_1202,DRB1_1301,DRB1_1302,DRB1_1303,DRB1_1401,DRB1_1406,DRB1_1501,DRB1_1502,DRB1_1601,DRB1_1602,DRB3_0101,DRB3_0202,DRB5_0101,DRB5_0102	0.097285,0.378817,0.793421,0.626966,0.330875,0.806929,0.54565,0.246423,0.249512,0.856381,0.700439,0.768009,0.73297,0.272439,0.300375,0.115395,0.27675,0.204596,0.090929,0.085798,0.188875,0.220613	9.48,2.82,0.65,0.94,5.58,0.92,2.93,5.85,3.75,0.31,0.12,0.39,4.07,3.3,5.49,5.98,7.07,5.23,5.46,7.98,4.24	0.332234,0.588532,0.557507,0.489972,0.495056,0.615594,0.584697,0.35072,0.408044,0.597257,0.500747,0.524066,0.515265,0.53432,0.521676,0.413868,0.470564,0.474778,0.339289,0.361023,0.508062,0.468381	12.92,3.24,0.98,3.06,8.73,1.59,3.89,14.02,5.98,2.7,7.03,0.54,1.26,5.21,5.55,8.95,6.55,8.55,11.99,8.32,7.98,5.72	0.0973,0.3788,0.7934,0.627,0.3309,0.8069,0.5456,0.2464,0.2495,0.8564,0.7004,0.768,0.733,0.2724,0.3004,0.1154,0.2767,0.2046,0.0909,0.0858,0.1889,0.2206	DRB1_0101,DRB1_0301,DRB1_0402,DRB1_0701,DRB1_0801,DRB1_0802,DRB1_0901,DRB1_1101,DRB1_1104,DRB1_1201,DRB1_1202,DRB1_1301,DRB1_1302,DRB1_1303,DRB1_1401,DRB1_1406,DRB1_1501,DRB1_1502,DRB1_1601,DRB1_1602,DRB3_0101,DRB3_0202,DRB5_0101,DRB5_0102	0.116126,0.127123,0.253853,0.410799,0.84015,0.709008,0.389244,0.860072,0.693269,0.34461,0.328259,0.929687,0.772227,0.803907,0.734608,0.382805,0.51846,0.213437,0.447757,0.331744,0.092941,0.114468,0.282457,0.342294	9.02,7.83,4.95,2.49,0.41,0.47,4.09,0.64,1.6,3.25,1.84,0.04,0.03,0.5,0.38,1.7,1.59,2.61,3.12,3.66,5.15,4.18,4.98,1.96	0.514634,0.314213,0.32862,0.541662,0.545656,0.475902,0.464004,0.593762,0.588949,0.35171,0.397417,0.620847,0.472783,0.495055,0.494552,0.536412,0.561064,0.417303,0.479497,0.474891,0.307633,0.317528,0.491436,0.470505	19.18,15.49,10.03,5.48,1.32,3.93,12.41,2.14,3.7,13.87,6.97,1.79,9.27,1.12,1.95,5.04,3.32,8.58,5.88,8.54,16.49,12.44,9.36,5.58	0.1161,0.1271,0.2539,0.4108,0.8401,0.709,0.3892,0.8601,0.6933,0.3446,0.3283,0.9297,0.7722,0.8039,0.7346,0.3828,0.5185,0.2134,0.4478,0.3317,0.0929,0.1145,0.2825,0.3423
43	KNFDFYNLW	57	0.767979598346775	KQFDTYNLW	HKU1	ORF1ab polyprotein	9	2	0.2222222222222222	HLA-A0206,HLA-A2301,HLA-A2402,HLA-A2902,HLA-A3002,HLA-A3201,HLA-B1501,HLA-B2705,HLA-B2706,HLA-B4001,HLA-B4402,HLA-B4403,HLA-B5301,HLA-B5701,HLA-B5801,HLA-C0701,HLA-C0702	0.1485,0.5524,0.4593,0.1115,0.3383,0.8828,0.5343,0.2004,0.1488,0.0478,0.3963,0.5036,0.218,0.8981,0.876,0.0259,0.0387	1.6001,0.2362,0.3462,1.4695,0.5975,0.0111,0.4083,1.1593,1.0063,1.8444,0.372,0.3509,0.6531,0.1819,0.1115,1.0844,1.1964	0.3423,0.5698,0.4715,0.2076,0.3829,0.6856,0.4489,0.2361,0.1427,0.1868,0.3826,0.4166,0.2828,0.522,0.6483,0.1683,0.1685	5.6296,0.3323,0.4607,4.2109,1.4576,0.0508,1.4444,4.4159,2.7637,2.7583,0.5634,0.4245,1.2337,0.3837,0.2656,3.4683,4.0337	0.1485,0.5524,0.4593,0.1115,0.3383,0.8828,0.5343,0.2004,0.1488,0.0478,0.3963,0.5036,0.218,0.8981,0.876,0.0259,0.0387	HLA-A2301,HLA-A2402,HLA-A3201,HLA-B4402,HLA-B4403,HLA-B5301,HLA-B5701,HLA-B5801	0.1853,0.1236,0.3213,0.0799,0.1077,0.0623,0.7927,0.7247	0.7652,1.1078,0.3298,1.1671,1.1219,1.7112,0.34,0.2483	0.4471,0.3408,0.4623,0.2884,0.3149,0.2103,0.5286,0.624	0.7919,1.1245,0.4431,1.1393,0.8768,2.3287,0.3685,0.3302	0.1853,0.1236,0.3213,0.0799,0.1077,0.0623,0.7927,0.7247
61	CVQSFNGIKVLPPIL	79	0.767310773275607	CAQKFNGLTVLPPLL	HKU1	spike protein	15	5	0.3333333333333333	DRB1_1001	0.422641	4.21	0.771824	0.29	0.4226	DRB1_1001,DRB1_1501	0.250836,0.128303	8.57,7.26	0.725061,0.61148	0.96,1.57	0.2508,0.1283
41	AAVKDFDFYR	53	0.766388610592461	AAISDYDYYR	NL63	replicase polyprotein 1ab	10	4	0.4	HLA-A1101,HLA-A3101,HLA-A3301,HLA-A6801	0.0964,0.3651,0.0973,0.5622	1.8417,0.7641,1.6914,0.657	0.522,0.6838,0.4202,0.7394	0.8647,0.27,0.9557,0.2374	0.0964,0.3651,0.0973,0.5622	HLA-A1101,HLA-A3101,HLA-A3301,HLA-A6801	0.213,0.8275,0.2697,0.6691	1.0382,0.069,0.6377,0.4695	0.5352,0.7951,0.517,0.7557	0.7911,0.0465,0.4529,0.188	0.213,0.8275,0.2697,0.6691
36	SITGDCATV	47	0.765957446808511	TLIGDCATV	NL63	replicase polyprotein 1ab	9	3	0.3333333333333333	HLA-A0201,HLA-A0206	0.6679,0.5406	0.2159,0.315	0.7753,0.7552	0.1532,0.183	0.6679,0.5406	HLA-A0201,HLA-A0206	0.1165,0.1969	1.6802,1.214	0.4718,0.5715	2.1143,1.1094	0.1165,0.1969
34	LLSCGIFGV	47	0.765253532230784	LLSAGIFGA	NL63	replicase polyprotein 1ab	9	2	0.2222222222222222	HLA-A0201,HLA-A0206	0.3486,0.1884	0.6324,1.2769	0.7455,0.6795	0.2198,0.4279	0.3486,0.1884	HLA-A0201,HLA-A0206	0.4933,0.3019	0.4006,0.7484	0.8745,0.8322	0.0158,0.0513	0.4933,0.3019
39	ELFNKYFKY	51	0.764705882352941	KLFDRYFKY	HKU1	ORF1ab polyprotein	9	3	0.3333333333333333	HLA-A0101,HLA-A0201,HLA-A0206,HLA-A0301,HLA-A1101,HLA-A2301,HLA-A2402,HLA-A2601,HLA-A2902,HLA-A3001,HLA-A3002,HLA-A3101,HLA-A3201,HLA-A3301,HLA-B1501,HLA-B2705,HLA-B3501,HLA-B4402,HLA-B4403,HLA-B5701,HLA-B5801,HLA-C0401,HLA-C0701,HLA-C0702	0.3364,0.207,0.2141,0.9443,0.6782,0.1612,0.101,0.2903,0.9792,0.5318,0.9498,0.5863,0.9504,0.1128,0.8267,0.149,0.0979,0.038,0.058,0.4865,0.3509,0.0594,0.2016,0.3133	0.4826,1.108,1.1027,0.0213,0.1791,0.8538,1.2477,0.3721,0.0049,0.138,0.0044,0.3248,0.0045,1.5157,0.0914,1.4332,1.5982,1.7446,1.5399,0.8623,0.7594,0.9622,0.1506,0.1591	0.2364,0.3334,0.3312,0.7471,0.6606,0.3199,0.2125,0.1931,0.8474,0.4824,0.7647,0.5645,0.7619,0.2159,0.5381,0.2325,0.2744,0.1328,0.159,0.2837,0.3445,0.1126,0.3644,0.406	1.1982,4.7386,6.0817,0.0407,0.2473,1.9035,2.8475,1.764,0.0097,1.2986,0.0096,0.8829,0.0162,3.8836,0.7647,4.5202,2.0321,4.9278,3.3842,2.2345,2.3738,2.4185,0.305,0.3041	0.3364,0.207,0.2141,0.9443,0.6782,0.1612,0.101,0.2903,0.9792,0.5318,0.9498,0.5863,0.9504,0.1128,0.8267,0.149,0.0979,0.038,0.058,0.4865,0.3509,0.0594,0.2016,0.3133	HLA-A0101,HLA-A0301,HLA-A2601,HLA-A2902,HLA-A3002,HLA-A3201,HLA-A3301,HLA-A6801,HLA-B1501,HLA-B3501,HLA-B4403,HLA-C0701,HLA-C0702	0.2425,0.1292,0.8262,0.8677,0.5518,0.2122,0.2268,0.4466,0.375,0.1852,0.0425,0.0291,0.0541	0.6494,1.638,0.0286,0.0457,0.2292,0.5801,0.7832,0.9057,0.7096,1.0143,1.8241,1.0024,0.9037	0.2108,0.2897,0.4954,0.7193,0.4827,0.28,0.305,0.5094,0.3343,0.3224,0.1464,0.21,0.2131	1.5206,2.7053,0.113,0.1034,0.7233,2.0511,2.1267,1.4539,3.1655,1.4585,3.8763,1.9855,2.3449	0.2425,0.1292,0.8262,0.8677,0.5518,0.2122,0.2268,0.4466,0.375,0.1852,0.0425,0.0291,0.0541
81	LLPRWYFYYLGTGPYANA	107	0.764184950247154	LSPRWYFYYLGTGPEAGL	HKU1	nucleocapsid phosphoprotein	18	4	0.2222222222222222	DRB1_0801,DRB1_1001,DRB1_1303	0.473055,0.308147,0.181797	4,6.73,8.85	0.437895,0.611842,0.283465	9.19,6.72,33.89	0.4731,0.3081,0.1818	DRB1_0901,DRB1_1001,DRB1_1101,DRB1_1201,DRB1_1202,DRB1_1601,DRB1_1602,DRB5_0101,DRB5_0102	0.253765,0.221315,0.170705,0.343861,0.266092,0.241264,0.221324,0.238682,0.184888	8.27,9.75,9.36,3.26,3.24,6.94,6.46,6.13,5.41	0.558128,0.648508,0.463447,0.40264,0.380435,0.530542,0.545842,0.538756,0.479231	3.75,3.93,8.82,7.57,8.88,2.95,3.08,5.88,4.98	0.2538,0.2213,0.1707,0.3439,0.2661,0.2413,0.2387,0.1849
34	YVLSVSPYV	45	0.764093177458341	LVLSVNPYV	HKU1	ORF1ab polyprotein	9	2	0.2222222222222222	HLA-A0201,HLA-A0206,HLA-A6802,HLA-B5101	0.6419,0.7928,0.2816,0.1136	0.2405,0.0901,0.6621,1.7686	0.764,0.8324,0.5715,0.1828	0.1734,0.051,0.7073,1.3659	0.6419,0.7928,0.2816,0.1136	HLA-A0201,HLA-A0206,HLA-A2601,HLA-A6802,HLA-B5101,HLA-C0401,HLA-C0701	0.8935,0.955,0.0516,0.6607,0.2477,0.0501,0.0149	0.0523,0.0151,1.7193,0.1266,0.8643,1.1054,1.6205	0.8761,0.9229,0.2297,0.7393,0.2237,0.2084,0.3222	0.0148,0.0078,1.1924,0.1349,0.8444,0.2986,0.4904	0.8935,0.955,0.0516,0.6607,0.2477,0.0501,0.0149
34	YVLSVSPYV	45	0.764093177458341	LVLSVNPYV	OC43	ORF1ab polyprotein	9	2	0.2222222222222222	HLA-A0201,HLA-A0206,HLA-A6802,HLA-B5101	0.6419,0.7928,0.2816,0.1136	0.2405,0.0901,0.6621,1.7686	0.764,0.8324,0.5715,0.1828	0.1734,0.051,0.7073,1.3659	0.6419,0.7928,0.2816,0.1136	HLA-A0201,HLA-A0206,HLA-A2601,HLA-A6802,HLA-B5101,HLA-C0401,HLA-C0701	0.8935,0.955,0.0516,0.6607,0.2477,0.0501,0.0149	0.0523,0.0151,1.7193,0.1266,0.8643,1.1054,1.6205	0.8761,0.9229,0.2297,0.7393,0.2237,0.2084,0.3222	0.0148,0.0078,1.1924,0.1349,0.8444,0.2986,0.4904	0.8935,0.955,0.0516,0.6607,0.2477,0.0501,0.0149
37	VYYRATTTY	49	0.762927141429148	VVYRGTTTY	HKU1	ORF1ab polyprotein	9	2	0.2222222222222222	HLA-A0101,HLA-A0301,HLA-A1101,HLA-A2601,HLA-A2902,HLA-A3001,HLA-A3002,HLA-A3201,HLA-A6801,HLA-B1501,HLA-B3501,HLA-B5301,HLA-B5701,HLA-B5801,HLA-C0401,HLA-C0701,HLA-C0702	0.337,0.8274,0.6778,0.6658,0.9501,0.3326,0.9104,0.7729,0.2504,0.9752,0.8135,0.1819,0.5307,0.4952,0.0234,0.0993,0.1459	0.4817,0.0954,0.1793,0.087,0.0122,0.4256,0.0078,0.0317,1.6175,0.0068,0.1157,0.7734,0.7699,0.5177,1.9897,0.3194,0.3921	0.213,0.6223,0.5709,0.3482,0.7361,0.3309,0.6616,0.5431,0.3297,0.7185,0.6352,0.2303,0.2886,0.3924,0.0893,0.3236,0.353	1.4877,0.2392,0.5868,0.3915,0.0858,4.6086,0.0902,0.1959,3.9348,0.1014,0.173,1.943,2.1535,1.6976,4.9437,0.4829,0.5013	0.337,0.8274,0.6778,0.6658,0.9501,0.3326,0.9104,0.7729,0.2504,0.9752,0.8135,0.1819,0.5307,0.4952,0.0234,0.0993,0.1459	HLA-A2301,HLA-A2402,HLA-A2601,HLA-A2902,HLA-A3001,HLA-A3002,HLA-A3201,HLA-B1501,HLA-B3501,HLA-B5301,HLA-C0401,HLA-C0701,HLA-C0702	0.6919,0.7043,0.0719,0.8937,0.1457,0.8128,0.2069,0.3147,0.1711,0.0627,0.0961,0.2736,0.7689	0.141,0.16,1.3665,0.033,1.3426,0.027,0.5946,0.8585,1.083,1.7032,0.6245,0.0997,0.0099	0.494,0.4426,0.1016,0.6697,0.2615,0.5955,0.2957,0.3448,0.3026,0.1352,0.1236,0.4033,0.6358	0.5877,0.5537,5.767,0.1865,8.166,0.2414,1.7896,2.9407,1.6601,5.0074,1.7454,0.1999,0.019	0.6919,0.7043,0.0719,0.8937,0.1457,0.8128,0.2069,0.3147,0.1711,0.0627,0.0961,0.2736,0.7689
37	VYYRATTTY	49	0.762927141429148	VVYRGTTTY	OC43	ORF1ab polyprotein	9	2	0.2222222222222222	HLA-A0101,HLA-A0301,HLA-A1101,HLA-A2601,HLA-A2902,HLA-A3001,HLA-A3002,HLA-A3201,HLA-A6801,HLA-B1501,HLA-B3501,HLA-B5301,HLA-B5701,HLA-B5801,HLA-C0401,HLA-C0701,HLA-C0702	0.337,0.8274,0.6778,0.6658,0.9501,0.3326,0.9104,0.7729,0.2504,0.9752,0.8135,0.1819,0.5307,0.4952,0.0234,0.0993,0.1459	0.4817,0.0954,0.1793,0.087,0.0122,0.4256,0.0078,0.0317,1.6175,0.0068,0.1157,0.7734,0.7699,0.5177,1.9897,0.3194,0.3921	0.213,0.6223,0.5709,0.3482,0.7361,0.3309,0.6616,0.5431,0.3297,0.7185,0.6352,0.2303,0.2886,0.3924,0.0893,0.3236,0.353	1.4877,0.2392,0.5868,0.3915,0.0858,4.6086,0.0902,0.1959,3.9348,0.1014,0.173,1.943,2.1535,1.6976,4.9437,0.4829,0.5013	0.337,0.8274,0.6778,0.6658,0.9501,0.3326,0.9104,0.7729,0.2504,0.9752,0.8135,0.1819,0.5307,0.4952,0.0234,0.0993,0.1459	HLA-A2301,HLA-A2402,HLA-A2601,HLA-A2902,HLA-A3001,HLA-A3002,HLA-A3201,HLA-B1501,HLA-B3501,HLA-B5301,HLA-C0401,HLA-C0701,HLA-C0702	0.6919,0.7043,0.0719,0.8937,0.1457,0.8128,0.2069,0.3147,0.1711,0.0627,0.0961,0.2736,0.7689	0.141,0.16,1.3665,0.033,1.3426,0.027,0.5946,0.8585,1.083,1.7032,0.6245,0.0997,0.0099	0.494,0.4426,0.1016,0.6697,0.2615,0.5955,0.2957,0.3448,0.3026,0.1352,0.1236,0.4033,0.6358	0.5877,0.5537,5.767,0.1865,8.166,0.2414,1.7896,2.9407,1.6601,5.0074,1.7454,0.1999,0.019	0.6919,0.7043,0.0719,0.8937,0.1457,0.8128,0.2069,0.3147,0.1711,0.0627,0.0961,0.2736,0.7689
40	YTMLDLCYAL	55	0.762770071396474	YTMADLVYAL	HKU1	ORF1ab polyprotein	10	2	0.2	HLA-A0201,HLA-A0206,HLA-A2601,HLA-A6802	0.4404,0.4316,0.0539,0.5378	0.4721,0.4587,1.6672,0.23	0.862,0.8677,0.3458,0.8095	0.0256,0.0212,0.3998,0.0456	0.4404,0.4316,0.0539,0.5378	HLA-A0201,HLA-A6802	0.1139,0.0813	1.7074,1.9921	0.7858,0.6946	0.1327,0.2343	0.1139,0.0813
40	YTMLDLCYAL	55	0.762770071396474	YTMADLVYAL	OC43	ORF1ab polyprotein	10	2	0.2	HLA-A0201,HLA-A0206,HLA-A2601,HLA-A6802	0.4404,0.4316,0.0539,0.5378	0.4721,0.4587,1.6672,0.23	0.862,0.8677,0.3458,0.8095	0.0256,0.0212,0.3998,0.0456	0.4404,0.4316,0.0539,0.5378	HLA-A0201,HLA-A6802	0.1139,0.0813	1.7074,1.9921	0.7858,0.6946	0.1327,0.2343	0.1139,0.0813
40	VKDFDFYRY	52	0.761939317759459	ISDYDYYRY	NL63	replicase polyprotein 1ab	9	4	0.4444444444444444	HLA-A0101,HLA-A2902,HLA-A3002,HLA-B3501,HLA-B5701,HLA-B5801,HLA-C0401,HLA-C0701	0.9879,0.5069,0.4596,0.0743,0.2863,0.3294,0.029,0.0149	0.0061,0.355,0.3649,1.8781,1.4295,0.8059,1.6824,1.6197	0.802,0.5419,0.5451,0.2806,0.225,0.3745,0.1003,0.2125	0.0093,0.5313,0.406,1.9426,3.573,1.9312,3.4782,1.922	0.9879,0.5069,0.4596,0.0743,0.2863,0.3294,0.029,0.0149	HLA-A0101,HLA-A2902,HLA-A3002,HLA-C0701,HLA-C0702	0.1066,0.2116,0.2959,0.0123,0.0358	1.2377,0.9106,0.7065,1.8234,1.2701	0.1536,0.2864,0.3545,0.1314,0.1516	2.8699,2.413,1.7801,5.9871,5.0293	0.1066,0.2116,0.2959,0.0123,0.0358
35	FIDGVPVVA	45	0.761049418562349	FVDGVPFVV	229E	replicase polyprotein 1ab	9	3	0.3333333333333333	HLA-A0101,HLA-A0201,HLA-A0206,HLA-A6802,HLA-B3503,HLA-B5101,HLA-C0401,HLA-C0701,HLA-C0702	0.2271,0.9027,0.9333,0.4722,0.1168,0.1573,0.4048,0.0398,0.0279	0.6826,0.0477,0.0219,0.3038,0.9562,1.3256,0.1166,0.7759,1.5244	0.3927,0.8133,0.8534,0.5743,0.2034,0.1341,0.2798,0.2878,0.2212	0.3647,0.0805,0.0286,0.6928,0.8573,2.805,0.0966,0.76,2.133	0.2271,0.9027,0.9333,0.4722,0.1168,0.1573,0.4048,0.0398,0.0279	HLA-A0101,HLA-A0201,HLA-A0206,HLA-A6802,HLA-C0401	0.1015,0.4752,0.4949,0.0855,0.075	1.2751,0.4251,0.3664,1.908,0.7909	0.2534,0.4949,0.51,0.2616,0.1212	1.0557,1.8396,1.7744,5.7092,1.8654	0.1015,0.4752,0.4949,0.0855,0.075
60	FVSLAIDAYPLVHHE	79	0.759493670886076	FVSLAIDAYPLTKHP	HKU1	ORF1ab polyprotein	15	3	0.2	DRB1_0301,DRB1_1501,DRB3_0101	0.154605,0.09128,0.134953	6.77,9.38,3.95	0.468823,0.47695,0.539933	3.27,9.33,1.86	0.1546,0.0913,0.135	DRB1_0301,DRB1_1302,DRB1_1501,DRB3_0101	0.20749,0.197765,0.12463,0.261342	5.34,9.99,7.42,2.24	0.509418,0.555556,0.5062,0.62392	2.15,3.89,6.7,0.71	0.2075,0.1978,0.1246,0.2613
64	HCANFNILFSMVLPN	83	0.757515811411938	HCANFNVLFSTVFPP	HKU1	ORF1ab polyprotein	15	4	0.26666666666666666							DRB1_0101	0.105643	9.55	0.628643	6.89	0.1056
64	HCANFNILFSMVLPN	83	0.757515811411938	HCANFNVLFSTVFPP	OC43	ORF1ab polyprotein	15	4	0.26666666666666666							DRB1_0101	0.105643	9.55	0.628643	6.89	0.1056
42	KTFDFYNLW	56	0.756787468664269	KQFDTYNLW	OC43	ORF1ab polyprotein	9	2	0.2222222222222222	HLA-A0206,HLA-A2301,HLA-A2402,HLA-A2902,HLA-A3002,HLA-A3201,HLA-B1501,HLA-B2705,HLA-B2706,HLA-B4001,HLA-B4402,HLA-B4403,HLA-B5301,HLA-B5701,HLA-B5801,HLA-C0701,HLA-C0702	0.1485,0.5524,0.4593,0.1115,0.3383,0.8828,0.5343,0.2004,0.1488,0.0478,0.3963,0.5036,0.218,0.8981,0.876,0.0259,0.0387	1.6001,0.2362,0.3462,1.4695,0.5975,0.0111,0.4083,1.1593,1.0063,1.8444,0.372,0.3509,0.6531,0.1819,0.1115,1.0844,1.1964	0.3423,0.5698,0.4715,0.2076,0.3829,0.6856,0.4489,0.2361,0.1427,0.1868,0.3826,0.4166,0.2828,0.522,0.6483,0.1683,0.1685	5.6296,0.3323,0.4607,4.2109,1.4576,0.0508,1.4444,4.4159,2.7637,2.7583,0.5634,0.4245,1.2337,0.3837,0.2656,3.4683,4.0337	0.1485,0.5524,0.4593,0.1115,0.3383,0.8828,0.5343,0.2004,0.1488,0.0478,0.3963,0.5036,0.218,0.8981,0.876,0.0259,0.0387	HLA-A0101,HLA-A2301,HLA-A2402,HLA-A2601,HLA-A2902,HLA-A3001,HLA-A3002,HLA-A3201,HLA-B4402,HLA-B4403,HLA-B5301,HLA-B5701,HLA-B5801,HLA-C0701,HLA-C0702	0.0495,0.3823,0.2752,0.1165,0.1726,0.1059,0.2641,0.9682,0.0756,0.0784,0.3303,0.9973,0.9949,0.0296,0.0241	1.9885,0.3867,0.5909,0.9245,1.0829,1.8703,0.8181,0.0029,1.1992,1.3169,0.4133,0.0033,0.9886,1.6822	0.1468,0.5656,0.4534,0.1639,0.3395,0.3438,0.41,0.8379,0.2725,0.2831,0.401,0.8304,0.8765,0.2312,0.1886	3.1357,0.3434,0.5166,2.46,1.7495,4.1749,1.2044,0.0087,1.2913,1.1104,0.4906,0.0079,0.009,1.5035,3.1385	0.0495,0.3823,0.2752,0.1165,0.1726,0.1059,0.2641,0.9682,0.0756,0.0784,0.3303,0.9973,0.9949,0.0296,0.0241
31	IVATRNATV	41	0.75609756097561	IAATRGATV	229E	replicase polyprotein 1ab	9	2	0.2222222222222222	HLA-B0801,HLA-B5101	0.1812,0.5337	0.9006,0.2649	0.358,0.3008	1.1345,0.3465	0.1812,0.5337	HLA-A0201,HLA-A0206,HLA-A6802,HLA-B0801	0.1039,0.2511,0.2762,0.1355	1.8297,0.9329,0.6759,1.2189	0.3395,0.472,0.5352,0.3167	4.5786,2.3903,0.9284,1.6904	0.1039,0.2511,0.2762,0.1355
31	ILLERYVSL	41	0.75609756097561	LMIERFVSL	229E	replicase polyprotein 1ab	9	4	0.4444444444444444	HLA-A0201,HLA-A0206,HLA-A2301,HLA-A2402,HLA-A3201,HLA-B0702,HLA-B0801,HLA-B1501,HLA-B2706,HLA-B3503,HLA-B5101,HLA-C0401,HLA-C0701,HLA-C0702	0.9069,0.8529,0.1065,0.0944,0.4005,0.066,0.9801,0.416,0.1615,0.0825,0.1223,0.0816,0.0364,0.1899	0.0456,0.0599,1.1556,1.2952,0.2239,1.8916,0.004,0.616,0.9526,1.2388,1.6574,0.7218,0.8336,0.2897	0.826,0.8261,0.3454,0.2795,0.559,0.2925,0.8451,0.6541,0.3866,0.2255,0.155,0.169,0.2828,0.485	0.065,0.058,1.6026,1.7291,0.1717,1.9597,0.0067,0.2289,0.2255,0.6788,2.0292,0.6087,0.8051,0.1321	0.9069,0.8529,0.1065,0.0944,0.4005,0.066,0.9801,0.416,0.1615,0.0825,0.1223,0.0816,0.0364,0.1899	HLA-A0201,HLA-A0206,HLA-A2301,HLA-A2402,HLA-A3201,HLA-B0702,HLA-B0801,HLA-B1501,HLA-B2706,HLA-C0401,HLA-C0701,HLA-C0702	0.9547,0.8422,0.1064,0.0888,0.4108,0.0625,0.9685,0.1231,0.0959,0.159,0.0357,0.1532	0.0213,0.0653,1.1561,1.3447,0.2136,1.9505,0.0063,1.9349,1.3347,0.3902,0.8461,0.3741	0.7904,0.7064,0.2797,0.2196,0.4993,0.1949,0.7176,0.3026,0.1723,0.1624,0.215,0.3572	0.1235,0.3164,2.4751,2.694,0.3182,4.0696,0.0274,3.9544,1.9644,0.7002,1.8617,0.4842	0.9547,0.8422,0.1064,0.0888,0.4108,0.0625,0.9685,0.1231,0.0959,0.159,0.0357,0.1532
37	VVSIGYHYK	49	0.755102040816326	VVSTGYHFR	HKU1	ORF1ab polyprotein	9	3	0.3333333333333333	HLA-A0301,HLA-A1101,HLA-A3001,HLA-A3101,HLA-A3301,HLA-A6801	0.2153,0.5169,0.1112,0.8122,0.5753,0.842	1.1502,0.3554,1.7825,0.0806,0.1415,0.1938	0.3876,0.6324,0.3214,0.7698,0.6411,0.7754	1.4789,0.3245,4.971,0.0737,0.1409,0.14	0.2153,0.5169,0.1112,0.8122,0.5753,0.842	HLA-A0301,HLA-A1101,HLA-A3001,HLA-A3101,HLA-A6801	0.647,0.822,0.4527,0.2465,0.5353	0.2662,0.0788,0.2205,1.1958,0.7114	0.6324,0.7894,0.5972,0.5458,0.6706	0.2137,0.0274,0.4345,1.025,0.462	0.647,0.822,0.4527,0.2465,0.5353
37	VVSIGYHYK	49	0.755102040816326	VVSTGYHFR	OC43	ORF1ab polyprotein	9	3	0.3333333333333333	HLA-A0301,HLA-A1101,HLA-A3001,HLA-A3101,HLA-A3301,HLA-A6801	0.2153,0.5169,0.1112,0.8122,0.5753,0.842	1.1502,0.3554,1.7825,0.0806,0.1415,0.1938	0.3876,0.6324,0.3214,0.7698,0.6411,0.7754	1.4789,0.3245,4.971,0.0737,0.1409,0.14	0.2153,0.5169,0.1112,0.8122,0.5753,0.842	HLA-A0301,HLA-A1101,HLA-A3001,HLA-A3101,HLA-A6801	0.647,0.822,0.4527,0.2465,0.5353	0.2662,0.0788,0.2205,1.1958,0.7114	0.6324,0.7894,0.5972,0.5458,0.6706	0.2137,0.0274,0.4345,1.025,0.462	0.647,0.822,0.4527,0.2465,0.5353
52	DFYDFVLSKGLLK	67	0.753939969919748	DFYDFAVSKGFFK	OC43	ORF1ab polyprotein	13	4	0.3076923076923077	HLA-A3301,DRB1_0701,DRB1_0901,DRB5_0101,DRB5_0102	0.2936,0.495972,0.644239,0.273706,0.114637	0.5659,1.82,0.94,5.18,9.46	0.5856,0.482461,0.490361,0.59004,0.424764	0.2472,10.27,9.23,3.29,9.38	0.2936,0.496,0.6442,0.2737,0.1146	HLA-A3301,DRB1_0101,DRB1_0701,DRB1_0901,DRB1_1601,DRB1_1602,DRB5_0101,DRB5_0102	0.1548,0.184689,0.533747,0.471502,0.368953,0.284385,0.494372,0.217657	1.1634,6.61,1.56,2.63,4.17,4.66,1.93,4.32	0.3869,0.603613,0.587118,0.53909,0.544189,0.515672,0.718702,0.570827	1.2313,8.91,3.29,4.93,2.42,4.98,0.43,1.41	0.1548,0.1847,0.5337,0.4715,0.369,0.2844,0.4944,0.2177
38	KSAGWPLNK	52	0.752807409162811	KSAGFPFNK	229E	replicase polyprotein 1ab	9	2	0.2222222222222222	HLA-A0301,HLA-A1101,HLA-A3001,HLA-A3101,HLA-A3201,HLA-A6801,HLA-C0701	0.9385,0.9747,0.7149,0.7084,0.0644,0.455,0.0158	0.0242,0.0057,0.0372,0.167,1.6598,0.8862,1.5573	0.7105,0.842,0.6631,0.6723,0.2376,0.5348,0.1553	0.0731,0.0099,0.2124,0.3129,2.9752,1.2445,4.2008	0.9385,0.9747,0.7149,0.7084,0.0644,0.455,0.0158	HLA-A0301,HLA-A1101,HLA-A3001,HLA-A3002,HLA-A3101,HLA-A3201,HLA-A6801,HLA-C0701	0.9643,0.965,0.7127,0.1094,0.5623,0.0595,0.2671,0.0162	0.01,0.0079,0.0377,1.8471,0.3612,1.7551,1.532,1.531	0.7309,0.787,0.6066,0.2698,0.5337,0.2049,0.3474,0.1459	0.0507,0.03,0.3931,3.4791,1.1215,3.9467,3.5816,4.81	0.9643,0.965,0.7127,0.1094,0.5623,0.0595,0.2671,0.0162
38	KSAGWPLNK	52	0.752807409162811	KSAGFPFNK	NL63	replicase polyprotein 1ab	9	2	0.2222222222222222	HLA-A0301,HLA-A1101,HLA-A3001,HLA-A3101,HLA-A3201,HLA-A6801,HLA-C0701	0.9385,0.9747,0.7149,0.7084,0.0644,0.455,0.0158	0.0242,0.0057,0.0372,0.167,1.6598,0.8862,1.5573	0.7105,0.842,0.6631,0.6723,0.2376,0.5348,0.1553	0.0731,0.0099,0.2124,0.3129,2.9752,1.2445,4.2008	0.9385,0.9747,0.7149,0.7084,0.0644,0.455,0.0158	HLA-A0301,HLA-A1101,HLA-A3001,HLA-A3002,HLA-A3101,HLA-A3201,HLA-A6801,HLA-C0701	0.9643,0.965,0.7127,0.1094,0.5623,0.0595,0.2671,0.0162	0.01,0.0079,0.0377,1.8471,0.3612,1.7551,1.532,1.531	0.7309,0.787,0.6066,0.2698,0.5337,0.2049,0.3474,0.1459	0.0507,0.03,0.3931,3.4791,1.1215,3.9467,3.5816,4.81	0.9643,0.965,0.7127,0.1094,0.5623,0.0595,0.2671,0.0162
35	VKPGETFTV	47	0.752731688833845	IQPGQTFSV	HKU1	ORF1ab polyprotein	9	4	0.4444444444444444	HLA-A0201,HLA-A0206,HLA-C0401,HLA-C0701,HLA-C0702	0.5119,0.8075,0.0394,0.0135,0.0456	0.3789,0.0833,1.3184,1.7293,1.0493	0.5443,0.7371,0.1051,0.197,0.2651	1.3324,0.2298,2.9914,2.3566,1.2993	0.5119,0.8075,0.0394,0.0135,0.0456	HLA-C0702	0.0289	1.4875	0.1993	2.7621	0.0289
35	VKPGETFTV	47	0.752731688833845	IQPGQTFSV	OC43	ORF1ab polyprotein	9	4	0.4444444444444444	HLA-A0201,HLA-A0206,HLA-C0401,HLA-C0701,HLA-C0702	0.5119,0.8075,0.0394,0.0135,0.0456	0.3789,0.0833,1.3184,1.7293,1.0493	0.5443,0.7371,0.1051,0.197,0.2651	1.3324,0.2298,2.9914,2.3566,1.2993	0.5119,0.8075,0.0394,0.0135,0.0456	HLA-C0702	0.0289	1.4875	0.1993	2.7621	0.0289
35	VKPGETFTV	47	0.752731688833845	IQPGQTFSV	OC43	ORF1a polyprotein	9	4	0.4444444444444444	HLA-A0201,HLA-A0206,HLA-C0401,HLA-C0701,HLA-C0702	0.5119,0.8075,0.0394,0.0135,0.0456	0.3789,0.0833,1.3184,1.7293,1.0493	0.5443,0.7371,0.1051,0.197,0.2651	1.3324,0.2298,2.9914,2.3566,1.2993	0.5119,0.8075,0.0394,0.0135,0.0456	HLA-C0702	0.0289	1.4875	0.1993	2.7621	0.0289
62	ELILSWEIGKVKPPL	79	0.752192360417829	ELHLSWEVGKPRPPL	OC43	ORF1ab polyprotein	15	4	0.26666666666666666	DRB5_0101,DRB5_0102	0.366454,0.15342	3.38,6.85	0.492887,0.406198	9.23,11.38	0.3665,0.1534	DRB1_0402,DRB1_1501,DRB5_0101	0.270863,0.194061,0.217078	4.56,5.13,6.84	0.413036,0.549865,0.594814	2.3,3.87,3.1	0.2709,0.1941,0.2171
53	LDDFVSVLKSLDLTV	70	0.751791957180501	LDDFVEIIKSQDLSV	229E	replicase polyprotein 1ab	15	5	0.3333333333333333	DRB1_0101,DRB1_0102,DRB1_0404,DRB1_0701,DRB1_0801,DRB1_0802,DRB1_0901,DRB1_1101,DRB1_1104,DRB1_1201,DRB1_1202,DRB1_1301,DRB1_1302,DRB1_1303,DRB1_1401,DRB1_1406,DRB1_1501,DRB1_1502,DRB1_1601,DRB1_1602,DRB5_0101	0.403762,0.74503,0.216204,0.564227,0.944254,0.569565,0.454852,0.715561,0.283378,0.60047,0.328827,0.299206,0.336326,0.950363,0.496802,0.242997,0.745093,0.419334,0.647576,0.558698,0.153421	3.37,1.2,7.71,1.37,0.07,1.42,2.9,1.44,7.37,0.77,1.83,8.38,3.74,0.05,1.77,5.19,0.68,1.26,1.04,9.9	0.619975,0.565206,0.511226,0.617675,0.558777,0.440325,0.517755,0.515914,0.445433,0.479252,0.3813,0.51301,0.598416,0.554555,0.500551,0.510832,0.58755,0.497585,0.483412,0.543518,0.400836	7.54,2.97,5.83,2.25,0.95,6.9,6.61,5.29,14.67,2.4,8.78,8.03,2.32,0.21,1.72,7.43,2.28,2.58,5.62,3.2,19.74	0.4038,0.745,0.2162,0.5642,0.9443,0.5696,0.4549,0.7156,0.2834,0.6005,0.3288,0.2992,0.3363,0.9504,0.4968,0.243,0.7451,0.4193,0.6476,0.5587,0.1534	DRB1_0101,DRB1_0102,DRB1_0801,DRB1_0802,DRB1_1101,DRB1_1201,DRB1_1202,DRB1_1303,DRB1_1401,DRB1_1501,DRB1_1502,DRB1_1601,DRB1_1602	0.206825,0.54401,0.874572,0.440103,0.518394,0.570661,0.245476,0.865743,0.306917,0.286547,0.095339,0.277456,0.252253	6.1,2.64,0.28,3.24,2.89,0.92,3.89,0.3,4.95,3.47,6.7,5.96,5.47	0.728128,0.613792,0.640209,0.494576,0.638035,0.566694,0.441004,0.632248,0.530548,0.642379,0.503319,0.546945,0.582399	1.98,1.38,0.07,2.8,1.09,0.5,3.6,0.01,0.88,0.93,2.34,2.33,1.69	0.2068,0.544,0.8746,0.4401,0.5184,0.5707,0.2455,0.8657,0.3069,0.2865,0.0953,0.2775,0.2523
62	TDHKFILAITPYVCN	84	0.751639399701752	TSHKLVLSVNPYVCN	229E	replicase polyprotein 1ab	15	6	0.4	DRB1_0701,DRB1_1302,DRB1_1401,DRB1_1501,DRB1_1502,DRB1_1601,DRB1_1602,DRB3_0202	0.142387,0.348771,0.287673,0.232688,0.206522,0.169452,0.239945,0.176421	8.36,3.38,5.54,4.31,2.74,9.62,5.85,2.67	0.637538,0.780072,0.583338,0.671994,0.638769,0.50419,0.625326,0.702648	1.71,0.06,0.2,0.52,0.11,4.25,0.75,0.27	0.1424,0.3488,0.2877,0.2327,0.2065,0.1695,0.2399,0.1764	DRB1_0101,DRB1_0102,DRB1_0401,DRB1_0404,DRB1_0701,DRB1_0802,DRB1_0901,DRB1_1001,DRB1_1302,DRB1_1501,DRB1_1502,DRB1_1601,DRB1_1602,DRB3_0101,DRB3_0202,DRB5_0101,DRB5_0102	0.563099,0.507993,0.401075,0.163437,0.34493,0.30581,0.599582,0.524557,0.214225,0.117888,0.223477,0.603287,0.538814,0.039038,0.244038,0.252536,0.123588	2.1,2.98,3.02,9.88,3.23,6.89,1.23,2.7,8.9,7.75,2.44,1.58,1.17,9.04,1.85,5.72,8.75	0.84712,0.671614,0.705786,0.656378,0.723073,0.598074,0.709251,0.792771,0.653559,0.645917,0.645499,0.70255,0.744599,0.456277,0.658421,0.642946,0.492084	0.12,0.41,0.08,0.4,0.22,0.15,0.14,1.1,0.88,0.09,0.1,0.04,3.99,0.49,1.62,4.24	0.5631,0.508,0.4011,0.1634,0.3449,0.3058,0.5996,0.5246,0.2142,0.1179,0.2235,0.6033,0.5388,0.039,0.244,0.2525,0.1236
62	TDHKFILAITPYVCN	84	0.751639399701752	TSHKLVLSVNPYVCN	NL63	replicase polyprotein 1ab	15	6	0.4	DRB1_0701,DRB1_1302,DRB1_1401,DRB1_1501,DRB1_1502,DRB1_1601,DRB1_1602,DRB3_0202	0.142387,0.348771,0.287673,0.232688,0.206522,0.169452,0.239945,0.176421	8.36,3.38,5.54,4.31,2.74,9.62,5.85,2.67	0.637538,0.780072,0.583338,0.671994,0.638769,0.50419,0.625326,0.702648	1.71,0.06,0.2,0.52,0.11,4.25,0.75,0.27	0.1424,0.3488,0.2877,0.2327,0.2065,0.1695,0.2399,0.1764	DRB1_0101,DRB1_0102,DRB1_0401,DRB1_0404,DRB1_0701,DRB1_0802,DRB1_0901,DRB1_1001,DRB1_1302,DRB1_1501,DRB1_1502,DRB1_1601,DRB1_1602,DRB3_0101,DRB3_0202,DRB5_0101,DRB5_0102	0.563099,0.507993,0.401075,0.163437,0.34493,0.30581,0.599582,0.524557,0.214225,0.117888,0.223477,0.603287,0.538814,0.039038,0.244038,0.252536,0.123588	2.1,2.98,3.02,9.88,3.23,6.89,1.23,2.7,8.9,7.75,2.44,1.58,1.17,9.04,1.85,5.72,8.75	0.84712,0.671614,0.705786,0.656378,0.723073,0.598074,0.709251,0.792771,0.653559,0.645917,0.645499,0.70255,0.744599,0.456277,0.658421,0.642946,0.492084	0.12,0.41,0.08,0.4,0.22,0.15,0.14,1.1,0.88,0.09,0.1,0.04,3.99,0.49,1.62,4.24	0.5631,0.508,0.4011,0.1634,0.3449,0.3058,0.5996,0.5246,0.2142,0.1179,0.2235,0.6033,0.5388,0.039,0.244,0.2525,0.1236
59	FVSLAIDAYPLVYHE	78	0.751607603051367	FVSLAIDAYPLTKHP	OC43	ORF1ab polyprotein	15	3	0.2	DRB1_0301,DRB1_1501,DRB3_0101	0.154605,0.09128,0.134953	6.77,9.38,3.95	0.468823,0.47695,0.539933	3.27,9.33,1.86	0.1546,0.0913,0.135	DRB1_0301,DRB1_1501,DRB3_0101	0.167728,0.090693,0.219145	6.35,9.42,2.65	0.513924,0.522911,0.629505	2.03,5.47,0.66	0.1677,0.0907,0.2191
36	KPRQKRTPN	50	0.750651890605469	KPRQKRTAT	HKU1	nucleocapsid phosphoprotein	9	2	0.2222222222222222	HLA-B0702,HLA-B0801	0.8568,0.2825	0.0972,0.5471	0.7516,0.4359	0.0482,0.5753	0.8568,0.2825	HLA-B0702	0.1126	1.3499	0.4492	0.7211	0.1126
42	MLWCKDNAV	54	0.750478774386456	MLWCKDGHV	229E	replicase polyprotein 1ab	9	2	0.2222222222222222	HLA-A0201	0.1561	1.3892	0.6932	0.4091	0.1561	HLA-A0201,HLA-A0206	0.4476,0.1935	0.4623,1.2394	0.8167,0.7274	0.0765,0.2546	0.4476,0.1935
30	NILRIVSSL	39	0.750234484920533	NMLRIMASL	HKU1	ORF1ab polyprotein	9	3	0.3333333333333333	HLA-A0201,HLA-B0801	0.1858,0.2775	1.2094,0.5597	0.6452,0.563	0.6153,0.1634	0.1858,0.2775	HLA-A0201,HLA-A0206,HLA-A3201,HLA-A6802,HLA-B0801,HLA-B3503	0.1258,0.1861,0.0666,0.1825,0.4915,0.0577	1.5873,1.2942,1.6258,1.0315,0.2308,1.5802	0.3474,0.4071,0.2888,0.3862,0.4986,0.1296	4.3847,3.7218,1.8934,2.4894,0.3201,2.1254	0.1258,0.1861,0.0666,0.1825,0.4915,0.0577
33	NQKLIATAF	43	0.750193773417521	NQKLIANQF	HKU1	spike protein	9	2	0.2222222222222222	HLA-A2301,HLA-A2402,HLA-A2601,HLA-A3201,HLA-B0801,HLA-B1501,HLA-B4001,HLA-B4402,HLA-B4403,HLA-C0702	0.0876,0.0877,0.0427,0.0503,0.1536,0.7934,0.0439,0.1149,0.1286,0.0265	1.3052,1.355,1.9827,1.9716,1.0721,0.1202,1.9134,0.9338,1.0122,1.58	0.1881,0.1642,0.0781,0.1379,0.1851,0.4935,0.133,0.1738,0.1545,0.1643	4.8845,4.2889,8.8265,7.5432,6.5389,1.0701,4.3981,3.1529,3.5433,4.261	0.0876,0.0877,0.0427,0.0503,0.1536,0.7934,0.0439,0.1149,0.1286,0.0265	HLA-A2301,HLA-A2402,HLA-A2601,HLA-B0801,HLA-B1501,HLA-B2706,HLA-B3501,HLA-B4001,HLA-B4402,HLA-B4403,HLA-C0702	0.042,0.0452,0.0472,0.2779,0.9119,0.0679,0.101,0.0409,0.0675,0.0809,0.0243	1.9815,1.9421,1.8362,0.5586,0.035,1.6496,1.5693,1.9713,1.2784,1.2961,1.6741	0.1751,0.1523,0.1044,0.3041,0.6702,0.1326,0.2118,0.1731,0.1872,0.1666,0.2032	5.4284,4.8384,5.4968,1.9214,0.1919,3.1277,3.2648,3.036,2.7715,3.1275,2.6325	0.042,0.0452,0.0472,0.2779,0.9119,0.0679,0.101,0.0409,0.0675,0.0809,0.0243
69	RWYFYYLGTGPHAKD	94	0.750177284011459	RWYFYYLGTGPEAGL	OC43	nucleocapsid protein	15	3	0.2	DRB1_0101,DRB1_0401,DRB1_0404,DRB1_0801,DRB1_0802,DRB1_0901,DRB1_1001,DRB1_1101,DRB1_1303,DRB1_1601,DRB1_1602,DRB3_0202,DRB5_0102	0.158786,0.288623,0.199479,0.655715,0.361463,0.327578,0.55403,0.219638,0.29659,0.223613,0.204156,0.049794,0.11199	7.36,4.75,8.31,1.67,5.07,5.67,2.37,7.71,5.16,7.5,7.09,8.63,9.69	0.743815,0.588102,0.541133,0.556105,0.448751,0.634658,0.737986,0.496567,0.435935,0.592085,0.597511,0.421452,0.491045	1.55,1.17,3.78,1.01,6.03,1.03,0.72,6.42,3.92,1.1,1.27,4.71,4.3	0.1588,0.2886,0.1995,0.6557,0.3615,0.3276,0.554,0.2196,0.2966,0.2236,0.2042,0.0498,0.112	DRB1_0101,DRB1_0102,DRB1_0401,DRB1_0402,DRB1_0404,DRB1_0801,DRB1_0802,DRB1_0901,DRB1_1001,DRB1_1101,DRB1_1104,DRB1_1202,DRB1_1303,DRB1_1502,DRB1_1601,DRB1_1602,DRB3_0202,DRB5_0101,DRB5_0102	0.514403,0.269193,0.563252,0.179559,0.329299,0.617341,0.571614,0.451345,0.766793,0.643857,0.267335,0.152579,0.195373,0.08335,0.504025,0.344428,0.175597,0.523469,0.372144	2.42,6.42,1.63,7.44,4.95,2.05,1.4,2.95,0.68,1.88,7.83,9.52,8.22,7.66,2.45,3.42,2.68,1.7,1.59	0.796981,0.58178,0.634814,0.389325,0.58045,0.566728,0.528036,0.633922,0.7479,0.652379,0.565445,0.395038,0.427256,0.48251,0.661799,0.626584,0.486555,0.702618,0.635419	0.56,2.33,0.47,3.6,2.02,0.77,1.42,1.05,0.58,0.82,4.82,7.22,4.55,3.3,0.29,0.73,2.71,0.62,0.45	0.5144,0.2692,0.5633,0.1796,0.3293,0.6173,0.5716,0.4513,0.7668,0.6439,0.2673,0.1526,0.1954,0.0833,0.504,0.3444,0.1756,0.5235,0.3721
63	YEMYVKWPWY	69	0.91304347826087	YEQYIKWPWY	HKU1	spike protein	10	2	0.2	HLA-B4402,HLA-B4403	0.1788,0.2429	0.6855,0.7255	0.6049,0.618	0.0654,0.0818	0.1788,0.2429	HLA-A2902,HLA-B4402,HLA-B4403	0.0997,0.2285,0.2961	1.5693,0.6141,0.5904	0.6502,0.7229,0.7409	0.2236,0.0114,0.0096	0.0997,0.2285,0.2961
52	LLPRWYFYY	58	0.896551724137931	LSPRWYFYY	HKU1	nucleocapsid phosphoprotein	9	1	0.1111111111111111	HLA-A0101,HLA-A2601,HLA-A2902,HLA-A3002,HLA-A3201,HLA-B5701,HLA-B5801,HLA-C0702	0.0199,0.0505,0.0668,0.1959,0.2731,0.376,0.4407,0.5046	0.3575,0.4237,0.7846,0.9701,1.2297,1.6224,1.7462,1.925	0.2836,0.3445,0.3556,0.4313,0.4729,0.579,0.6497,0.7745	0.0487,0.0828,0.1102,0.4907,0.7204,0.7815,1.0089,1.2095	0.0199,0.0505,0.0668,0.1959,0.2731,0.376,0.4407,0.5046	HLA-A0101,HLA-A2301,HLA-A2601,HLA-A2902,HLA-A3002,HLA-A3201	0.1737,0.0442,0.073,0.7488,0.2648,0.1236	0.8419,1.9269,1.354,0.1333,0.8154,0.9975	0.4396,0.4288,0.3176,0.85,0.6018,0.408	0.2574,0.8884,0.5192,0.0095,0.2218,0.7019	0.1737,0.0442,0.073,0.7488,0.2648,0.1236
52	LLPRWYFYY	58	0.896551724137931	LSPRWYFYY	OC43	nucleocapsid protein	9	1	0.1111111111111111	HLA-A0101,HLA-A2601,HLA-A2902,HLA-A3002,HLA-A3201,HLA-B5701,HLA-B5801,HLA-C0702	0.0199,0.0505,0.0668,0.1959,0.2731,0.376,0.4407,0.5046	0.3575,0.4237,0.7846,0.9701,1.2297,1.6224,1.7462,1.925	0.2836,0.3445,0.3556,0.4313,0.4729,0.579,0.6497,0.7745	0.0487,0.0828,0.1102,0.4907,0.7204,0.7815,1.0089,1.2095	0.0199,0.0505,0.0668,0.1959,0.2731,0.376,0.4407,0.5046	HLA-A0101,HLA-A2301,HLA-A2601,HLA-A2902,HLA-A3002,HLA-A3201	0.1737,0.0442,0.073,0.7488,0.2648,0.1236	0.8419,1.9269,1.354,0.1333,0.8154,0.9975	0.4396,0.4288,0.3176,0.85,0.6018,0.408	0.2574,0.8884,0.5192,0.0095,0.2218,0.7019	0.1737,0.0442,0.073,0.7488,0.2648,0.1236
38	LLLDDFVSI	42	0.894179530136522	LLLDDFVEI	HKU1	ORF1ab polyprotein	9	1	0.1111111111111111	HLA-A0201,HLA-A0206,HLA-A3201,HLA-C0401	0.0323,0.0584,0.9294,0.9497	0.023,0.0236,1.5436,1.7825	0.1323,0.3373,0.8609,0.8639	0.0224,0.0262,1.2823,1.3772	0.0323,0.0584,0.9294,0.9497	HLA-A0201,HLA-A0206,HLA-A3201,HLA-C0401	0.9404,0.9138,0.1262,0.0243	0.0273,0.0281,0.9794,1.9258	0.8598,0.8604,0.4287,0.1226	0.0268,0.0235,0.5879,1.7919	0.9404,0.9138,0.1262,0.0243
43	VQIDRLINGR	49	0.886645056255497	VQIDRLITGR	HKU1	spike protein	10	1	0.1	HLA-A3101,HLA-A3301	0.123,0.5366	0.4004,1.4112	0.2872,0.5488	1.0021,2.4137	0.123,0.5366	HLA-A3101,HLA-A3301	0.4816,0.0942	0.5001,1.7315	0.5426,0.2783	1.0497,2.568	0.4816,0.0942
62	YEYYVKWPWY	71	0.885804678558907	YEQYIKWPWY	OC43	spike protein	10	2	0.2	HLA-B4402,HLA-B4403	0.1788,0.2429	0.6855,0.7255	0.6049,0.618	0.0654,0.0818	0.1788,0.2429	HLA-A2902,HLA-B4402,HLA-B4403	0.1421,0.1529,0.2458	1.2567,0.7962,0.68	0.6132,0.5664,0.6243	0.304,0.1231,0.0616	0.1421,0.1529,0.2458
37	LLDDFVSIV	42	0.870648489869772	LLDDFVEII	HKU1	ORF1ab polyprotein	9	2	0.2222222222222222	HLA-A0201,HLA-A0206,HLA-C0401	0.1494,0.4463,0.6777	0.2067,0.4157,0.4328	0.1618,0.5598,0.6636	0.5316,0.7093,1.2255	0.1494,0.4463,0.6777	HLA-A0101,HLA-A0201,HLA-A0206,HLA-C0401	0.0864,0.9128,0.7587,0.2571	1.4104,0.0425,0.1119,0.2243	0.2825,0.8141,0.7289,0.2387	0.8487,0.0794,0.2505,0.1884	0.0864,0.9128,0.7587,0.2571
37	LLLDDFVSV	42	0.870648489869772	LLLDDFVEI	229E	replicase polyprotein 1ab	9	2	0.2222222222222222	HLA-A0201,HLA-A0206,HLA-A3201,HLA-C0401	0.0323,0.0584,0.9294,0.9497	0.023,0.0236,1.5436,1.7825	0.1323,0.3373,0.8609,0.8639	0.0224,0.0262,1.2823,1.3772	0.0323,0.0584,0.9294,0.9497	HLA-A0201,HLA-A0206,HLA-C0401	0.9804,0.9718,0.0435	0.0082,0.0109,1.2228	0.8989,0.904,0.1471	0.0089,0.0097,0.978	0.9804,0.9718,0.0435
40	LEAQVQIDRL	46	0.869565217391304	VEAEVQIDRL	HKU1	spike protein	10	2	0.2	HLA-B4001,HLA-B4402,HLA-B4403	0.2056,0.322,0.8327	0.1392,0.5566,0.663	0.2612,0.2634,0.5592	0.2846,1.3149,1.424	0.2056,0.322,0.8327	HLA-B4001,HLA-B4402,HLA-B4403	0.5348,0.058,0.0819	0.3871,1.3881,1.2886	0.5177,0.2411,0.2326	0.3805,1.6702,1.7006	0.5348,0.058,0.0819
47	LWLMWPLTI	55	0.862421616015649	LWLLWPVTL	HKU1	membrane glycoprotein	9	3	0.3333333333333333	HLA-A2301,HLA-A2402,HLA-B0801,HLA-C0401	0.0577,0.109,0.523,0.5536	0.2353,0.2872,0.9869,1.5028	0.1348,0.2307,0.6046,0.6935	0.1029,0.1544,1.2932,3.9436	0.0577,0.109,0.523,0.5536	HLA-A2301,HLA-A2402	0.3837,0.3626	0.3854,0.4509	0.7804,0.7186	0.0275,0.045	0.3837,0.3626
47	LWLMWPLTI	55	0.862421616015649	LWLLWPVTL	OC43	membrane protein	9	3	0.3333333333333333	HLA-A2301,HLA-A2402,HLA-B0801,HLA-C0401	0.0577,0.109,0.523,0.5536	0.2353,0.2872,0.9869,1.5028	0.1348,0.2307,0.6046,0.6935	0.1029,0.1544,1.2932,3.9436	0.0577,0.109,0.523,0.5536	HLA-A2301,HLA-A2402	0.3837,0.3626	0.3854,0.4509	0.7804,0.7186	0.0275,0.045	0.3837,0.3626
37	LLLDDFVTI	43	0.86046511627907	LLLDDFVEI	NL63	replicase polyprotein 1ab	9	1	0.1111111111111111	HLA-A0201,HLA-A0206,HLA-A3201,HLA-C0401	0.0323,0.0584,0.9294,0.9497	0.023,0.0236,1.5436,1.7825	0.1323,0.3373,0.8609,0.8639	0.0224,0.0262,1.2823,1.3772	0.0323,0.0584,0.9294,0.9497	HLA-A0201,HLA-A0206,HLA-A3201,HLA-C0401	0.936,0.9061,0.1585,0.0264	0.0289,0.0312,0.7983,1.8019	0.8481,0.8436,0.4493,0.1162	0.037,0.0387,0.494,2.183	0.936,0.9061,0.1585,0.0264
46	LWLLWPLVL	53	0.859850636274468	LWLLWPVTL	229E	membrane protein	9	2	0.2222222222222222	HLA-A2301,HLA-A2402,HLA-B0801,HLA-C0401	0.0577,0.109,0.523,0.5536	0.2353,0.2872,0.9869,1.5028	0.1348,0.2307,0.6046,0.6935	0.1029,0.1544,1.2932,3.9436	0.0577,0.109,0.523,0.5536	HLA-A2301,HLA-A2402	0.2581,0.1967	0.5684,0.7775	0.6327,0.5194	0.2001,0.3178	0.2581,0.1967
39	LEAEAQIDRL	46	0.847826086956522	VEAEVQIDRL	OC43	spike protein	10	2	0.2	HLA-B4001,HLA-B4402,HLA-B4403	0.2056,0.322,0.8327	0.1392,0.5566,0.663	0.2612,0.2634,0.5592	0.2846,1.3149,1.424	0.2056,0.322,0.8327	HLA-B4001,HLA-B4402,HLA-B4403	0.7523,0.0559,0.0929	0.1912,1.4182,1.2101	0.5763,0.1994,0.1929	0.2537,2.4594,2.4245	0.7523,0.0559,0.0929
41	QQVDRLITGR	49	0.845405751313381	VQIDRLITGR	229E	spike protein	10	2	0.2	HLA-A3101,HLA-A3301	0.123,0.5366	0.4004,1.4112	0.2872,0.5488	1.0021,2.4137	0.123,0.5366	HLA-A3101,HLA-A3301,HLA-A6801	0.3778,0.1373,0.2041	0.7315,1.2799,1.8939	0.4591,0.2795,0.3842	1.8406,2.5462,2.953	0.3778,0.1373,0.2041
41	QQVDRLITGR	49	0.845405751313381	VQIDRLITGR	NL63	spike protein	10	2	0.2	HLA-A3101,HLA-A3301	0.123,0.5366	0.4004,1.4112	0.2872,0.5488	1.0021,2.4137	0.123,0.5366	HLA-A3101,HLA-A3301,HLA-A6801	0.3778,0.1373,0.2041	0.7315,1.2799,1.8939	0.4591,0.2795,0.3842	1.8406,2.5462,2.953	0.3778,0.1373,0.2041
40	SFNPETNNL	49	0.833514237130826	SFNPETNIL	HKU1	membrane glycoprotein	9	1	0.1111111111111111	HLA-A2301,HLA-A2402,HLA-B0801,HLA-C0401,HLA-C0701,HLA-C0702	0.0652,0.1503,0.2372,0.2702,0.3648,0.4145	0.1121,0.193,0.4481,0.4965,0.6116,1.0991	0.1254,0.2089,0.2658,0.2755,0.2787,0.3889	0.2963,0.3625,0.8707,1.7382,2.7268,13.9713	0.0652,0.1503,0.2372,0.2702,0.3648,0.4145	HLA-A2301,HLA-A2402,HLA-B0801,HLA-C0401,HLA-C0701,HLA-C0702	0.3427,0.469,0.1702,0.4569,0.0703,0.3055	0.4344,0.3371,0.9592,0.0925,0.4623,0.166	0.2704,0.2811,0.1139,0.1995,0.2397,0.3542	2.6399,1.7113,16.4453,0.3429,1.3529,0.4962	0.3427,0.469,0.1702,0.4569,0.0703,0.3055
40	SFNPETNNL	49	0.833514237130826	SFNPETNIL	OC43	membrane protein	9	1	0.1111111111111111	HLA-A2301,HLA-A2402,HLA-B0801,HLA-C0401,HLA-C0701,HLA-C0702	0.0652,0.1503,0.2372,0.2702,0.3648,0.4145	0.1121,0.193,0.4481,0.4965,0.6116,1.0991	0.1254,0.2089,0.2658,0.2755,0.2787,0.3889	0.2963,0.3625,0.8707,1.7382,2.7268,13.9713	0.0652,0.1503,0.2372,0.2702,0.3648,0.4145	HLA-A2301,HLA-A2402,HLA-B0801,HLA-C0401,HLA-C0701,HLA-C0702	0.3427,0.469,0.1702,0.4569,0.0703,0.3055	0.4344,0.3371,0.9592,0.0925,0.4623,0.166	0.2704,0.2811,0.1139,0.1995,0.2397,0.3542	2.6399,1.7113,16.4453,0.3429,1.3529,0.4962	0.3427,0.469,0.1702,0.4569,0.0703,0.3055
72	EILSRLDALEAQVQIDRLI	86	0.827640881769065	DILSRLDKVEAEVQIDRLI	HKU1	spike protein	19	4	0.21052631578947367							DRB1_1001	0.248283	8.66	0.57889	10.17	0.2483
40	YVIKMIILW	48	0.824786098842323	YIIKLIFLW	OC43	membrane protein	9	3	0.3333333333333333	HLA-A2301,HLA-A2402,HLA-A2601,HLA-A2902,HLA-A3201,HLA-B5301,HLA-B5701,HLA-B5801	0.0516,0.079,0.0809,0.1647,0.3429,0.4371,0.7375,0.8522	0.1894,0.2347,0.2524,0.3919,0.8404,1.4192,1.7174,1.7798	0.1551,0.3074,0.3368,0.4745,0.4806,0.4828,0.4975,0.6202	0.274,0.3241,0.3411,0.5201,0.6724,1.1564,2.1323,2.7426	0.0516,0.079,0.0809,0.1647,0.3429,0.4371,0.7375,0.8522	HLA-A2301,HLA-A2402,HLA-A2601,HLA-A2902,HLA-A3201,HLA-B5301,HLA-B5701,HLA-B5801	0.1664,0.0791,0.1098,0.0673,0.4657,0.4222,0.9062,0.8381	0.8341,1.4376,0.9715,1.9357,0.1654,0.2775,0.1689,0.1429	0.3757,0.2427,0.1741,0.2046,0.4288,0.4316,0.4654,0.608	1.3009,2.2627,2.1871,4.3076,0.5875,0.3905,0.5948,0.3762	0.1664,0.0791,0.1098,0.0673,0.4657,0.4222,0.9062,0.8381
35	LLDDFVSVL	42	0.82358640933627	LLDDFVEII	229E	replicase polyprotein 1ab	9	3	0.3333333333333333	HLA-A0201,HLA-A0206,HLA-C0401	0.1494,0.4463,0.6777	0.2067,0.4157,0.4328	0.1618,0.5598,0.6636	0.5316,0.7093,1.2255	0.1494,0.4463,0.6777	HLA-A0101,HLA-A0201,HLA-A0206,HLA-B0801,HLA-B3503,HLA-C0401,HLA-C0701,HLA-C0702	0.1261,0.9354,0.7643,0.1389,0.1025,0.715,0.017,0.074	1.0931,0.0291,0.1075,1.1868,1.0611,0.0318,1.4825,0.6949	0.2494,0.7633,0.6424,0.1569,0.1646,0.3372,0.2257,0.2835	1.083,0.1746,0.6098,9.198,1.3717,0.0484,1.6207,1.0419	0.1261,0.9354,0.7643,0.1389,0.1025,0.715,0.017,0.074
71	EILSRLDALEAEAQIDRLI	86	0.816145869522273	DILSRLDKVEAEVQIDRLI	OC43	spike protein	19	4	0.21052631578947367							DRB1_0102,DRB1_1001	0.1811,0.342082	8.96,5.89	0.478846,0.560689	9.02,12.52	0.1811,0.3421
35	LLDDFVTIL	43	0.813953488372093	LLDDFVEII	NL63	replicase polyprotein 1ab	9	2	0.2222222222222222	HLA-A0201,HLA-A0206,HLA-C0401	0.1494,0.4463,0.6777	0.2067,0.4157,0.4328	0.1618,0.5598,0.6636	0.5316,0.7093,1.2255	0.1494,0.4463,0.6777	HLA-A0101,HLA-A0201,HLA-A0206,HLA-B0801,HLA-B3503,HLA-C0401,HLA-C0701,HLA-C0702	0.1313,0.9415,0.7914,0.1019,0.0561,0.685,0.0155,0.0599	1.0593,0.0269,0.0908,1.592,1.6116,0.0374,1.5802,0.8314	0.2472,0.7435,0.6263,0.1196,0.1234,0.3075,0.19,0.2318	1.0983,0.2263,0.7024,15.1729,2.3274,0.0698,2.5768,1.8734	0.1313,0.9415,0.7914,0.1019,0.0561,0.685,0.0155,0.0599
39	AQIDRLINGR	49	0.804166446371264	VQIDRLITGR	OC43	spike protein	10	2	0.2	HLA-A3101,HLA-A3301	0.123,0.5366	0.4004,1.4112	0.2872,0.5488	1.0021,2.4137	0.123,0.5366	HLA-A0301,HLA-A1101,HLA-A3101,HLA-A3301	0.1191,0.2082,0.635,0.0952	1.7197,1.0562,0.2493,1.7183	0.2404,0.3972,0.5988,0.2486	3.71,1.9296,0.6613,3.148	0.1191,0.2082,0.635,0.0952
39	YLIKMIILW	48	0.804166446371264	YIIKLIFLW	HKU1	membrane glycoprotein	9	3	0.3333333333333333	HLA-A2301,HLA-A2402,HLA-A2601,HLA-A2902,HLA-A3201,HLA-B5301,HLA-B5701,HLA-B5801	0.0516,0.079,0.0809,0.1647,0.3429,0.4371,0.7375,0.8522	0.1894,0.2347,0.2524,0.3919,0.8404,1.4192,1.7174,1.7798	0.1551,0.3074,0.3368,0.4745,0.4806,0.4828,0.4975,0.6202	0.274,0.3241,0.3411,0.5201,0.6724,1.1564,2.1323,2.7426	0.0516,0.079,0.0809,0.1647,0.3429,0.4371,0.7375,0.8522	HLA-A2301,HLA-A2402,HLA-A3201,HLA-B5301,HLA-B5701,HLA-B5801	0.2155,0.1273,0.4429,0.1836,0.6885,0.5901	0.6687,1.0866,0.1845,0.7666,0.4938,0.3911	0.4095,0.2873,0.4268,0.3147,0.3188,0.4645	1.0357,1.6365,0.5967,0.9631,1.7239,1.0666	0.2155,0.1273,0.4429,0.1836,0.6885,0.5901
34	LLDDFVALV	42	0.80005536906952	LLDDFVEII	OC43	ORF1ab polyprotein	9	3	0.3333333333333333	HLA-A0201,HLA-A0206,HLA-C0401	0.1494,0.4463,0.6777	0.2067,0.4157,0.4328	0.1618,0.5598,0.6636	0.5316,0.7093,1.2255	0.1494,0.4463,0.6777	HLA-A0101,HLA-A0201,HLA-A0206,HLA-C0401	0.1595,0.9575,0.8773,0.3428	0.8935,0.02,0.0452,0.1462	0.3766,0.8844,0.8255,0.3009	0.4128,0.0112,0.0587,0.0778	0.1595,0.9575,0.8773,0.3428
35	ILSLCAFSV	43	0.795660062715552	VLSFCAFAV	HKU1	ORF1ab polyprotein	9	3	0.3333333333333333	HLA-A0201	0.1918	1.1801	0.8118	0.0829	0.1918	HLA-A0201	0.2556	0.9034	0.8068	0.0911	0.2556
35	ILSLCAFSV	43	0.795660062715552	VLSFCAFAV	OC43	ORF1ab polyprotein	9	3	0.3333333333333333	HLA-A0201	0.1918	1.1801	0.8118	0.0829	0.1918	HLA-A0201	0.2556	0.9034	0.8068	0.0911	0.2556
35	ILSLCAFSV	43	0.795660062715552	VLSFCAFAV	OC43	ORF1a polyprotein	9	3	0.3333333333333333	HLA-A0201	0.1918	1.1801	0.8118	0.0829	0.1918	HLA-A0201	0.2556	0.9034	0.8068	0.0911	0.2556
37	AFNPETNAI	47	0.787234042553192	SFNPETNIL	NL63	membrane protein	9	3	0.3333333333333333	HLA-A2301,HLA-A2402,HLA-B0801,HLA-C0401,HLA-C0701,HLA-C0702	0.0652,0.1503,0.2372,0.2702,0.3648,0.4145	0.1121,0.193,0.4481,0.4965,0.6116,1.0991	0.1254,0.2089,0.2658,0.2755,0.2787,0.3889	0.2963,0.3625,0.8707,1.7382,2.7268,13.9713	0.0652,0.1503,0.2372,0.2702,0.3648,0.4145	HLA-A2301,HLA-A2402,HLA-C0401,HLA-C0702	0.0885,0.158,0.1931,0.0384	1.297,0.927,0.318,1.2034	0.2126,0.2296,0.155,0.2168	4.012,2.4829,0.8174,2.2485	0.0885,0.158,0.1931,0.0384
41	VYVIKMIILW	52	0.780987800703446	LYIIKLIFLW	OC43	membrane protein	10	4	0.4	HLA-A2301,HLA-A2402,HLA-B5701	0.2138,0.303,0.3307	0.4504,0.7263,1.3641	0.4082,0.5614,0.6926	0.104,0.2243,0.9263	0.2138,0.303,0.3307	HLA-A2301,HLA-A2402,HLA-B5701,HLA-B5801	0.5244,0.4165,0.6027,0.2389	0.2568,0.3861,0.6432,1.0625	0.6569,0.5315,0.4082,0.4598	0.1572,0.2853,0.926,1.0991	0.5244,0.4165,0.6027,0.2389
33	ILLDDFVAL	42	0.776524328802769	LLLDDFVEI	OC43	ORF1ab polyprotein	9	3	0.3333333333333333	HLA-A0201,HLA-A0206,HLA-A3201,HLA-C0401	0.0323,0.0584,0.9294,0.9497	0.023,0.0236,1.5436,1.7825	0.1323,0.3373,0.8609,0.8639	0.0224,0.0262,1.2823,1.3772	0.0323,0.0584,0.9294,0.9497	HLA-A0201,HLA-A0206,HLA-A3201,HLA-B0801,HLA-B3503,HLA-C0401,HLA-C0702	0.9601,0.9253,0.1241,0.1192,0.0644,0.1128,0.0474	0.0187,0.0241,0.9937,1.3809,1.4676,0.5436,1.0172	0.839,0.8203,0.3347,0.2115,0.1757,0.1583,0.257	0.052,0.0666,1.3099,4.8846,1.1922,0.7616,1.398	0.9601,0.9253,0.1241,0.1192,0.0644,0.1128,0.0474
38	TLGVYDFCV	51	0.776157001695383	TLGVYDYLV	229E	replicase polyprotein 1ab	9	2	0.2222222222222222	HLA-A0201	0.2405	0.962	0.7195	0.2997	0.2405	HLA-A0201	0.1094	1.7593	0.6925	0.4122	0.1094
38	TLGVYDFCV	51	0.776157001695383	TLGVYDYLV	229E	replicase polyprotein 1a	9	2	0.2222222222222222	HLA-A0201	0.2405	0.962	0.7195	0.2997	0.2405	HLA-A0201	0.1094	1.7593	0.6925	0.4122	0.1094
31	SFIIFLVLL	40	0.775	AFLLFLVLI	HKU1	spike protein	9	4	0.4444444444444444							HLA-A2301,HLA-A2402,HLA-C0702	0.159,0.0963,0.0216	0.8617,1.2816,1.8233	0.3199,0.2146,0.1982	1.9034,2.803,2.7999	0.159,0.0963,0.0216
55	FENYIKWPWW	73	0.774955409323879	YEQYIKWPWY	NL63	spike protein	10	3	0.3	HLA-B4402,HLA-B4403	0.1788,0.2429	0.6855,0.7255	0.6049,0.618	0.0654,0.0818	0.1788,0.2429	HLA-B4402,HLA-B4403	0.2156,0.2102	0.6416,0.7525	0.663,0.6573	0.0389,0.0419	0.2156,0.2102
39	GTVLPQGYY	51	0.764705882352941	GTTLPKGFY	OC43	nucleocapsid protein	9	3	0.3333333333333333	HLA-A0101,HLA-A2601,HLA-A2902,HLA-A3002,HLA-B1501	0.1076,0.1247,0.3364,0.3769,0.5245	0.2625,0.4224,0.5978,0.9871,1.9156	0.2097,0.2645,0.3273,0.4247,0.5997	0.2284,0.5949,1.0698,1.4746,5.1753	0.1076,0.1247,0.3364,0.3769,0.5245	HLA-A0101,HLA-A1101,HLA-A2601,HLA-A2902,HLA-A3002,HLA-B1501,HLA-B5801	0.4907,0.1768,0.3913,0.6164,0.6672,0.3571,0.1162	0.3021,1.2047,0.2472,0.251,0.117,0.7535,1.7477	0.3709,0.4128,0.3932,0.575,0.6773,0.4166,0.2708	0.4321,1.7682,0.258,0.4267,0.0709,1.7921,4.0886	0.4907,0.1768,0.3913,0.6164,0.6672,0.3571,0.1162
40	VYLIKMIILW	52	0.761939317759459	LYIIKLIFLW	HKU1	membrane glycoprotein	10	4	0.4	HLA-A2301,HLA-A2402,HLA-B5701	0.2138,0.303,0.3307	0.4504,0.7263,1.3641	0.4082,0.5614,0.6926	0.104,0.2243,0.9263	0.2138,0.303,0.3307	HLA-A2301,HLA-A2402,HLA-B5701	0.583,0.4703,0.2952	0.2151,0.3358,1.3914	0.6868,0.5619,0.278	0.1109,0.2234,2.3302	0.583,0.4703,0.2952
41	VLWLLWPLV	53	0.752578675669711	FLWLLWPVT	229E	membrane protein	9	3	0.3333333333333333							HLA-A0201	0.1742	1.2688	0.6861	0.4382	0.1742
